# Supplementary material for: Resolving large‐scale pressures on species and ecosystems: propensity modelling identifies agricultural effects on streams
Source: J Appl Ecol. 2016 Jan 18;53(2):408–17. doi: 10.1111/1365-2664.12586 (PMC5102586; doi:10.1111/1365-2664.12586)
Supplement: Supplementary file 2 — Table S1. Data used to create propensity scores. [file JPE-53-408-s002.csv]

Contains centre for Ecology and Hydrology and Environment Agency information
� Environment Agency and database right
Land Cover Map 2007 � NERC (CEH)
Arable % Catchment LU	Improved % Catchment LU	Arable % buffer	Improved % buffer	Easting	Northing	Altitude (m)	Slope (degrees)	Distance To Source (km)	Rainfall (mm/yr)	Temperature (�C)	Geology
0.91	0	0.65	0	523355	411515	5	1	8	612	9.37	Chalk
0.98	0	0.91	0	526603	436634	7	3	3	618	9.31	Chalk
0.99	0	1	0	579497	243076	68	11	1	567	9.36	Chalk
0.96	0.01	1	0	520504	433206	9	1	3	614	9.28	Chalk
0.94	0.01	0.91	0	524875	438942	15	6	1	623	9.23	Chalk
0.89	0.02	0.91	0	519277	388825	125	9	1	667	8.48	Chalk
0.89	0.02	0.97	0	499006	454592	19	2	1	672	8.84	Chalk
0.82	0.04	0.83	0	533212	253840	55	19	1	544	9.34	Chalk
0.85	0.05	0.94	0	553591	235263	70	23	1	593	9.58	Chalk
0.87	0.06	0.99	0	611000	298715	44	9	1	632	9.24	Chalk
0.84	0.08	1	0	620876	255248	50	13	1	604	9.37	Chalk
0.55	0.25	0.87	0	447393	158857	110	8	0	823	9.17	Chalk
0.22	0.37	0	0	546849	167264	45	10	1	685	10.04	Chalk
0.83	0.05	0.85	0.03	512090	418789	5	1	10	626	9.38	Chalk
0.85	0.1	0.96	0.03	583959	316669	36	4	5	699	9.09	Chalk
0.85	0.03	0.73	0.03	564664	248830	99	12	2	589	9.09	Chalk
0.82	0.08	0.85	0.03	529220	225858	85	16	2	624	9.27	Chalk
0.584943435	0.249269099	0	0.03	533100	213900	36	1.3	34.31	634.8900147	9.90749931	Chalk
0.76	0.09	0.82	0.04	523036	404832	15	2	2	651	9.04	Chalk
0.84	0.04	0.79	0.04	546880	377130	4	1	8	662	9.19	Chalk
0.86	0.09	0.8	0.04	397722	105500	33	5	1	842	9.59	Chalk
0.825361071	0.051626474	0.826611383	0.052205051	512000	419400	5	0.8	11.5	625.9299927	9.38166618	Chalk
0.784726733	0.060847175	0.773691655	0.056223479	540100	385400	5	0.5	5.2	628.1400147	9.16749954	Chalk
0.86	0.1	0.78	0.06	546290	375000	6	2	1	671	9.13	Chalk
0.63	0.06	0.49	0.06	522576	440542	13	2	2	630	9.2	Chalk
0.860166894	0.068239101	0.858051131	0.069468612	550900	383700	1	0.8	12.1	617.8300171	9.39833355	Chalk
0.83	0.1	0.84	0.07	559000	244950	55	8	6	587	9.36	Chalk
0.87	0.07	0.63	0.07	424169	158990	148	4	1	804	8.97	Chalk
0.75	0.03	0.84	0.07	514730	412633	14	4	3	646	9.14	Chalk
0.848915608	0.076469266	0.848987109	0.072928177	551960	236180	50	2.9	11	589.1300049	9.57916641	Chalk
0.12	0.09	0.16	0.08	416973	143737	77	2	6	724	9.59	Chalk
0.643730247	0.224379532	0.72	0.08	429000	171600	107	3	5.84	765.789978	8.95916653	Chalk
0.3959979	0.272672733	0.272271016	0.08281054	630640	142710	15	8	3.8	750.4799805	9.66583347	Chalk
0.795326444	0.073743542	0.521613833	0.086455331	573300	271800	10	5	1.75	553.8300171	9.69416618	Chalk
0.51	0.29	0.77	0.09	542436	220900	78	12	1	620	9.3	Chalk
0.7	0.06	0.45	0.09	608893	337006	40	4	6	669	9.18	Chalk
0.8	0.11	0.72	0.09	536835	226576	88	26	1	632	9.32	Chalk
0.7	0.08	0.68	0.09	546430	373680	7	3	2	675	9.13	Chalk
0.93	0.03	0.86	0.09	509031	421007	7	2	1	628	9.65	Chalk
0.688027204	0.063369886	0.451612903	0.091013825	608500	336400	35	4	4.5	666.5499878	9.1758337	Chalk
0.789986737	0.11770557	0.799313441	0.096646422	576200	237700	50	1.5	8.5	559.75	9.47583389	Chalk
0.56	0.28	0.72	0.1	527816	229518	105	12	0	615	9.27	Chalk
0.73	0.17	0.6	0.1	521429	469703	25	43	3	659	8.99	Chalk
0.2	0.34	0.05	0.1	547712	171197	25	6	5	637	10.3	Chalk
0.694114933	0.158033478	0.810914313	0.101005266	458600	186800	46	0.8	3.96	622.3800049	9.59000015	Chalk
0.713347921	0.116110503	0.673881674	0.101010101	506500	456700	8	0.1	2.9	631.9099731	8.80000019	Chalk
0.774727701	0.125183986	0.830508475	0.101694915	570200	247900	60	6.6	4.75	572.7299805	9.13166714	Chalk
0.22	0.37	0.1	0.11	509011	102923	6	1	4	718	10.43	Chalk
0.88	0.12	0.89	0.11	193122	39723	70	53	0	990	10.81	Chalk
0.798039412	0.116547464	0.09	0.11	539000	224700	68	2.2	13.9	623.0900269	9.29500008	Chalk
0.462535733	0.046530129	0.7314054	0.112581368	512700	439100	10	0.1	15.3	628.1400147	9.47500038	Chalk
0.859108428	0.059044193	0.623074769	0.117894147	532100	387200	25	4.9	7.25	681.539978	8.94750023	Chalk
0.2	0.4	0.04	0.12	510892	103839	8	2	1	734	10.47	Chalk
0.84	0.1	0.88	0.12	548959	242982	37	6	6	574	9.53	Chalk
0.64	0.09	0.57	0.12	568999	244633	57	3	10	584	9.32	Chalk
0.93	0.02	0.71	0.12	611028	325724	37	3	2	650	9.24	Chalk
0.413082269	0.14960556	0.271364318	0.128935532	520800	207100	72	1.8	5.27	644.1199951	9.48250008	Chalk
0.85	0.08	0.77	0.13	549047	227067	78	2	14	613	9.34	Chalk
0.74	0.15	0.28	0.13	598674	279242	25	5	3	600	9.45	Chalk
0.799920928	0.096810754	0.632083333	0.134166667	628900	261500	20	1.7	8.5	594.4000244	9.42083359	Chalk
0.21	0.44	0.47	0.14	382712	104532	106	11	0	953	9.2	Chalk
0.75	0.13	0.79	0.14	577164	266863	30	4	14	585	9.71	Chalk
0.81	0.19	0.86	0.14	288779	101376	59	24	1	816	9.77	Chalk
0.263459018	0.219439964	0.132698916	0.143536875	583600	295300	15	0.8	16	643.0100098	8.90499973	Chalk
0.842362616	0.05599025	0.652637749	0.146307151	506400	456100	5	0.1	14	631.9099731	8.80000019	Chalk
0.866479401	0.057324178	0.600595238	0.149404762	503700	449100	5	0.1	7.6	646.5300293	9.11083317	Chalk
0.69	0.14	0.73	0.15	519451	204621	72	5	3	664	9.69	Chalk
0.89	0.04	0.46	0.15	499000	455287	19	1	1	674	8.74	Chalk
0.92	0.03	0.79	0.15	509508	471019	35	2	26	687	8.55	Chalk
0.66	0.11	0.85	0.15	395980	112630	61	7	0	858	9.46	Chalk
0.71	0.24	0.8	0.15	410460	175250	165	4	6	753	8.92	Chalk
0.92	0.06	0.83	0.15	524330	387610	87	4	4	696	8.54	Chalk
0.91	0.05	0.83	0.15	588679	311243	68	8	2	686	9	Chalk
0.754295259	0.122892141	0.606361829	0.152087475	539650	249370	15	0.7	22.5	526.1099854	9.70750046	Chalk
0.656213514	0.100372154	0.554942418	0.156429942	569800	244000	55	1.9	8.2	589.4699707	9.32416725	Chalk
0.778266228	0.116187346	0.677184466	0.15776699	575700	246900	55	5.3	4.7	576.9500122	9.2891674	Chalk
0.46	0.19	0.56	0.16	478830	110580	38	7	1	842	9.69	Chalk
0.82	0.15	0.81	0.16	591424	325003	60	8	1	698	9.22	Chalk
0.27	0.33	0.14	0.16	380403	101075	96	11	1	945	9.2	Chalk
0.92	0.04	0.78	0.16	505086	472635	46	2	20	708	8.55	Chalk
0.3	0.31	0.04	0.16	500632	207127	98	4	5	738	9.15	Chalk
0.48	0.2	0.24	0.16	590680	294842	30	2	7	643	9.08	Chalk
0.79	0.1	0.73	0.16	550940	233370	68	6	8	601	9.5	Chalk
0.392646218	0.288864546	0.121861152	0.161004431	502800	206300	87	3.5	8.34	729.9000244	9.14750004	Chalk
0.358009891	0.344091863	0.329199549	0.162344983	497900	199600	88	2.2	4.07	752.8099976	9.22666645	Chalk
0.749208234	0.106294537	0.669805399	0.168863779	537700	213300	33	1.7	27.39	628.9099731	9.92249966	Chalk
0.78	0.14	0.74	0.17	424210	155026	128	4	7	783	8.97	Chalk
0.86	0.05	0.59	0.17	520736	398967	45	2	11	685	8.69	Chalk
0.91	0.04	0.76	0.17	501669	472613	55	2	2	712	8.53	Chalk
0.830931264	0.117595819	0.707562136	0.172395558	620700	285000	30	2.2	6.75	595.8900147	9.28250027	Chalk
0.86	0.05	0.6	0.18	521018	397026	49	3	9	688	8.69	Chalk
0.78	0.13	0.72	0.18	539369	223258	63	4	16	627	9.3	Chalk
0.3	0.32	0.02	0.18	499079	208058	105	4	4	746	9.01	Chalk
0.77	0.16	0.82	0.18	521005	470704	47	8	2	669	8.72	Chalk
0.62	0.27	0.81	0.18	570488	305000	8	1	3	608	9.49	Chalk
0.75	0.15	0.68	0.18	587005	262653	35	2	12	598	9.6	Chalk
0.798837038	0.116590608	0.641697878	0.186641698	608000	255900	25	4	6.75	575.9199829	9.56750011	Chalk
0.61	0.28	0.75	0.19	531002	234567	112	21	1	605	9.06	Chalk
0.85	0.06	0.81	0.19	521527	407445	15	10	1	635	9.28	Chalk
0.51	0.19	0.58	0.19	494555	99877	1	1	9	713	10.55	Chalk
0.87	0.07	0.66	0.19	515013	467892	15	2	35	669	8.76	Chalk
0	0.09	0	0.19	293561	77061	100	75	1	903	9.39	Chalk
0.747182727	0.129262529	0.626535455	0.191443328	606200	257500	25	1.3	14.5	575.9199829	9.56750011	Chalk
0.836430024	0.100249584	0.684491979	0.196888673	575800	238400	50	3.7	6	559.75	9.47583389	Chalk
0.87	0.07	0.66	0.2	513001	467569	19	2	19	670	8.54	Chalk
0.77	0.15	0.66	0.2	587843	261002	40	5	10	600	9.6	Chalk
0.61	0.28	0.66	0.2	559255	270210	7	1	10	535	9.74	Chalk
0.866840285	0.074805535	0.656760287	0.20019595	516600	467600	10	1.6	19.7	664.0700073	8.75666714	Chalk
0.662379973	0.144490169	0.7104	0.2016	596900	263700	40	5	2.5	579.1500244	9.39249992	Chalk
0.848770666	0.091002543	0.710120592	0.204243627	584600	242100	25	1.1	7.25	562.2600098	9.53333282	Chalk
0.736948019	0.124751998	0.652126795	0.204551612	577300	271500	15	0.9	13.25	564.2299805	9.75916672	Chalk
0.64845764	0.160080423	0.554790007	0.207297346	549300	219200	30	1.3	25.51	594.5200195	9.57583332	Chalk
0.72	0.14	0.152998776	0.209302326	573336	312652	8	1	24	633	9.48	Chalk
0.74	0.13	0.64	0.21	575424	244379	45	1	28	574	9.36	Chalk
0.85	0.09	0.68	0.21	598863	270998	43	5	2	589	9.43	Chalk
0.348508114	0.345576688	0	0.21	499900	198500	85	2.5	6.57	752.8099976	9.22666645	Chalk
0.563804683	0.12030314	0.551919446	0.210824418	529800	406400	5	1.6	6	604.1099854	9.33749962	Chalk
0.702427963	0.137209231	0.610680448	0.218776916	633050	155320	5	0.6	7.2	593.8300171	10.12333298	Chalk
0.73	0.14	0.59	0.22	612531	248999	10	2	29	575	9.81	Chalk
0.81	0.1	0.62	0.22	553000	249065	30	2	16	560	9.53	Chalk
0.59	0.22	0.51	0.22	602996	292726	27	1	5	615	9.36	Chalk
0.83	0.12	0.74	0.22	539239	233022	100	7	3	619	9.18	Chalk
0.838216039	0.116093835	0.679075738	0.221437741	623300	262000	25	2.5	7.5	587.75	9.39666653	Chalk
0.798477798	0.111260303	0.609485491	0.226895879	552000	249300	30	1.7	15.25	556.2299805	9.53333282	Chalk
0.73	0.17	0.69	0.23	571226	303269	5	2	6	611	9.49	Chalk
0.79	0.17	0.74	0.23	541045	242965	41	4	8	554	9.56	Chalk
0.67	0.2	0.66	0.23	567382	253520	75	3	9	608	9.27	Chalk
0.67	0.24	0.59	0.23	586974	257020	67	10	4	607	9.34	Chalk
0.5	0.32	0.52	0.23	363584	89500	88	5	2	954	9.37	Chalk
0.08	0.23	0.02	0.23	537636	176403	6	3	15	591	10.8	Chalk
0.36	0.28	0.29	0.23	616722	141694	95	5	1	837	9.46	Chalk
0.64	0.28	0.75	0.23	530649	227531	100	12	3	626	9.15	Chalk
0.356362527	0.286115349	0.45	0.23	504200	210000	97	6	5.51	768.3900147	9.29083347	Chalk
0.743931918	0.127548407	0.60315998	0.230227095	546700	250600	15	1	28.25	546.6199951	9.74833298	Chalk
0.48	0.35	0.405049396	0.239297475	460802	117011	46	4	18	833	9.72	Chalk
0.45	0.44	0.76	0.24	527974	218892	92	21	1	641	9.33	Chalk
0.58	0.2	0.48	0.24	551040	224615	67	2	7	604	9.42	Chalk
0.75	0.18	0.69	0.24	599005	251162	55	7	3	577	9.25	Chalk
0.54	0.21	0.48	0.24	593025	297182	35	3	3	641	9.11	Chalk
0.69	0.11	0.53	0.24	553005	238515	46	4	6	589	9.58	Chalk
0.73	0.2	0.67	0.24	621014	290581	49	4	2	601	9.31	Chalk
0.533631124	0.214764649	0.475139747	0.240070609	518800	230800	50	2.9	6.5	597.3400269	9.62833309	Chalk
0.67	0.2	0.663976945	0.248991354	519697	219084	79	3	5	651	9.4	Chalk
0.93	0.03	0.71	0.25	491590	468310	94	5	6	752	8.06	Chalk
0.82	0.09	0.62	0.25	590608	323972	50	3	4	694	9.12	Chalk
0.29	0.17	0.13	0.25	517002	214362	78	2	22	671	9.47	Chalk
0.39	0.4	0.35	0.25	561000	272716	6	1	15	537	9.77	Chalk
0.25	0.13	0.11	0.25	510333	220372	106	4	14	673	9.31	Chalk
0.52	0.29	0.67	0.25	523363	469800	33	7	1	654	8.99	Chalk
0.501340174	0.221068823	0.08	0.25	514200	201400	60	1.7	27.03	681.0800171	9.61000061	Chalk
0.270309803	0.288302898	0.091775659	0.251828863	489600	186600	26	3.3	17.33	680.7299805	9.77416611	Chalk
0.194225956	0.222738649	0.210829493	0.252304147	523300	202400	80	5	5.27	674.039978	9.46083355	Chalk
0.640192812	0.179196951	0.455193725	0.25386261	599200	294500	25	0.7	13.5	626.0800171	9.27999973	Chalk
0.7	0.14	0.36	0.26	601320	337038	55	14	1	660	9.19	Chalk
0.35	0.4	0.58	0.26	495774	201331	100	5	1	759	9.01	Chalk
0.92	0.04	0.71	0.26	492420	468930	86	4	7	748	8.06	Chalk
0.76	0.15	0.32	0.26	596801	340797	9	3	9	622	9.41	Chalk
0.48	0.39	0.52	0.27	561146	269103	7	1	6	538	9.77	Chalk
0.78	0.13	0.59	0.27	599386	247356	28	1	20	570	9.5	Chalk
0.65	0.13	0.34	0.27	604506	343016	4	2	18	623	9.39	Chalk
0.93	0.05	0.72	0.28	586648	322730	59	8	1	701	9.12	Chalk
0.19	0.29	0.04	0.28	551078	174558	11	2	10	586	10.2	Chalk
0.75	0.18	0.6	0.28	548993	222922	65	6	3	603	9.36	Chalk
0.65	0.13	0.35	0.28	604733	341024	5	2	16	635	9.39	Chalk
0.42	0.26	0.5	0.28	498976	101161	3	0	6	725	10.38	Chalk
0.65	0.15	0.18	0.28	445004	147055	64	2	12	751	9.48	Chalk
0.31	0.15	0.15	0.28	508820	223464	109	2	8	667	9.43	Chalk
0.89	0.05	0.4	0.28	500991	446310	9	2	4	660	9.11	Chalk
0.773695144	0.133082316	0.650387597	0.280620155	535900	246500	20	0.9	3.75	526.1099854	9.70750046	Chalk
0.761203246	0.14902964	0.307934509	0.281486146	596200	341100	10	1.2	9.5	607.6900024	9.41083336	Chalk
0.743758172	0.130175581	0.414675768	0.281911263	599900	288300	20	0.7	11	607.4099731	9.34583282	Chalk
0.64	0.23	0.6	0.29	543166	230890	110	9	2	629	9.09	Chalk
0.68	0.23	0.7	0.29	617001	291256	36	0	1	609	9.29	Chalk
0.51	0.37	0.67	0.29	572339	235593	75	7	1	568	9.32	Chalk
0.74	0.13	0.57	0.29	624968	157538	6	1	6	650	9.86	Chalk
0.47	0.46	0.68	0.29	411721	176542	175	5	1	749	8.92	Chalk
0.464761386	0.247143358	0.428782761	0.295076309	611600	155400	15	1.8	43.6	658.6799927	10.04083252	Chalk
0.723607119	0.141153549	0.581560284	0.296099291	445300	169500	78	2	7.62	710.7000122	9.58083344	Chalk
0.76863543	0.147163401	0.575429088	0.297621198	602600	242100	20	1.3	27.75	578.7999878	9.61666679	Chalk
0.8	0.12	0.67	0.3	614789	285002	39	3	4	612	9.27	Chalk
0.48	0.25	0.44	0.3	606576	151196	26	1	38	746	9.93	Chalk
0.81	0.09	0.68	0.3	555004	240800	80	15	1	588	9.36	Chalk
0.56	0.21	0.55	0.3	531194	215149	47	2	25	636	9.63	Chalk
0.51	0.15	0.44	0.3	528389	405528	7	2	5	619	9.34	Chalk
0.57	0.15	0.47	0.3	580886	270934	18	1	24	574	9.62	Chalk
0.491264845	0.215091238	0.525548132	0.307612685	530100	219500	58	2	18.41	626.8499756	9.62666702	Chalk
0.28	0.29	0.1	0.31	489000	191519	58	3	9	731	9.53	Chalk
0.51	0.25	0.69	0.31	627786	143430	32	7	0	853	9.51	Chalk
0.32	0.29	0.15	0.31	507863	201516	67	2	15	708	9.61	Chalk
0.47	0.19	0.46	0.31	477330	108610	21	5	4	794	10.19	Chalk
0.54	0.37	0.35	0.31	391610	141507	97	1	1	883	9.51	Chalk
0.84	0.11	0.58	0.31	606275	295624	35	3	1	616	9.31	Chalk
0.49	0.43	0.57	0.31	568991	257683	85	10	1	603	9.19	Chalk
0.93	0.04	0.64	0.31	490228	467277	105	5	4	758	8.06	Chalk
0.615052619	0.225789287	0.602579132	0.311254396	433000	168200	100	5	5.53	756.0300293	9.22749996	Chalk
0.604925217	0.25016352	0.422860712	0.317926296	457330	132500	55	2	5.5	810.9799805	9.66666698	Chalk
0.73	0.12	0.48	0.32	635125	156987	5	1	7	614	10.38	Chalk
0.7	0.14	0.64	0.32	517083	434945	14	3	1	620	9.49	Chalk
0.42	0.46	0.61	0.32	481349	183247	31	3	0	680	9.22	Chalk
0.51	0.21	0.39	0.32	422220	141868	86	2	24	746	9.58	Chalk
0.651610572	0.228547216	0.52	0.32	438900	174700	105	3.3	9.94	703.789978	9.03750038	Chalk
0.782085897	0.12997614	0.554233928	0.321721892	594900	268400	30	1.7	8.25	592.8900147	9.57750034	Chalk
0.41	0.27	0.14	0.33	490153	200200	117	5	3	779	9.02	Chalk
0.64	0.23	0.41	0.33	468607	121035	115	3	1	939	9.41	Chalk
0.43	0.12	0.37	0.33	595003	290424	25	1	7	628	9.28	Chalk
0.4	0.27	0.25	0.33	498592	194967	80	3	13	733	9.45	Chalk
0.71	0.16	0.49	0.33	592710	270978	26	2	18	592	9.61	Chalk
0.31	0.3	0.13	0.33	509148	196901	62	2	22	679	9.66	Chalk
0.37306001	0.329394077	0.440370589	0.330573625	523100	203800	77	1.1	8.94	674.039978	9.46083355	Chalk
0.470575274	0.238462463	0.35428402	0.331159205	586000	263700	35	2.2	10.13	598.039978	9.59500027	Chalk
0.715884382	0.152835679	0.48262946	0.331398071	593800	273700	25	0.6	22.1	591.6300049	9.60666656	Chalk
0.28	0.34	0.19	0.34	501661	101728	0	1	10	705	10.44	Chalk
0.6	0.22	0.55	0.34	432506	165206	114	3	4	801	9.23	Chalk
0.1	0.6	0.01	0.34	298775	116226	129	22	3	1008	9.12	Chalk
0.51	0.17	0.35	0.34	574863	298916	5	0	39	616	9.3	Chalk
0.52	0.34	0.47	0.34	365338	88766	78	4	4	937	9.8	Chalk
0.71	0.2	0.16	0.34	585597	323325	53	3	0	704	9.12	Chalk
0.5	0.28	0.19	0.34	519696	228321	65	4	2	618	9.59	Chalk
0.691274599	0.178724097	0.497701272	0.341067037	609600	305600	20	1.3	12.75	624.2600098	9.43583298	Chalk
0.356479612	0.278259992	0.147058824	0.345588235	464200	174300	43	1.2	3.33	659.5999756	9.65666676	Chalk
0.643760599	0.107475975	0.204755614	0.348745046	621100	324400	10	0.2	6.5	625.1500244	9.49416637	Chalk
0.65	0.16	0.15	0.35	449015	148716	75	2	7	761	9.48	Chalk
0.29	0.29	0.12	0.35	488300	192205	60	3	8	741	9.53	Chalk
0.56	0.17	0.52	0.35	430640	167788	106	9	9	765	9.23	Chalk
0.62	0.25	0.4	0.35	589467	332320	40	2	1	686	9.13	Chalk
0.740519358	0.183153919	0.532440783	0.35646241	583200	250200	40	1.8	14.5	589.8099976	9.29333305	Chalk
0.634949803	0.244218358	0.269150052	0.35729276	604800	336000	30	5.9	5.9	660.5100098	9.18916702	Chalk
0.73	0.21	0.46	0.36	543000	248788	15	1	5	528	9.74	Chalk
0.51	0.21	0.37	0.36	420793	139010	74	3	30	743	9.48	Chalk
0.39	0.28	0.17	0.36	494943	197856	97	3	8	763	9.03	Chalk
0.58	0.17	0.3	0.36	588604	283392	13	1	39	623	9.41	Chalk
0.16	0.25	0.07	0.36	524399	471104	38	5	1	663	8.72	Chalk
0.38	0.3	0.22	0.37	492836	198804	105	3	6	771	9.03	Chalk
0.36	0.2	0.35	0.37	290980	85489	60	18	3	923	10.19	Chalk
0.78	0.17	0.45	0.37	406782	163068	130	10	1	751	9.24	Chalk
0.75	0.18	0.54	0.37	412644	168132	144	2	16	787	8.91	Chalk
0.41	0.21	0.23	0.37	427001	126982	37	2	10	817	9.84	Chalk
0.48	0.27	0.34	0.37	476425	183000	30	0	171	692	9.19	Chalk
0.58	0.16	0.33	0.37	582968	287155	5	1	33	621	9.04	Chalk
0.47	0.27	0.34	0.37	485215	186177	27	1	178	683	9.77	Chalk
0.48	0.27	0.34	0.37	477500	181470	32	0	169	677	9.19	Chalk
0.56	0.21	0.17	0.37	436920	140890	45	2	13	751	9.54	Chalk
0.7	0.17	0.43	0.37	589463	279357	14	1	38	611	9.37	Chalk
0.36	0.32	0.11	0.37	464250	173029	46	1	1	659	9.66	Chalk
0.550285249	0.214886487	0.174029851	0.371343284	435780	143500	50	2.1	9.4	743.1599731	9.54166698	Chalk
0.677130237	0.147933884	0.269444444	0.372222222	582000	270600	20	1.5	9.5	575.2299805	9.61999989	Chalk
0.63127946	0.208490806	0.477268828	0.374506776	587200	300800	30	1.3	15	667.8499756	9.09166718	Chalk
0.64070984	0.188335982	0.326962457	0.374744027	593400	269200	30	2.2	6.5	592.8900147	9.57750034	Chalk
0.668510049	0.194922859	0.42172633	0.375176004	618900	308200	10	0.2	33.5	625.0700073	9.58749962	Chalk
0.731134881	0.133071133	0.214349244	0.378298251	442150	142230	50	1.5	13.9	749.8699951	9.78583336	Chalk
0.33	0.3	0.2	0.38	505075	187025	35	1	43	644	10.13	Chalk
0.75	0.17	0.53	0.38	411993	167681	146	2	16	786	8.91	Chalk
0.61	0.17	0.34	0.38	585213	283528	8	0	43	630	9.41	Chalk
0.29	0.17	0.17	0.38	293011	79105	65	13	5	922	9.39	Chalk
0.56	0.22	0.32	0.38	508790	214962	107	5	2	685	9.25	Chalk
0.33	0.3	0.2	0.38	503985	191051	42	1	38	685	9.7	Chalk
0.27	0.31	0.23	0.38	551642	160866	58	2	13	741	9.77	Chalk
0.36	0.38	0.38	0.38	501808	104324	1	1	9	737	10.44	Chalk
0.738873792	0.144078273	0.326235741	0.380481622	577900	314700	15	1.7	18	651.6699829	9.20166683	Chalk
0.522341941	0.22704371	0.28453468	0.389061589	463500	176500	43	1.7	30.01	665.5599976	9.75749969	Chalk
0.53	0.22	0.61	0.39	501500	213315	116	4	1	758	9.29	Chalk
0.5	0.29	0.37	0.39	461380	179467	45	1	127	674	9.76	Chalk
0.71	0.17	0.33	0.39	593000	329280	35	1	20	702	9.22	Chalk
0.6	0.23	0.34	0.39	429324	137204	60	7	3	763	9.57	Chalk
0.35	0.35	0.32	0.39	567406	279382	2	1	2	550	9.74	Chalk
0.34	0.39	0.36	0.39	490437	183880	25	2	4	653	9.81	Chalk
0.3	0.33	0.23	0.39	554980	167217	30	3	21	646	9.69	Chalk
0.603570187	0.226208415	0.345362362	0.393080823	602500	292800	25	1.1	10.8	614.9100342	9.35833359	Chalk
0.726787868	0.160124074	0.347500706	0.395933352	589300	330400	35	0.9	14.25	682.4400024	9.1291666	Chalk
0.51	0.22	0.33	0.4	417400	134996	57	2	36	736	9.52	Chalk
0.6	0.21	0.46	0.4	611083	301150	33	3	6	636	9.32	Chalk
0.3	0.4	0.26	0.4	571152	163267	3	2	78	651	10.03	Chalk
0.42	0.39	0.21	0.4	179098	23456	25	41	1	1118	10.41	Chalk
0.545023528	0.254206474	0.292606188	0.406397483	619900	304100	10	0.2	6	628.6400147	9.42083359	Chalk
0.7	0.18	0.43	0.41	614684	278575	22	1	13	598	9.45	Chalk
0.59	0.21	0.31	0.41	512249	210155	87	2	4	685	9.3	Chalk
0.61	0.2	0.2	0.41	434992	133485	37	1	34	781	9.81	Chalk
0.49	0.23	0.28	0.41	293003	85173	20	7	9	911	10.19	Chalk
0.175805982	0.23828324	0.101328904	0.411960133	528700	220400	60	2.9	7.17	622.210022	9.44416618	Chalk
0.765084762	0.166914089	0.494581708	0.413957521	612100	281600	30	0.7	7	613.3099976	9.44833374	Chalk
0.664702258	0.152633925	0.213973799	0.41775837	451380	149780	80	3.6	3.3	770.7999878	9.24666691	Chalk
0.647251042	0.177589398	0.327401019	0.418032144	589300	280200	15	0.4	23	623.2199707	9.41083336	Chalk
0.34	0.29	0.382857143	0.418214286	503073	187400	39	2	22	664	9.93	Chalk
0.72	0.09	0.39	0.42	390342	107812	49	6	1	866	9.54	Chalk
0.36	0.29	0.2	0.42	500252	190473	60	4	18	702	9.7	Chalk
0.59	0.21	0.2	0.43	441592	142674	49	2	19	749	9.79	Chalk
0.73	0.22	0.55	0.43	419554	173000	138	3	2	764	8.73	Chalk
0.61	0.2	0.2	0.43	437470	138446	39	1	27	763	9.73	Chalk
0.621134831	0.185204919	0.345743649	0.434554974	617000	311200	10	0.8	19	624.9299927	9.66166687	Chalk
0.81	0.17	0.5	0.44	611411	284997	41	4	3	615	9.45	Chalk
0.76	0.14	0.48	0.44	613350	300991	43	5	1	637	9.32	Chalk
0.72	0.09	0.52	0.44	576449	298414	7	2	1	620	9.15	Chalk
0.694361395	0.191125878	0.4197	0.4455	616800	278300	20	0.6	16.5	595.7299805	9.54416656	Chalk
0.730555556	0.158845739	0.251578947	0.446315789	603700	295500	30	0.7	3.5	615.3399658	9.25666618	Chalk
0.7	0.24	0.53	0.45	608408	299454	35	3	1	625	9.31	Chalk
0.55	0.18	0.18	0.45	428641	138232	64	7	1	764	9.57	Chalk
0.43	0.22	0.28	0.45	413476	139425	67	1	40	756	9.81	Chalk
0.35	0.26	0.07	0.45	523824	471233	35	5	2	664	8.72	Chalk
0.115974327	0.382621679	0.129958678	0.458057851	515600	201500	65	2.2	10.47	661.3200073	9.6875	Chalk
0.1	0.4	0.13	0.46	517000	199140	80	3	7	682	9.72	Chalk
0.64	0.21	0.23	0.46	449293	130938	37	2	19	810	9.83	Chalk
0.43	0.21	0.28	0.46	415380	143103	70	1	38	733	9.59	Chalk
0.39	0.48	0.25	0.46	499932	455395	15	1	0	667	8.74	Chalk
0.6	0.21	0.29	0.46	512610	208701	84	3	7	687	9.36	Chalk
0.46	0.22	0.25	0.47	413460	131400	50	1	52	779	9.75	Chalk
0.64	0.25	0.4	0.47	422884	169823	116	1	34	777	8.91	Chalk
0.54	0.3	0.15	0.47	601000	335401	62	12	1	670	9.19	Chalk
0.637325239	0.197745483	0.356720203	0.471893491	399000	106000	30	2	11	842.4500122	9.59250069	Chalk
0.565983636	0.266874863	0.247307692	0.472307692	368000	92700	60	5	13.5	997.7399902	9.81583309	Chalk
0.56	0.24	0.17	0.48	617202	302859	31	8	1	629	9.42	Chalk
0.57	0.28	0.39	0.48	436660	154826	115	3	1	838	9.01	Chalk
0.58	0.28	0.47	0.48	382993	137395	137	4	2	974	9.32	Chalk
0.16	0.07	0.26	0.48	407005	143065	76	3	3	756	9.53	Chalk
0.79	0.14	0.29	0.48	570542	332441	23	5	1	671	9.18	Chalk
0.73	0.08	0.32	0.48	479289	202290	106	11	1	759	9.41	Chalk
0.666582543	0.111800929	0.241839763	0.485905045	574500	301300	10	0.4	7	614.7399902	9.48750019	Chalk
0.473918862	0.230339954	0.288814691	0.487293638	416400	143800	73	1.4	34	724.0499878	9.59416676	Chalk
0.48	0.23	0.29	0.49	415029	147553	80	2	30	722	9.52	Chalk
0.63	0.2	0.3	0.49	393022	99362	28	1	18	848	9.68	Chalk
0.69	0.12	0.23	0.49	447009	139632	60	2	7	775	9.57	Chalk
0.54	0.29	0.18	0.49	449916	159394	101	7	0	808	9.17	Chalk
0.31	0.51	0.12	0.49	562228	267365	15	2	4	541	9.77	Chalk
0.17	0.59	0.03	0.49	296660	114938	100	15	5	1019	9.8	Chalk
0.42	0.4	0.33	0.49	619025	146965	65	5	7	829	9.35	Chalk
0.456117395	0.232863734	0.267830517	0.494719185	416600	143600	73	2.2	6	724.0499878	9.59416676	Chalk
0.691584507	0.177649648	0.09736211	0.498321343	586700	328000	40	0.9	5.5	696.6199951	9.25083351	Chalk
0.72	0.18	0.24	0.5	597009	343090	5	1	36	608	9.41	Chalk
0.57	0.21	0.26	0.5	513748	207604	80	2	9	685	9.36	Chalk
0.41	0.25	0.14	0.5	468850	175460	40	2	1	652	9.65	Chalk
0.482509683	0.171471295	0.15	0.5	430560	167780	108	3.6	3.23	756.0300293	9.22749996	Chalk
0.58	0.23	0.22	0.51	433000	143914	59	1	6	751	9.56	Chalk
0.67	0.11	0.22	0.51	574743	301425	6	1	8	619	9.49	Chalk
0.614506872	0.299361627	0.441087613	0.517824773	419500	169600	125	2	10.26	796.4799805	8.64166641	Chalk
0.58	0.21	0.19	0.52	524948	214936	59	2	13	647	9.57	Chalk
0.345823858	0.472193508	0.394285714	0.52	363300	99300	110	8	2.8	1032.910034	9.10333347	Chalk
0.58	0.3	0.38	0.53	460249	132340	75	5	2	822	9.33	Chalk
0.64	0.2	0.26	0.53	454583	132585	50	2	12	800	9.74	Chalk
0.79	0.15	0.33	0.53	585621	339000	16	4	6	662	9.17	Chalk
0.7	0.24	0.37	0.53	551340	259190	8	1	6	543	9.82	Chalk
0.58	0.34	0.26	0.53	377520	95312	56	2	11	930	9.54	Chalk
0.46	0.37	0.38	0.54	466953	123196	98	4	5	936	9.41	Chalk
0.531399683	0.289559835	0.260551948	0.54099026	444050	146350	60	3	13.2	752.460022	9.40166664	Chalk
0.556435545	0.36700538	0.255603618	0.541486433	377100	96800	60	6.5	9	939.2099609	9.54166603	Chalk
0.700457341	0.186461126	0.227616328	0.543759449	594210	339650	10	1.1	23.25	657.8499756	9.22083282	Chalk
0.6	0.27	0.23	0.55	432260	131673	37	1	10	788	9.81	Chalk
0.27	0.25	0	0.55	486672	209107	114	8	2	726	9.22	Chalk
0.47	0.36	0.29	0.55	461270	119103	55	3	15	847	9.72	Chalk
0.45	0.29	0.25	0.55	613453	299000	45	4	2	634	9.24	Chalk
0.677397899	0.260374197	0.359763314	0.553106509	551000	259400	8	0.1	6.05	546.1799927	9.8166666	Chalk
0.43	0.31	0.25	0.56	618718	152739	37	4	15	741	9.57	Chalk
0.42	0.3	0.23	0.57	618904	154985	27	4	17	702	9.57	Chalk
0.57	0.22	0.35	0.57	536618	217931	69	26	1	616	9.67	Chalk
0.580198479	0.232823224	0.189759036	0.577560241	434080	144010	55	2.1	7.1	753.039978	9.5625	Chalk
0.52	0.29	0.16	0.58	438870	152788	98	4	4	805	9.01	Chalk
0.636591771	0.197103881	0.204512373	0.583697234	520750	218000	74	3.1	7.31	643.2199707	9.55916595	Chalk
0.600884721	0.264588697	0.211923848	0.584669339	433450	131330	30	2.5	10.7	786.1699829	9.80500031	Chalk
0.597585626	0.2947726	0.254432148	0.596003008	382900	93300	35	2.5	20	873.3900147	9.7383337	Chalk
0.35992009	0.512608054	0.286756565	0.599119943	385800	109600	40	5	5.8	893.8099976	9.82916641	Chalk
0.8	0.14	0.28	0.6	583694	343421	3	2	11	633	9.4	Chalk
0.36	0.51	0.29	0.6	385279	109347	40	1	53	898	9.83	Chalk
0.21	0.49	0.16	0.61	568827	257003	85	9	2	604	9.19	Chalk
0.54	0.24	0	0.61	291255	71204	13	24	1	934	10.79	Chalk
0.29	0.55	0.12	0.62	361586	95155	87	3	16	1024	9.1	Chalk
0.31	0.53	0.12	0.62	363088	94694	76	3	17	1027	9.43	Chalk
0.43	0.34	0.22	0.62	396568	114659	70	9	0	858	9.46	Chalk
0.13	0.04	0.29	0.62	406729	144709	80	2	2	751	9.53	Chalk
0.79	0.15	0.26	0.62	585469	341324	7	2	8	644	9.44	Chalk
0.56	0.31	0.24	0.62	404992	125409	80	3	9	885	9.07	Chalk
0.23	0.11	0.2	0.63	407485	140804	69	2	8	769	9.53	Chalk
0.656761017	0.172611211	0.238950276	0.641574586	456870	132330	55	2.3	8.3	810.9799805	9.66666698	Chalk
0.47	0.36	0.26	0.65	290991	69400	68	21	1	944	10.44	Chalk
0.51	0.31	0.17	0.65	442413	150099	78	4	10	774	9.25	Chalk
0.69	0.28	0.33	0.65	538736	239519	55	7	3	591	9.29	Chalk
0.788504053	0.082258659	0.14516129	0.658064516	538000	244900	20	0.9	4.25	567.5100098	9.55583286	Chalk
0.66	0.2	0.15	0.66	457284	131036	60	2	5	825	9.67	Chalk
0.69	0.22	0.31	0.66	470692	198475	108	5	2	677	8.99	Chalk
0.5	0.32	0.18	0.66	441040	151230	84	2	8	785	9.25	Chalk
0.43	0.37	0.16	0.66	400998	124805	95	4	4	895	8.88	Chalk
0.66	0.17	0.24	0.66	456696	137000	78	5	3	788	9.34	Chalk
0.13	0.71	0.08	0.66	300824	116990	125	11	7	994	9.07	Chalk
0.26	0.06	0.14	0.7	582268	271818	23	2	1	575	9.62	Chalk
0.595111219	0.287179576	0.156652361	0.701180258	416000	126300	46	2.4	21	772.3699951	9.87166691	Chalk
0.1	0.65	0.15	0.71	506149	187794	38	2	0	639	10.13	Chalk
0.52	0.29	0.08	0.73	519432	227565	70	9	1	624	9.59	Chalk
0.648289944	0.146630934	0.177121771	0.734317343	434780	130580	30	1.4	1.1	786.1699829	9.80500031	Chalk
0.8	0.12	0.17	0.74	392945	133036	105	5	1	917	9.35	Chalk
0.09	0.06	0.17	0.75	398597	143249	95	3	2	779	9.36	Chalk
0.19	0.39	0.1	0.8	477839	189035	64	7	1	729	9.01	Chalk
0.57	0.28	0.18	0.82	381609	136999	146	6	1	964	9.32	Chalk
0.65	0.33	0.14	0.86	397523	99527	21	1	0	836	9.97	Chalk
0.84	0.11	0.01	0.88	407983	170918	157	2	0	764	8.98	Chalk
0.68	0.21	0.1	0.9	582796	327540	49	2	1	704	9.14	Chalk
0.48	0.23	0	0.93	392937	112042	72	6	1	867	9.53	Chalk
0.47	0.27	0	0.96	429456	146319	74	7	1	756	9.52	Chalk
0.17	0.12	0.01	0.99	393018	144248	101	8	1	836	9.51	Chalk
0.6	0.22	0	1	569050	342949	4	2	2	591	9.64	Chalk
0.47	0.39	0	1	469016	121178	115	3	1	941	9.41	Chalk
0.678463203	0.136093074	NA	NA	458670	133930	70	10.1	0.2	810.9799805	9.66666698	Chalk
0.85	0.05	NA	NA	518958	405021	34	4	9	666	9.02	Chalk
0.82	0.06	NA	NA	572992	318248	18	2	1	659	9.42	Chalk
0.79	0.09	NA	NA	517407	401409	55	6	5	687	8.83	Chalk
0.77	0.19	NA	NA	593052	343437	2	2	1	613	9.45	Chalk
0.68	0.28	NA	NA	401006	123496	105	9	1	906	8.88	Chalk
0.38	0.31	NA	NA	588996	344792	3	1	2	622	9.44	Chalk
0.5	0.35	NA	NA	361454	90572	101	6	1	965	9.43	Chalk
0.554203691	0.063123718	0.91292876	0	457300	398500	8	0.1	2.2	639.3099976	9.27416706	Hard
0	0	0	0	283800	339800	330	41.7	7.1	2084.189941	5.46000004	Hard
0	0	0	0	256176	84950	444	35	3	1831	7.72	Hard
0	0	0	0	256509	84977	468	34	1	1865	7.72	Hard
0	0	0	0	256999	72993	370	78	1	1628	8.4	Hard
0	0	0	0	259233	78972	453	47	2	1989	7.86	Hard
0	0	0	0	261006	68390	416	35	1	1945	7.79	Hard
0	0	0	0	262710	345577	215	120	2	2030	9.03	Hard
0	0	0	0	270799	315003	325	200	1	2019	9.42	Hard
0	0	0	0	274642	312953	170	80	1	2238	7.13	Hard
0	0	0	0	283486	326989	339	32	3	1884	7.17	Hard
0	0	0	0	288300	342941	365	14	4	1682	6.53	Hard
0	0	0	0	311000	511800	405	182	1	1922	5.8	Hard
0	0	0	0	319076	502717	220	125	1	1921	7.48	Hard
0	0	0	0	320012	511316	520	514	0	3033	6.47	Hard
0	0	0	0	322531	503176	169	64	5	2379	7.08	Hard
0	0	0	0	325612	505730	480	257	1	3023	5.24	Hard
0	0	0	0	329140	504831	195	52	0	2886	6.06	Hard
0	0	0	0	341016	507256	314	21	1	2077	7.38	Hard
0	0	0	0	345236	509018	500	298	0	2336	6.08	Hard
0	0	0	0	346816	508768	560	107	1	2353	6.08	Hard
0	0	0.01	0	315723	513800	151	17	7	2549	5.22	Hard
0	0	0	0	356940	510044	288	37	3	1769	7.1	Hard
0.92	0.03	0.92	0	276845	36528	110	75	1	832	10.12	Hard
0	0.018028846	0	0.00234192	326800	520000	80	1.3	2.5	1558.410034	8.42666626	Hard
0.002028081	0.002184087	0	0.00248825	284400	341900	300	14.3	4.85	2075.560059	7.05083323	Hard
0.000282619	0.008996703	0.00324412	0.009191673	313400	514100	130	10	10	2147.629883	5.79583311	Hard
0	0	0	0.01	284309	331444	250	19	9	1813	7.62	Hard
0	0.01	0	0.01	312966	514295	120	3	10	2140	5.8	Hard
0	0.05	0	0.01	317470	496591	235	8	2	2017	7.48	Hard
0.01	0.15	0.01	0.01	271255	316940	109	32	2	1951	9.42	Hard
0	0.01	0	0.01	257661	351051	195	15	4	2717	8.72	Hard
0.442728267	0.117687261	0.297345133	0.010619469	453900	352000	85	20	2.3	723.1799927	8.97833347	Hard
0.001401846	0.007108476	0.001727968	0.014152884	255800	362400	100	0.9	11.6	1825.469971	8.73666668	Hard
0	0.01	0	0.02	315797	502132	115	37	4	1623	7.48	Hard
0.03	0.22	0.12	0.02	213504	78908	254	10	1	1530	8.92	Hard
0.002800517	0.008473359	0.015461573	0.029104138	306700	509000	130	20	7	1267.820068	7.60000038	Hard
0.01	0.02	0.01	0.03	262492	350129	59	3	12	2985	7.17	Hard
0.84	0.12	0.97	0.03	471506	453000	15	2	2	614	8.97	Hard
0.164009409	0.208376895	0.148148148	0.033179012	280750	82310	210	66.6	3.95	1036.069946	9.17916679	Hard
0.006334316	0.022658996	0.014525455	0.035961077	273700	352300	140	3.1	9.3	2835.73999	8.76333332	Hard
0.720906316	0.030321125	0.39929078	0.037588652	452800	370300	75	5	6	657.4799805	8.77999973	Hard
0.71	0.08	0.27	0.04	140018	25559	95	19	0	1000	10.58	Hard
0.008083202	0.013191153	0.025052192	0.04091858	325800	515000	89	0.3	10	2338.719971	7.21166658	Hard
0.001912046	0.034682388	0.015375154	0.041820418	338600	516900	160	41.6	6	2294.26001	7.13583326	Hard
0.017788962	0.066730302	0.022571819	0.042407661	256077	362880	110	20	5.6	1825.469971	8.73666668	Hard
0.654549195	0.039203009	0.612713675	0.053952991	458800	392800	3	5	7	643.4799805	9.12416649	Hard
0.00189149	0.031104501	0.005735589	0.054105726	389600	628100	120	20	11	852.4299927	7.39083338	Hard
0.004864208	0.014795298	0.001862197	0.054934823	267810	62490	210	50	3.45	2002.429932	8.74083328	Hard
0.001327295	0.026155528	0.009832842	0.056047198	318400	508200	70	30	5	2101.879883	7.98250008	Hard
0	0.04	0	0.06	266979	87470	257	50	10	1681	8.97	Hard
0	0.03	0	0.07	351130	512833	265	6	7	2239	6.43	Hard
0	0.023696682	0	0.071129707	325500	513900	100	20	3.3	3215.719971	7.6675005	Hard
0	0.24	0	0.08	239091	342719	119	6	7	1311	8.74	Hard
0.02	0.07	0.05	0.08	282949	316445	149	30	5	2172	6.71	Hard
0.688264474	0.076617287	0.655726257	0.080307263	459300	384500	25	7.1	3.4	630.2799683	8.9533329	Hard
0.689533325	0.06850859	0.527596697	0.080399826	453650	382270	60	5	6.4	653.6400147	8.81916618	Hard
0.713753582	0.080873926	0.614325069	0.085399449	454400	389700	54	7.5	3	663.1500244	8.74250031	Hard
0.001075518	0.052303263	0.00367501	0.086412396	252590	359024	130	2.2	11.4	1867.589966	8.49499989	Hard
0.04	0.53	0.19	0.09	224861	73014	285	12	1	1610	8.65	Hard
0	0.05	0.01	0.1	312507	497795	3	1	20	1254	9.15	Hard
0	0.052970576	0	0.104659498	264660	73230	280	16.6	5.8	2030.969971	8.41583347	Hard
0.000411658	0.070023053	0.004156276	0.106816293	268090	62920	220	20	8.95	2002.429932	8.74083328	Hard
0.02	0.13	0.02	0.11	244088	352348	17	22	14	1267	10.28	Hard
0.003321256	0.052109974	0.008403361	0.111176471	313000	497800	10	0.9	22	1244.73999	9.15083313	Hard
0.013750983	0.137162956	0.01104686	0.111295169	390400	573300	60	0.4	61	712.1599731	8.29249954	Hard
0.079175227	0.103536836	0.026634383	0.113801453	195550	54910	149	13.3	2.25	1222.890015	10.22999954	Hard
0	0.03	0	0.12	327049	496484	252	127	2	2296	4.99	Hard
0.019085382	0.142175522	0.025010292	0.125566077	243500	352700	5	11.1	14.8	1114.459961	10.27916622	Hard
0.248996699	0.239788983	0.152663755	0.131353712	193450	53350	47	6.7	13.4	1155.839966	10.13833332	Hard
0.02	0.1	0.02	0.14	266973	315080	219	26	2	1812	9.88	Hard
0.18	0.2	0.32	0.15	143229	36924	110	65	2	1190	10.84	Hard
0	0.088746053	0	0.150192555	263110	74850	310	20	6.65	2030.969971	8.41583347	Hard
0.015230842	0.072703475	0.0553814	0.150992685	256470	64450	227	12.5	8.3	1492.040039	9.0158329	Hard
0.72	0.14	0.66	0.16	470609	451005	5	0	95	610	8.97	Hard
0.68	0.14	0.59	0.16	470400	433201	6	0	117	597	9.08	Hard
0	0.09	0.03	0.16	330806	498619	71	15	5	2325	7.8	Hard
0.1	0.22	0	0.16	225881	76144	218	42	1	1610	9.19	Hard
0.05	0.14	0.03	0.16	309703	498150	6	2	13	1132	9.25	Hard
0.008972879	0.124870167	0.019354839	0.168990635	255150	67900	183	33.3	6.7	1690.01001	8.88166618	Hard
0.01	0.32	0.01	0.17	246132	338950	20	11	16	1195	10.1	Hard
0.676392573	0.187400531	0.539655172	0.170689655	163340	38150	63	6.9	5.1	1101.709961	10.40333366	Hard
0.001775395	0.050285456	0.008120911	0.172118204	339600	516200	145	7.5	9	2294.26001	7.13583326	Hard
0.012767837	0.078782858	0.038617663	0.172792101	336700	503500	45	2.5	14	1875.420044	8.80333328	Hard
0.692036438	0.097193653	0.583333333	0.174679487	422300	583900	40	6.7	6	682.8200073	8.44250011	Hard
0.001021997	0.099474401	0.006185567	0.178350515	255100	75120	280	66.7	8.2	1908.709961	7.86166668	Hard
0.04	0.18	0.1	0.18	318272	484293	12	10	8	1338	9.07	Hard
0.004833693	0.166298469	0.016546937	0.18064412	265900	72930	255	10.5	15.15	1990.380005	9.14583397	Hard
0.04	0.62	0	0.19	231027	337154	15	3	1	1132	9.7	Hard
0	0.11	0.01	0.19	254872	75002	272	37	9	1593	8.81	Hard
0.02	0.18	0.03	0.19	279833	355285	18	5	28	1674	9.21	Hard
0.46	0.41	0.28	0.19	143010	26872	65	14	2	1095	10.58	Hard
0.316743383	0.230796893	0.316557937	0.19322771	440800	538800	120	16	3	707.1799927	8.39666653	Hard
0.29	0.28	0.16	0.2	169358	13435	70	15	1	886	11.08	Hard
0.064645309	0.163506593	0.023271969	0.201111497	309500	497700	5	3.3	13	1016.359985	9.24749947	Hard
0.031301055	0.198908362	0.015745276	0.201189643	268280	87600	175	22.2	7.45	1621.440063	8.96833324	Hard
0.003806726	0.17602362	0.006337599	0.202559415	267200	73260	230	20	16.75	1990.380005	9.14583397	Hard
0.8	0.2	0.79	0.21	141070	26790	113	17	1	1062	10.58	Hard
0.02	0.39	0.474372205	0.214310286	237901	341927	115	5	9	1267	8.74	Hard
0.020095643	0.146207673	0.037703408	0.215658582	263900	307200	5	0.8	15.6	1302.550049	8.90999985	Hard
0.07960905	0.272066379	0.044710313	0.236686798	275301	65420	30	3.5	35.13	1239.119995	9.97583389	Hard
0.25	0.19	0.08	0.24	168901	17932	81	25	1	946	10.47	Hard
0.1	0.25	0.07	0.24	271078	89067	143	2	15	1238	9.37	Hard
0.39	0.31	0.42	0.25	143057	31148	109	10	5	1221	10.38	Hard
0.37	0.4	0.25	0.25	166730	40360	120	7	3	1174	10.31	Hard
0.00466695	0.073822656	0	0.256188119	344300	519700	145	50	4	2071.879883	7.65500021	Hard
0.016938758	0.083023177	0.061065197	0.259412305	332700	504700	55	16.6	9	2500.719971	8.07666683	Hard
0.109646195	0.23965287	0.253164557	0.259493671	449610	361000	135	11.1	3.3	745.6199951	8.62000084	Hard
0.1	0.26	0.11	0.26	266881	91315	215	10	4	1428	8.91	Hard
0.31	0.27	0.22	0.26	451358	459054	7	1	121	615	9.07	Hard
0.005247976	0.334161536	0.00545931	0.262046877	369800	563200	125	0.3	10	1016.070007	7.79333305	Hard
0.384591648	0.326373174	0.415789474	0.265789474	143410	30070	96	1	6.1	1270.809937	10.37750053	Hard
0.68	0.22	0.53	0.27	423886	622492	20	7	12	678	8.23	Hard
0.46	0.24	0.32	0.27	136998	30199	90	23	2	975	10.29	Hard
0.411667822	0.237257282	0.415730337	0.275280899	135900	32350	43	66.7	4.4	974.1099854	10.28999996	Hard
0.230205551	0.345707183	0.093135111	0.275761551	274620	66130	30	12.5	9.8	1748.910034	9.97499943	Hard
0.505198238	0.334757709	0.285154549	0.27601219	140080	22950	10	22.2	5.3	950.2600098	11.02666664	Hard
0	0.236185665	0	0.277817151	267300	75450	295	40	6.3	1723.310059	8.55500031	Hard
0.524600424	0.18038706	0.42826087	0.279130435	441300	548400	45	10	6	653.4199829	8.62416649	Hard
0.172588995	0.318431648	0.116042936	0.279518422	259830	54340	34	5.6	11.9	1148.829956	10.13833332	Hard
0.11	0.34	0.06	0.28	310159	494083	15	21	6	1113	8.24	Hard
0.482197466	0.403232853	0.414242728	0.281845537	167000	31850	117	9.5	3.45	1221.540039	9.75333309	Hard
0.55	0.25	0.34	0.29	170583	16754	65	9	1	968	10.46	Hard
0.73	0.22	0.71	0.29	453280	458949	15	2	2	612	9.07	Hard
0.45	0.3	0.27	0.29	420921	627796	14	4	11	663	8.54	Hard
0	0.17	0	0.29	226723	377823	4	7	1	780	10.13	Hard
0.419250823	0.377504116	0.263582738	0.296491773	168280	31440	115	9.9	6.15	1221.540039	9.75333309	Hard
0.105414019	0.419276061	0.048151432	0.297621342	431900	470900	15	4.8	18.9	651.6099854	8.80666637	Hard
0	0.22	0	0.3	398450	525025	267	43	3	897	6.06	Hard
0.31	0.3	0.16	0.3	168321	18443	60	21	1	933	10.47	Hard
0.08	0.35	0.1	0.3	210964	75776	204	10	10	1363	8.92	Hard
0.361433087	0.431032666	0.200659703	0.300164926	172950	36050	120	8.7	5.3	1299.140015	9.83250046	Hard
0.545162322	0.295481992	0.506450488	0.311541144	436200	531200	90	4	14.1	668.0599976	8.19666672	Hard
0.25080819	0.329337284	0.095367847	0.313351499	204330	57940	113	6.7	1.85	1467.910034	9.75916672	Hard
0.064550008	0.265874939	0.139053254	0.315384615	224360	76360	231	5.7	5.4	1691.969971	8.53916645	Hard
0.53	0.29	0.25	0.33	136660	28540	65	12	2	975	10.27	Hard
0	0.378555389	0	0.332881356	260150	73830	355	20	5.5	2030.969971	8.41583347	Hard
0.44	0.35	0.29	0.34	171201	15184	48	22	1	942	10.46	Hard
0.4	0.4	0.43	0.35	170989	33345	145	11	2	1235	9.64	Hard
0.08	0.59	0	0.36	173139	224619	34	15	0	889	10.36	Hard
0.222086957	0.38573913	0.163636364	0.363636364	267830	89010	195	8.3	7.15	1621.440063	8.96833324	Hard
0.122100955	0.689290587	0.365758755	0.369649805	226390	69480	195	5	1.8	1394.680054	9.48083305	Hard
0.46	0.34	0.34	0.37	171248	17399	50	11	1	998	10.46	Hard
0.49	0.41	0.52	0.37	421001	614328	51	5	4	715	8.41	Hard
0.410495403	0.40334525	0.176470588	0.373161765	142310	29810	103	16.7	2.55	1126.810059	10.5783329	Hard
0.09	0.43	0.07	0.39	221161	73423	200	5	9	1583	8.65	Hard
0.492664552	0.322759715	0.332078628	0.39439565	256160	52020	5	6.7	6.15	1148.829956	10.13833332	Hard
0.486961617	0.282925579	0.40262764	0.395476468	429800	526200	70	0.4	10	656.1300049	8.2541666	Hard
0.238044508	0.389559659	0.228378378	0.408108108	220630	69880	205	22.2	4.15	1410.48999	9.22666645	Hard
0.03	0.45	0.03	0.41	252863	376401	57	2	4	1041	9.7	Hard
0.2	0.47	0.101328904	0.411960133	277481	83467	138	16	6	1274	9.43	Hard
0.1	0.53	0.11	0.42	222801	68991	188	10	14	1462	9.23	Hard
0.416815343	0.453389831	0.302564103	0.423589744	173430	37470	117	12.5	4.75	1299.140015	9.83250046	Hard
0.070468675	0.600095648	0.053727095	0.428927237	411300	525400	165	10	10	764.6300049	7.5666666	Hard
0.23	0.46	0.22	0.43	220434	68978	173	29	5	1432	9.23	Hard
0.36	0.25	0.23	0.43	139065	34989	115	63	2	1090	10.29	Hard
0.24	0.54	0.21	0.43	272426	88491	145	10	4	1161	9.37	Hard
0.149539436	0.520725389	0.114520958	0.438622754	150340	34940	82	22.2	4.4	1030.640015	11.08333302	Hard
0.091262717	0.694943148	0.082822086	0.45194274	222790	69910	195	16.7	4.5	1410.48999	9.22666645	Hard
0.199536377	0.441422967	0.209733488	0.452491309	278550	82350	95	12.5	6.95	1310.569946	9.42500019	Hard
0.450300645	0.387056782	0.225593098	0.462544932	279780	56600	15	10	16.8	1306.069946	10.13083363	Hard
0.043993729	0.443513619	0.025721785	0.462992126	275730	80030	230	13.3	3.8	1310.569946	9.42500019	Hard
0.457271508	0.378951906	0.221394359	0.480042576	281710	55930	15	50	6.05	1205.430054	10.09666634	Hard
0.38	0.54	0.45	0.49	170566	35389	169	30	1	1265	9.83	Hard
0.26	0.33	0.14	0.49	141291	33299	150	34	1	1195	10.38	Hard
0.36	0.53	0.26	0.49	137619	26387	85	18	1	959	10.27	Hard
0.06	0.47	0.07	0.52	334439	294721	215	10	8	776	8.58	Hard
0.36	0.42	0.37	0.52	141031	27261	111	11	2	1075	10.58	Hard
0.46	0.42	0.23	0.57	280685	55269	41	10	5	1250	10.1	Hard
0.248146168	0.528712837	0.225668708	0.579036416	437800	451700	30	0.8	19.8	707.25	8.85000038	Hard
0	0.06	0.204512373	0.583697234	316093	491790	355	29	1	1727	7.49	Hard
0.07	0.68	0.08	0.59	235097	372963	9	4	9	858	9.77	Hard
0.28	0.59	0.19	0.62	340503	568368	30	6	5	898	8.69	Hard
0.25	0.72	0.31	0.63	231028	379348	6	2	3	834	9.92	Hard
0.256769374	0.631886088	0.130790191	0.640326975	215340	87040	230	17.4	1.65	1595.140015	8.80749989	Hard
0.07	0.77	0.05	0.65	248932	371078	35	7	3	1054	9.78	Hard
0.060445176	0.755138834	0.039273602	0.656383328	245671	375872	15	8.7	13.8	1039.849976	9.65999985	Hard
0.052161215	0.761530374	0.039531362	0.660556308	232732	382733	10	2.4	15.05	884.9400024	9.87166691	Hard
0.28	0.43	0.21	0.67	218927	70894	238	7	2	1469	8.77	Hard
0.06	0.73	0.04	0.67	236061	369467	7	4	10	873	9.81	Hard
0.05	0.77	0.04	0.67	232931	382805	10	3	17	891	9.87	Hard
0.06	0.77	0.04	0.67	245502	376036	15	5	13	1044	9.66	Hard
0.02	0.67	0	0.69	228798	337246	35	5	0	1112	9.76	Hard
0.05	0.76	0.04	0.69	240800	373502	46	6	3	997	9.56	Hard
0.06	0.69	0.04	0.69	252712	374412	55	3	6	1047	9.86	Hard
0.05	0.7	0.02	0.69	233097	381323	14	9	6	881	9.87	Hard
0.064262691	0.693352135	0.046325879	0.697124601	252418	373256	50	1.5	7.35	1051.349976	9.85583305	Hard
0.24	0.61	0.01	0.71	243144	80960	139	30	2	1194	9.75	Hard
0	0.91	0	0.73	238634	369117	25	5	1	910	9.81	Hard
0.041403287	0.775258112	0.030532698	0.731052404	235890	369460	8	5.9	10.2	866.0200195	9.81499958	Hard
0.07	0.78	0	0.76	244873	366951	4	40	NA	995	10	Hard
0.05	0.79	0.05	0.76	237048	377963	30	2	8	932	9.62	Hard
0	0.96	0	0.77	251225	375352	75	27	1	1045	9.7	Hard
0.38	0.59	0.18	0.82	137265	25437	67	14	1	939	10.27	Hard
0.06	0.71	0	0.84	250645	365098	50	20	5	1144	10.04	Hard
0.039642804	0.818861157	0.037576464	0.842994465	238700	370300	20	15.4	7.7	921.0599976	9.76833344	Hard
0	0.93	0	0.87	236939	391376	26	4	3	956	9.83	Hard
0.06	0.85	0.04	0.87	238423	378729	48	7	6	962	9.62	Hard
0.06	0.81	0.02	0.87	243109	390960	57	11	2	990	9.77	Hard
0.02	0.95	0.05	0.89	239260	381001	59	13	2	979	9.3	Hard
0.13	0.8	0.1	0.9	245558	392508	39	22	1	986	9.73	Hard
0.37	0.63	0.06	0.94	168317	33135	138	30	1	1231	9.75	Hard
0	0	NA	NA	323235	495575	180	200	1	2098	7.48	Hard
0	0	NA	NA	327063	519139	206	220	1	2098	7.21	Hard
0	0.03	NA	NA	312094	489165	115	60	1	1136	7.47	Hard
0.39	0.38	NA	NA	318538	483811	6	10	1	1293	9.07	Hard
0	0	0	0	362910	544769	387	96	1	1032	6.64	Limestone
0	0	0	0	369226	547125	298	25	7	1270	5.56	Limestone
0	0	0	0	370279	532397	705	210	0	1087	4.38	Limestone
0	0	0	0	371077	481659	495	79	0	1670	6.36	Limestone
0	0	0	0	372591	482778	320	210	0	1831	6.36	Limestone
0	0	0	0	373696	532287	595	24	3	1363	4.38	Limestone
0	0	0	0	374480	524450	575	187	1	959	6.99	Limestone
0	0	0	0	375464	537644	520	103	1	1645	5.04	Limestone
0	0	0	0	379094	492667	340	70	1	1808	6.87	Limestone
0	0	0	0	389277	482977	360	130	1	1635	5.78	Limestone
0	0	0	0	395310	493008	418	75	1	1101	5.92	Limestone
0	0	0	0	397043	486749	377	70	0	1280	7.12	Limestone
0	0	0	0	399009	472956	385	106	1	1404	7.61	Limestone
0	0	0	0	400100	510630	347	26	5	1000	7.39	Limestone
0	0	0	0	401208	494586	443	150	0	990	7.07	Limestone
0	0	0	0	403004	496985	367	66	2	1030	6.35	Limestone
0.92	0	0.93	0	513400	300488	33	7	1	552	9.53	Limestone
0	0	0	0	375191	470539	230	40	0	1287	6.92	Limestone
0.01	0.01	0.01	0	393010	582525	265	26	2	790	6.85	Limestone
0.7	0.01	0.32	0	483186	286845	128	8	1	636	8.66	Limestone
0.88	0.02	1	0	372593	150129	108	12	1	1015	9.27	Limestone
0	0.03	0	0	339962	532221	301	35	1	1340	7.63	Limestone
0	0.03	0	0	404993	482948	288	83	0	1217	6.61	Limestone
0.93	0.04	1	0	481207	248487	105	8	1	611	9.12	Limestone
0	0.05	0	0	459020	489000	235	38	2	839	7.73	Limestone
0.16	0.07	0	0	459502	487001	143	45	4	816	7.73	Limestone
0.75	0.08	1	0	470506	260470	75	20	1	619	9.14	Limestone
0.72	0.11	1	0	501120	312241	46	5	1	595	9.29	Limestone
0.7	0.15	0.76	0	491422	314211	122	9	1	629	8.82	Limestone
0.7	0.2	1	0	492734	318931	106	5	2	634	8.77	Limestone
0.59	0.22	0.09	0	389333	206171	195	41	0	814	9.49	Limestone
0	0	0	0	382885	542920	457	27	3	1364	5.45	Limestone
0	0	0	0	396923	500800	420	60	3	1168	5.6	Limestone
0	0	0	0	370136	542917	313	15	11	1393	6.72	Limestone
0	0.00624457	0	0.006663549	386700	520900	358	25	9	1349.27002	5.93833351	Limestone
0.56	0.13	0	0.01	392782	210952	195	18	2	851	8.7	Limestone
0.001281968	0.054540439	0.00494411	0.01805675	304529	209809	240	14.3	15.47	1470.150024	8.46666622	Limestone
0	0.013554293	0	0.018898305	370800	543600	297	10	11	1399.920044	6.72249985	Limestone
0	0.02	0	0.02	405160	463041	217	20	8	1196	7.23	Limestone
0	0.02	0	0.02	372788	496671	267	36	6	1673	7.32	Limestone
0	0.02	0	0.02	390776	499067	250	11	15	1326	7.28	Limestone
0	0.014887397	0	0.021159154	379300	477800	270	20	7	1803.400024	6.9958334	Limestone
0	0.02	0	0.03	395800	510725	350	12	12	1072	6.98	Limestone
0	0.03	0	0.04	402525	479315	278	17	7	1292	5.71	Limestone
0	0.07	0	0.04	304367	209460	230	21	16	1523	8.47	Limestone
0	0.04	0	0.04	393896	491422	250	65	7	1183	6.68	Limestone
0.574627712	0.28416736	0	0.04	448000	230100	85	0.9	14.2	661.0800171	9.08333302	Limestone
0.011351052	0.036129568	0	0.04598597	325500	208410	300	25	4.5	1467.530029	7.74083328	Limestone
0.69	0.16	0.66	0.05	463006	328947	61	8	3	587	9.07	Limestone
0	0.06	0	0.05	392396	471142	274	15	7	1548	7.79	Limestone
0	0.02	0	0.05	383643	479486	375	11	3	1670	6.14	Limestone
0.82	0.06	0.79	0.05	499830	392510	15	3	5	618	9.01	Limestone
0	0.07	0	0.05	375895	539083	385	19	4	1556	5.04	Limestone
0	0.2	0.02	0.05	362211	512929	209	19	3	1293	7.52	Limestone
0.7	0.08	0.8	0.05	502730	338610	46	9	2	620	9	Limestone
0.000687623	0.058325147	0.000594884	0.050862582	402700	462400	150	20	5.8	1231.670044	8.11916637	Limestone
0.01	0.2	0	0.06	396999	585070	209	13	4	808	6.88	Limestone
0	0.04	0.01	0.06	302162	209314	212	10	14	1562	8.47	Limestone
0.01	0.17	0	0.06	386577	572990	155	28	13	812	7.72	Limestone
0	0.07	0	0.06	386795	538903	322	14	10	1227	6.39	Limestone
0	0.06	0	0.06	390893	527401	250	8	30	1206	6.61	Limestone
0.000782194	0.103711868	0.001178947	0.062315789	404000	460900	150	16	4.75	1231.670044	8.11916637	Limestone
0.301121335	0.181974817	0.195037625	0.063758389	479700	484600	30	2.7	20.3	657.5200195	8.63750076	Limestone
0	0.07472448	0	0.064120698	393100	471900	220	8	7.5	1588.569946	7.79083347	Limestone
0.001342805	0.082633053	0.000582072	0.06865218	395900	524100	225	20	18	921.25	6.853333	Limestone
0.78	0.07	0.84	0.07	500757	482586	25	1	2	653	9.06	Limestone
0.004350979	0.390137781	0	0.075163399	347700	473800	3	0.3	3.75	1044.640015	9.42333317	Limestone
0.228838951	0.101404494	0.302034429	0.078247261	491700	291500	90	5	3.5	612.5900269	8.84583378	Limestone
0.647009539	0.139050013	0.617214836	0.079076277	503400	376300	15	0.2	8.25	610.6300049	9.07083321	Limestone
0	0.08	0	0.08	401300	501925	245	9	16	1063	6.55	Limestone
0	0.06	0	0.08	381358	486826	320	20	4	1789	7.12	Limestone
0	0.1	0	0.08	388334	538315	299	13	12	1183	6.39	Limestone
0	0.08	0	0.08	402750	500750	220	10	18	1034	6.55	Limestone
0.78	0.09	0.76	0.08	494998	264868	65	7	3	603	9.18	Limestone
0.001649968	0.075799141	0.001309524	0.085	398900	524000	207	20	11	921.25	6.853333	Limestone
0.37	0.13	0.01	0.09	455028	486987	128	14	4	836	7.73	Limestone
0.338152847	0.067719091	0.391009852	0.094211823	490000	288700	45	5	8	610.0900269	8.92500019	Limestone
0	0.06	0	0.1	385084	491348	239	9	13	1636	5.96	Limestone
0	0.12	0	0.1	385011	573243	197	19	5	838	7.72	Limestone
0.76	0.2	0.9	0.1	412781	200729	97	10	1	690	9.34	Limestone
0.59	0.36	0.86	0.1	453146	257206	167	10	2	677	8.64	Limestone
0.248408075	0.083457526	0.277269758	0.101241019	492100	289600	85	6	0.78	610.0900269	8.92500019	Limestone
0.44	0.1	0.17	0.11	495577	482502	35	6	7	649	8.94	Limestone
0.87	0.07	0.83	0.11	481123	278336	118	10	3	639	8.93	Limestone
0.570640474	0.203299661	0.43	0.11	443900	219600	84	2	11.47	662.4199829	9.38583374	Limestone
0.074897959	0.168027211	0.249657064	0.11659808	327420	201762	150	50	3	1413.849976	8.8949995	Limestone
0	0.06	0	0.12	393848	477092	222	3	18	1532	6.8	Limestone
0	0.08	0	0.12	390504	485188	260	8	3	1539	7.53	Limestone
0.33	0.27	0.1	0.12	394687	211001	180	12	2	856	8.7	Limestone
0.008147025	0.103211444	0.005827506	0.127039627	294907	208920	240	12.5	4.5	2085.73999	8.94833374	Limestone
0.00097894	0.144459731	0.001289214	0.128634866	399000	539800	220	20	7	1056.420044	6.81166649	Limestone
0.46	0.26	0.56	0.13	468124	244612	115	10	2	666	8.71	Limestone
0.85	0.07	0.81	0.13	504427	326568	44	2	13	601	9.01	Limestone
0.00087114	0.125700328	0.001612578	0.132735336	395300	538600	235	30	14	1056.420044	6.81166649	Limestone
0.051992928	0.238749598	0.019253209	0.135939323	328500	355300	110	10	6.2	948.8499756	8.80500031	Limestone
0.02	0.63	0	0.14	426655	361798	105	22	3	955	8.98	Limestone
0	0.14	0	0.14	369114	551158	215	9	22	1264	7.52	Limestone
0	0.14	0	0.14	397429	588691	245	14	3	840	6.88	Limestone
0.37	0.23	0.05	0.14	395028	207207	140	7	7	858	8.88	Limestone
0.003424065	0.16631585	0.000212404	0.144576607	403500	512200	230	5.7	21	930.3699951	7.38833332	Limestone
0.01019455	0.182821078	0.006172731	0.146625749	406400	515200	125	0.2	49	739.5700073	7.7616663	Limestone
0.01	0.18	0.01	0.15	407100	514725	120	5	55	787	7.78	Limestone
0.8	0.18	0.85	0.15	420430	631000	17	4	1	648	8.65	Limestone
0	0.25	0	0.16	382600	512960	209	15	8	902	7.54	Limestone
0	0.13	0	0.16	380186	474084	235	7	15	1479	6.83	Limestone
0	0.1	0	0.16	393323	459235	195	80	2	1112	8.25	Limestone
0.01	0.15	0.01	0.16	294972	208755	236	18	5	1867	8.95	Limestone
0.21	0.36	0.28	0.16	505028	137246	49	3	2	779	9.53	Limestone
0.059944491	0.205214906	0.033184267	0.169610733	410100	599600	60	2.5	48	770.1300049	8.07250023	Limestone
0.6	0.26	0.44	0.17	351407	89410	30	30	1	799	10.24	Limestone
0.88	0.07	0.73	0.17	496480	395330	30	7	3	623	9.07	Limestone
0.001280373	0.115973368	0.004102786	0.17418844	392200	487700	252	2.9	7.5	1413.579956	7.52833366	Limestone
0	0.270202622	0	0.174720094	382500	512900	195	20	8	894.0499878	7.53833294	Limestone
0.35	0.14	0.52	0.18	482628	253196	95	6	3	619	9.03	Limestone
0	0.06	0	0.18	370532	508987	234	9	3	1222	7.28	Limestone
0.44	0.22	0.31	0.18	414975	632906	17	10	15	648	8.17	Limestone
0.639095415	0.212825279	0.57605178	0.181229773	434100	211800	90	20	2	662.5	9.33500004	Limestone
0.38	0.46	0.57605178	0.181229773	313296	373425	148	19	2	799	8.76	Limestone
0.176587448	0.347288647	0.162992922	0.183619818	301200	513000	50	6.6	11.5	1222.359985	8.4608326	Limestone
0.459325906	0.228229453	0.314949202	0.186709517	414900	633400	20	4	14	655.2799683	8.16916656	Limestone
0.31	0.22	0.15	0.19	415170	631205	29	3	13	664	8.26	Limestone
0.01	0.24	0.01	0.19	352625	527325	130	10	27	909	8.25	Limestone
0.58	0.19	0.8	0.19	509019	323428	17	6	2	578	9.16	Limestone
0.453252033	0.292814057	0.376344086	0.193548387	436700	323800	75	16.7	0.3	664.4899902	9.03499985	Limestone
0.729035348	0.132894574	0.363846509	0.193712436	492000	328700	75	3.8	10.5	649.7399902	8.92916679	Limestone
0.72	0.18	0.66	0.2	423117	508863	75	5	5	669	8.41	Limestone
0.57	0.15	0.51	0.2	469003	475096	35	3	8	686	8.81	Limestone
0.04	0.17	0.03	0.2	336412	537020	177	9	19	1310	7.8	Limestone
0.78	0.22	0.66	0.2	407750	222898	200	31	0	814	8.52	Limestone
0.81	0.09	0.71	0.21	389581	156569	55	9	1	702	9.8	Limestone
0.59	0.24	0.55	0.21	430874	250611	65	3	11	612	9.09	Limestone
0.59	0.17	0.47	0.21	646831	258936	3	1	13	582	9.95	Limestone
0.01	0.24	0.01	0.21	412999	486644	115	7	220	868	8.12	Limestone
0.78	0.11	0.75	0.21	503000	290534	29	6	10	572	9.4	Limestone
0.59	0.38	0.004115226	0.21399177	379060	126783	86	10	4	804	9.37	Limestone
0.738670729	0.146738885	0.663987688	0.216655267	492700	326900	80	2.4	13	649.7399902	8.92916679	Limestone
0.589240886	0.234272547	0.524344176	0.216894019	429060	250860	59	2.2	11.9	617	9.25	Limestone
0.13	0.17	0.01	0.22	463206	484500	56	6	15	755	8.59	Limestone
0.49	0.36	0.58	0.22	408272	202538	103	7	1	740	9.27	Limestone
0.003229212	0.235940635	0.002990065	0.22387571	409200	489400	109	2.2	39.7	959.7999878	7.37249994	Limestone
0.65	0.21	0.43	0.23	382898	197253	115	25	2	892	9.07	Limestone
0.04	0.4	0.01	0.23	328874	538607	230	22	2	1288	7.29	Limestone
0.03	0.21	0.05	0.23	456457	491157	120	4	16	860	7.72	Limestone
0.585444121	0.14608078	0.515645659	0.23732922	498400	279800	30	2.5	24	592	9.40666676	Limestone
0.073536026	0.455091302	0.020702489	0.240753664	254361	189080	10	3.2	7.6	1097.430054	10.45833302	Limestone
0	0.14	0	0.25	374723	479166	290	10	6	1697	6.79	Limestone
0.02	0.21	0.02	0.25	348424	527146	138	3	25	1035	7.97	Limestone
0.02	0.16	0.04	0.25	413226	506692	215	90	1	852	7.97	Limestone
0.5	0.32	0.46	0.25	413450	632969	35	4	8	650	8.17	Limestone
0	0.221972614	0	0.25734998	371700	546700	270	15	10.5	1169.560059	6.45416641	Limestone
0.65	0.14	0.42	0.26	495198	310999	64	8	8	617	9.09	Limestone
0.08	0.44	0.03	0.26	255005	189110	15	5	6	1153	10.2	Limestone
0.09	0.22	0.08	0.27	473847	486427	45	4	22	704	8.11	Limestone
0.51	0.24	0.35	0.27	500685	309268	37	1	29	599	9.38	Limestone
0.54	0.23	0.36	0.27	503225	310986	29	3	35	590	9.29	Limestone
0.644056678	0.21569142	0.430612245	0.276870748	400700	643200	50	6.7	5	650.539978	8.28999996	Limestone
0.6	0.27	0.23	0.28	407810	225137	200	20	1	795	8.64	Limestone
0	0.1	0	0.28	407077	482745	293	50	2	1178	7.15	Limestone
0.68	0.15	0.36	0.28	402985	218769	166	5	2	836	9.08	Limestone
0.64	0.21	0.55	0.28	503223	296295	42	13	1	571	9.22	Limestone
0.55	0.24	0.1	0.28	398375	211021	178	13	1	859	8.73	Limestone
0.6	0.23	0.56	0.28	431828	253515	90	8	3	611	9.09	Limestone
0.009298744	0.876184553	0.013133208	0.281425891	422000	364750	170	12.5	4.2	1019.599976	8.08416653	Limestone
0.011364686	0.357202254	0.007221813	0.282829772	409900	598900	60	10	10	828.2199707	7.79833317	Limestone
0.55	0.24	0.51	0.29	499105	276836	30	1	65	588	9.41	Limestone
0.434765589	0.297549968	0.266837843	0.290934229	421300	627700	10	5	11	650.8499756	8.53750038	Limestone
0.372724565	0.310460383	0.232395114	0.291874668	495100	308200	50	16	19.5	604.6900024	9.23583317	Limestone
0.2	0.38	0.11	0.3	422793	612063	10	2	38	708	8.41	Limestone
0	0.320182962	0	0.309720944	406300	373500	285	16.7	4.4	1315.160034	7.50500011	Limestone
0.14	0.35	0.24	0.31	484534	257396	85	12	3	610	9.09	Limestone
0.01	0.65	0.01	0.32	421094	369075	130	6	29	974	8.76	Limestone
0.84	0.15	0.66	0.32	495380	393340	45	13	1	615	9.01	Limestone
0.31	0.36	0.24	0.32	418792	504597	90	3	22	743	7.88	Limestone
0.6	0.28	0.53	0.32	497024	303372	38	2	24	611	9.36	Limestone
0.4	0.5	0.54	0.32	374980	109020	80	12	1	894	9.6	Limestone
0.066937624	0.355441274	0.098167264	0.329260586	332600	539900	155	7.7	9.5	1426.859985	7.39999962	Limestone
0.71	0.06	0.34	0.33	491020	432599	30	7	3	656	8.89	Limestone
0.64	0.29	0.61	0.33	421888	630520	4	4	9	645	8.65	Limestone
0.69	0.31	0.67	0.33	444960	227932	130	10	1	686	8.94	Limestone
0.56	0.32	0.55	0.33	440477	271433	75	8	5	642	9.21	Limestone
0.35	0.34	0.28	0.33	284989	70763	16	29	15	1046	10.32	Limestone
0	0.37	0	0.34	407000	372810	280	9	7	1319	7.51	Limestone
0.29676007	0.275437828	0.198074278	0.34525447	366600	303700	40	20	6	733	8.79916668	Limestone
0.82	0.13	0.53	0.35	395014	193088	99	3	2	775	9.39	Limestone
0.090363777	0.430091774	0.036020249	0.35338785	387300	567800	70	3	6	732.289978	8.60499954	Limestone
0.573115774	0.271468111	0.480172205	0.355323793	465200	234100	90	1	18	648.4099731	8.86666679	Limestone
0.52	0.29	0.46	0.36	501239	250790	26	1	116	572	9.51	Limestone
0.399639732	0.437853834	0.399172699	0.368148914	443770	262080	85	3.3	2.5	637.9000244	9.17416668	Limestone
0.67	0.16	0.13	0.37	416875	208456	105	3	14	716	9.27	Limestone
0.14	0.54	0.05	0.37	245061	193139	10	3	8	1178	10.02	Limestone
0.36	0.28	0.18	0.37	355137	209189	89	13	2	941	8.99	Limestone
0.472475756	0.405590416	0.253537736	0.378537736	275720	60870	55	21.1	3.3	1268.199951	10.25166702	Limestone
0.09	0.75	0.16	0.38	362379	145441	205	13	1	995	8.84	Limestone
0.613530571	0.291809947	0.535709657	0.381594297	440000	259300	78	1.7	15	634.4100342	9.02750015	Limestone
0.5	0.24	0.6	0.39	285006	62961	68	15	1	1048	10.03	Limestone
0.48	0.29	0.2	0.39	427000	211615	99	1	39	687	9.33	Limestone
0.131852552	0.569365679	0.105772439	0.398398398	389800	574500	80	20	8	794.6699829	7.71500015	Limestone
0.4	0.35	0.2	0.4	471400	241021	100	5	3	659	8.96	Limestone
0.67	0.17	0.11	0.4	418947	206854	99	2	18	695	9.27	Limestone
0.79	0.17	0.27	0.4	432910	237160	110	18	1	652	9.04	Limestone
0.510797485	0.332681266	0.432622645	0.408786204	487800	244200	55	0.4	57.25	598.8499756	9.45583344	Limestone
0.55	0.33	0.45	0.41	498715	300786	29	2	67	602	9.36	Limestone
0.19	0.57	0.29	0.41	350112	526926	153	40	2	1000	8.25	Limestone
0.012489286	0.369995102	0.014844569	0.414774712	399900	463300	165	4.4	4.5	1128.800049	7.49749994	Limestone
0.528066898	0.313283961	0.336722065	0.417432815	421400	510400	75	5	15	663.8900147	8.40999985	Limestone
0.081111313	0.515312292	0.036837166	0.417761614	392000	573300	65	10	9	712.1599731	8.29249954	Limestone
0.52	0.32	0.33	0.42	386981	186995	85	3	10	808	9.32	Limestone
0.47	0.4	0.4	0.42	373648	146582	99	8	9	978	9.46	Limestone
0.040312876	0.53465704	0.047186933	0.421052632	344200	530900	195	28	3	1181.030029	7.19249964	Limestone
0.528964916	0.325509586	0.351277683	0.425212947	385600	185700	100	2.9	7.6	803.8800049	9.32499981	Limestone
0.65	0.23	0.45	0.43	423072	618041	50	8	5	699	8.16	Limestone
0.43	0.44	0.53	0.43	368980	143781	165	5	5	1005	9.21	Limestone
0.52	0.38	0.46	0.43	471166	230996	75	1	28	633	9.13	Limestone
0.105407047	0.25072904	0.042042042	0.43043043	448600	275920	80	6.7	4.2	639.4299927	9.29249954	Limestone
0.517664721	0.38762768	0.455302962	0.434079039	472900	233200	75	0.7	31.25	632.3599854	9.1291666	Limestone
0.584893333	0.301799064	0.176086957	0.436956522	384100	177100	100	4.2	10.7	849.7999878	9.1875	Limestone
0.69	0.12	0.21	0.44	427094	207000	89	2	6	650	9.47	Limestone
0.56	0.34	0.43	0.44	399348	192411	87	1	8	760	9.39	Limestone
0.01	0.88	0	0.44	419000	365780	187	9	2	1029	7.54	Limestone
0.13	0.42	0.16	0.44	318872	363884	165	12	18	881	7.46	Limestone
0.56643281	0.28872543	0	0.44	407200	201700	97	2	1.41	746.1300049	9.2658329	Limestone
0.247803976	0.566371937	0.23712651	0.444691672	309000	531500	35	7.7	6.8	996.4799805	8.67833328	Limestone
0.539180602	0.354966555	0.42133646	0.447362251	399700	192700	85	2	10	765.4899902	9.38500023	Limestone
0.47	0.37	0.42	0.45	392973	159245	45	2	15	690	9.69	Limestone
0.66	0.24	0.38	0.45	439360	227399	146	4	4	703	8.77	Limestone
0.450981829	0.391412661	0.254483348	0.452604611	341620	107180	90	8	4.25	910.7000122	9.49416637	Limestone
0.485674354	0.372251787	0.339512855	0.454668471	446100	233200	88	2	20.24	661.0800171	9.08333302	Limestone
0.01621937	0.830474524	0.019920319	0.459760956	421900	364400	135	5.9	5.1	1019.599976	8.08416653	Limestone
0.234158117	0.138805069	0.095022624	0.466063348	494400	267800	40	6.5	1.5	582.1500244	9.48666668	Limestone
0	0	0.144376278	0.467157464	382161	509241	360	140	3	1120	5.3	Limestone
0.6	0.3	0.35	0.47	441371	259392	85	6	5	634	9.03	Limestone
0.01	0.4	0.01	0.47	351462	490841	40	3	27	1328	8.65	Limestone
0.552002225	0.304102512	0.346627277	0.478581979	392220	188200	80	1.8	10.4	765.5300293	9.43083286	Limestone
0.06	0.41	0	0.48	334315	537091	250	48	2	1388	7.4	Limestone
0.411042628	0.435386681	0.3214596	0.483492615	366500	81300	5	2.5	9	784.6799927	10.47000027	Limestone
0.468316961	0.398722594	0.388852884	0.484229855	450740	280790	98	2	16.5	638.5800171	9.14000034	Limestone
0.57	0.29	0.25	0.49	407490	201534	98	3	5	736	9.27	Limestone
0.41	0.53	0.41	0.49	369817	128078	100	49	0	823	9.3	Limestone
0.473929584	0.41940176	0.383932534	0.496449179	398750	173550	70	3	10.3	759.3099976	9.36750031	Limestone
0.4	0.47	0.22	0.5	442311	250037	145	20	1	652	8.95	Limestone
0.53	0.33	0.21	0.5	399310	205206	136	8	4	829	8.88	Limestone
0.04	0.55	0.07	0.5	245150	191039	45	12	2	1151	10.02	Limestone
0.356191653	0.483685704	0.287776141	0.502503682	441740	261420	77	2.5	7.9	637.9000244	9.17416668	Limestone
0.27	0.5	0.3	0.51	480974	304419	117	7	5	669	8.43	Limestone
0.6	0.18	0.32	0.51	401032	196610	94	2	5	777	9.37	Limestone
0.549614183	0.33771762	0.304855275	0.516339869	383800	183900	110	4.5	4.7	827.789978	9.17833328	Limestone
0.04	0.64	0	0.52	250691	380380	50	24	1	1027	10.05	Limestone
0.016220391	0.580039907	0.013676213	0.521332554	352900	482600	30	10	15	1192.780029	8.94833279	Limestone
0.00936962	0.719590121	0.001612903	0.528494624	378200	448000	77	3	12	1280.800049	8.73083305	Limestone
0.47	0.26	0.35	0.53	347360	111035	39	8	2	873	10.11	Limestone
0.220629966	0.579911221	0.152815013	0.536639857	393100	571350	59	5	10	712.1599731	8.29249954	Limestone
0.45	0.36	0.45	0.54	481002	323169	127	23	1	637	8.7	Limestone
0.003134498	0.486607143	0	0.540697674	367300	514500	180	20	4	1130.26001	7.62833309	Limestone
0.290370852	0.540566038	0.210574713	0.54697318	367650	134250	55	5	9.7	830.5299683	9.65416718	Limestone
0.33	0.58	0.19	0.55	353320	104367	166	21	1	1000	8.74	Limestone
0.35	0.47	0.24	0.55	307625	379085	108	21	9	710	8.56	Limestone
0.05	0.66	0.01	0.56	416995	605854	105	11	5	753	7.62	Limestone
0.039275019	0.607561767	0.0523918	0.563553531	329800	477700	5	5	10	1345.640015	8.8008337	Limestone
0.06	0.7	0.05	0.57	355525	521175	212	14	6	1136	8	Limestone
0.007519724	0.688856016	0.006570302	0.576872536	395328	445917	195	16.6	1.7	1084.300049	7.70583344	Limestone
0.08	0.68	0.12	0.58	221260	209595	88	20	1	1154	9.88	Limestone
0.02	0.66	0.03	0.59	350297	471565	5	2	13	1099	9.24	Limestone
0.02	0.7	0.02	0.59	412890	350530	140	4	30	970	7.86	Limestone
0.42	0.37	0.14	0.61	396992	129868	85	2	14	860	9.25	Limestone
0.44	0.35	0.15	0.61	399312	130743	77	2	19	851	9.42	Limestone
0.120353267	0.687601016	0.073141487	0.613908873	211651	200529	5	2.2	7.3	1106.150024	9.68083382	Limestone
0.059678996	0.643799902	0.058514629	0.615341335	290900	378100	10	9.5	11.25	777.5599976	9.24166679	Limestone
0.14	0.68	0.07	0.62	211197	200697	5	2	6	1067	9.68	Limestone
0.41	0.33	0.27	0.62	481118	276868	110	14	1	637	8.93	Limestone
0.06	0.66	0.06	0.62	290918	376740	25	10	10	830	9.24	Limestone
0.006111624	0.593634686	0	0.621399177	362300	506500	190	8	3.5	1418.839966	7.62833309	Limestone
0.466651543	0.372580157	0.176696543	0.632522407	400700	170250	80	6.2	3.8	732.7999878	9.50083351	Limestone
0.016734168	0.66415003	0.017548799	0.633680556	349700	479700	15	5	20	1101.77002	9.20250034	Limestone
0.016719815	0.66432263	0.017525773	0.6341612	350900	479300	25	1.7	8.5	1179.459961	9.00250053	Limestone
0.46	0.52	0.3	0.64	284245	58416	27	40	1	1137	10.1	Limestone
0.02	0.65	0.02	0.64	349732	479652	17	3	25	1157	9.2	Limestone
0.01	0.75	0.01	0.64	412400	361170	220	3	16	1057	7.86	Limestone
0.76	0.14	0.31	0.66	405698	202079	107	9	1	763	9.27	Limestone
0.005717454	0.683551323	0.003306468	0.697664807	353000	481900	30	10	13	1192.780029	8.94833279	Limestone
0.013003356	0.749615492	0.023580993	0.698068492	408400	350200	210	7.7	14.4	1051.569946	7.73250008	Limestone
0.007489152	0.736565421	0.005845105	0.72739081	352000	483000	25	8.3	14	1192.780029	8.94833279	Limestone
0.34	0.38	0.17	0.73	482287	266842	92	20	1	616	9.07	Limestone
0.216404228	0.633169758	0.12727667	0.756721596	377400	113200	60	4	8	801.2799683	9.76000023	Limestone
0.33	0.56	0.13	0.79	364028	143153	165	28	0	966	9.22	Limestone
0.04	0.65	0.01	0.82	409010	489189	109	5	3	869	7.37	Limestone
0.01	0.79	0.01	0.83	362488	441395	85	3	12	1336	8.61	Limestone
0.43	0.3	0.15	0.84	505342	301630	36	13	2	577	9.53	Limestone
0.02	0.77	0	0.85	309104	529369	82	8	1	1100	8.5	Limestone
0.004770318	0.699823322	0	0.856741573	357400	479300	95	12.5	1.5	1197.859985	8.22333336	Limestone
0.34	0.42	0	0.96	439176	261791	90	14	1	633	9.27	Limestone
0	0.5	0	0.96	368138	511663	207	14	1	1148	7.63	Limestone
0.5	0.4	0.01	0.99	468023	253531	119	11	0	639	8.81	Limestone
0	0	NA	NA	368240	482927	480	151	1	1517	6.49	Limestone
0	0	NA	NA	377035	484966	338	150	0	1844	5.89	Limestone
0	0	NA	NA	379020	503325	376	224	1	1440	7.14	Limestone
0	0	NA	NA	381336	480738	388	45	0	1741	6.11	Limestone
0.78	0.1	NA	NA	504980	310813	28	14	0	587	9.29	Limestone
0.62	0.13	NA	NA	489374	333448	70	6	1	630	8.97	Limestone
0	0.37	NA	NA	362233	563271	228	33	2	1030	7.38	Limestone
0	0.78	NA	NA	354971	558105	137	60	1	959	8.11	Limestone
0	0.92	NA	NA	370860	510828	218	57	1	1151	7.65	Limestone
0.586240855	0.111283061	0.198884758	0	183460	55230	49	14.3	1.4	990.8900147	10.55666733	Sandstone
0.885166456	0.029919933	0.926624738	0	427830	311000	70	2.1	2.8	615.0100098	9.07416725	Sandstone
0.000539265	0.000724638	0	0	277650	288800	340	10	7.2	1908.560059	6.92750025	Sandstone
0	0	0	0	263390	311109	377	50	1	1506	9.27	Sandstone
0	0	0	0	269101	331514	242	61	0	2300	7.86	Sandstone
0	0	0	0	271479	368402	513	100	1	2144	7.56	Sandstone
0	0	0	0	273075	342351	347	140	0	1956	8	Sandstone
0	0	0	0	288463	355805	389	16	1	1260	7.15	Sandstone
0	0	0	0	291460	199287	405	133	0	2410	7.23	Sandstone
0	0	0	0	300500	298715	373	95	0	1184	7.27	Sandstone
0	0	0	0	305025	213002	375	84	1	1658	6.88	Sandstone
0	0	0	0	305463	221476	437	157	1	1903	7.21	Sandstone
0	0	0	0	323478	225340	344	148	1	1168	7.05	Sandstone
0	0	0	0	362439	449323	290	92	2	1770	6.51	Sandstone
0	0	0	0	362983	584719	300	108	0	1311	6.25	Sandstone
0	0	0	0	364453	414539	359	67	1	1256	8.73	Sandstone
0	0	0	0	398304	412105	347	60	2	1359	7.46	Sandstone
0	0	0	0	399381	456965	365	29	1	1120	7.72	Sandstone
0	0	0	0	401819	454917	255	130	1	1111	8.22	Sandstone
0	0	0	0	403342	429335	380	10	2	1130	7.27	Sandstone
0	0	0	0	405007	431078	391	83	1	1124	7.67	Sandstone
0	0	0	0	406897	385202	347	98	2	1182	6.35	Sandstone
0	0	0	0	408581	388888	607	89	1	1296	6.35	Sandstone
0	0	0	0	409737	401059	273	60	4	1506	6.77	Sandstone
0	0	0	0	410906	400816	302	50	3	1518	6.63	Sandstone
0	0	0	0	411622	401439	375	144	1	1519	6.63	Sandstone
0	0	0	0	422684	394866	412	79	0	1193	7.13	Sandstone
0	0	0	0	427007	102504	27	9	1	859	9.88	Sandstone
0	0	0	0	364595	413293	275	74	2	1240	8.73	Sandstone
0.01	0	0	0	285115	214218	235	105	1	1901	8.2	Sandstone
0.01	0	0	0	488900	167130	66	4	1	676	9.48	Sandstone
0.02	0	0.03	0	324189	483871	90	92	1	1345	9.06	Sandstone
0.02	0	0	0	389000	91548	15	3	1	851	9.93	Sandstone
0.02	0	0	0	299180	298855	415	17	1	1226	7.58	Sandstone
0.04	0	0	0	400896	543466	415	66	0	945	6.02	Sandstone
0.88	0	1	0	576873	237888	58	15	1	562	9.48	Sandstone
0.71	0	0.58	0	536140	372660	43	8	1	691	8.69	Sandstone
0	0	0	0	357325	461122	217	73	4	1510	7.9	Sandstone
0	0	0	0	411014	466100	320	52	5	1202	7.33	Sandstone
0.98	0	1	0	482316	283230	102	29	0	640	8.93	Sandstone
0	0.01	0	0	368736	456581	247	30	2	1925	6.88	Sandstone
0.9	0.01	0.92	0	562995	224711	80	20	1	584	9.48	Sandstone
0.89	0.01	0.84	0	302986	101369	40	13	1	841	9.82	Sandstone
0	0.02	0	0	489100	136900	148	19	1	895	8.99	Sandstone
0.93	0.03	0.93	0	641473	263611	18	4	1	590	9.7	Sandstone
0.38	0.04	0.88	0	365638	396329	23	3	1	871	9.63	Sandstone
0.84	0.05	0.7	0	545391	218587	85	5	1	599	9.58	Sandstone
0.03	0.05	0.5	0	343506	387446	19	3	0	830	9.6	Sandstone
0.55	0.07	0.39	0	331101	384703	45	10	0	779	9.73	Sandstone
0.86	0.09	1	0	612999	266800	45	5	3	589	9.46	Sandstone
0.76	0.12	1	0	590014	165638	10	10	0	604	10.34	Sandstone
0	0.12	0	0	496908	184941	65	19	1	655	10	Sandstone
0.43	0.14	0	0	395342	167291	110	50	1	726	9.03	Sandstone
0.79	0.14	0.96	0	499416	236999	90	8	1	633	9.26	Sandstone
0.65	0.15	0.04	0	650912	300548	5	1	2	606	9.65	Sandstone
0.49	0.15	0.37	0	264390	108749	150	46	1	987	9.54	Sandstone
0.66	0.15	0.8	0	447302	79254	39	7	1	738	10.5	Sandstone
0.13	0.16	0.05	0	520988	130852	80	30	1	798	9.18	Sandstone
0.66	0.22	0.93	0	275550	51730	122	30	1	1241	9.59	Sandstone
0.7	0.24	1	0	456761	186551	49	1	1	641	9.59	Sandstone
0.43	0.25	0.91	0	580210	151588	93	9	0	675	9.38	Sandstone
0.72	0.28	1	0	359080	307000	87	21	1	647	9.32	Sandstone
0.39	0.49	0.86	0	448223	78523	69	22	0	735	10.5	Sandstone
0	0	0	0	261007	357799	117	19	5	3577	7.27	Sandstone
0	0.01	0	0	263291	367110	259	84	3	1794	9.09	Sandstone
0.749616956	0.167198672	0	0	457600	198700	58	4	5.45	584.9799805	9.71083355	Sandstone
0.627748069	0.118983957	0	0	445600	188700	80	5.3	2.63	699.1099854	9.33416653	Sandstone
0.410444262	0.294895089	0	0	487350	178460	24	1.8	1.21	643.7299805	9.81916714	Sandstone
0.689994713	0.201691779	0	0	467900	197500	87	5	5	643.789978	9.40333366	Sandstone
0.010542899	0.035385361	0.019206146	0.002560819	397900	401900	150	50	4.19	1122.819946	8.63166618	Sandstone
0.005999077	0.026495924	0	0.007012623	404700	411600	185	18	6.3	1409.280029	7.71083307	Sandstone
0.204239569	0.093808883	0.308247423	0.008247423	458600	400800	8	0.1	2.6	600.3400269	9.35583305	Sandstone
0	0.01	0	0.01	399168	433011	324	54	2	1343	6.83	Sandstone
0.03	0.12	0.02	0.01	405424	417044	95	32	5	1305	7.66	Sandstone
0	0.07	0	0.01	404683	463514	262	60	2	1207	8.12	Sandstone
0.68	0.13	0.77	0.01	589640	261737	60	12	2	595	9.6	Sandstone
0.87	0.07	0.96	0.01	631690	259163	15	5	2	592	9.58	Sandstone
0.010550643	0.071040997	0.022988506	0.011494253	397700	399700	132	16.7	6.02	1014.01001	8.6716671	Sandstone
0.001420455	0.00665031	0.002421959	0.011840689	263000	366300	170	28.6	6.55	1649.420044	9.09416676	Sandstone
0.001608819	0.018910223	0.008184298	0.012428008	401000	403800	174	12.5	8.61	1414.709961	7.24499989	Sandstone
0.563137755	0.067729592	0.847036329	0.013384321	367500	396100	19	0.8	2.78	876.9599609	9.62833309	Sandstone
0.831852792	0.070748731	0.648788927	0.017301038	463100	351300	55	7.7	2.4	670.2399902	9.08666706	Sandstone
0.02	0.45	0	0.02	256990	273342	135	10	1	996	9.17	Sandstone
0	0.03	0	0.02	283356	334900	505	150	1	1947	7.62	Sandstone
0	0.02	0	0.02	402612	464992	260	28	3	1227	8.12	Sandstone
0	0.03	0	0.02	328383	492523	87	36	3	1806	8	Sandstone
0.05	0.01	0	0.02	485200	156841	65	2	2	680	9.71	Sandstone
0	0.02	0	0.02	412950	480959	225	33	6	1057	7.35	Sandstone
0.52	0.26	0.81	0.02	580452	155583	40	2	2	688	9.37	Sandstone
0	0.02	0	0.02	285476	142237	350	50	2	1589	7.97	Sandstone
0	0.02	0	0.02	299597	197578	225	15	10	2146	7.49	Sandstone
0.003012696	0.121314827	0.00052521	0.022058824	304831	206390	175	16	8.16	1470.150024	8.46666622	Sandstone
0.9	0.05	0.82	0.03	340793	403134	29	5	4	869	9.43	Sandstone
0	0.02	0	0.03	321564	215329	300	127	1	1386	9.87	Sandstone
0	0.13	0	0.03	426736	387312	227	33	5	1051	8.29	Sandstone
0	0.02	0.01	0.03	300464	213629	270	13	10	1805	7.4	Sandstone
0.59	0.18	0.71	0.03	424520	538650	80	15	3	666	8.46	Sandstone
0	0.11	0	0.03	425980	387576	267	33	4	1073	8.29	Sandstone
0	0.07	0	0.03	296723	352384	320	20	11	1239	7.25	Sandstone
0	0.02	0	0.03	326488	225330	282	18	10	1195	7.08	Sandstone
0.13	0.33	0	0.03	521210	162853	30	7	1	649	10.24	Sandstone
0.01	0.04	0	0.03	284607	216918	207	15	8	2036	7.13	Sandstone
0	0.15	0	0.03	283297	145381	329	26	3	1547	8.18	Sandstone
0.222796143	0.482880756	0.43	0.03	412200	186900	88	1.4	5.51	705.75	9.53249931	Sandstone
0.005298748	0.071608801	0.011104501	0.032520325	297400	352800	305	14.3	7.65	1214.030029	7.25083351	Sandstone
0.017198959	0.05249373	0.015824074	0.035313282	430250	103100	10	0.9	14	842.5700073	9.96000004	Sandstone
0.007305773	0.035519126	0.017559658	0.036470059	286160	196320	170	8	8.6	2069.179932	7.94999981	Sandstone
0	0.020024773	0	0.036480212	404700	456300	165	20	4	1273.5	7.45833349	Sandstone
0	0.02	0	0.04	493375	160127	42	6	2	690	9.71	Sandstone
0.02	0.12	0.01	0.04	401587	84344	8	20	1	863	10.2	Sandstone
0.4	0.2	0.39	0.04	328846	386927	15	4	5	767	9.78	Sandstone
0.9	0.1	0.96	0.04	224347	112089	119	65	1	1024	9.61	Sandstone
0.42	0.49	0.96	0.04	551024	111103	13	10	0	796	9.66	Sandstone
0.01	0.21	0.01	0.04	412803	407199	165	11	7	1377	8.3	Sandstone
0.08	0.15	0	0.04	582484	135489	55	9	1	736	9.68	Sandstone
0.11	0.16	0.11	0.04	563155	117760	68	34	1	843	9.44	Sandstone
0.79	0.15	0.8	0.04	509256	240786	75	13	2	573	9.27	Sandstone
0	0.04	0	0.04	412802	460839	267	33	4	1152	6.91	Sandstone
0.370821296	0.082060806	0.705105105	0.045645646	340200	397400	14	2	4	862.1900024	9.69333267	Sandstone
0.030507559	0.082703384	0.038961039	0.04978355	379400	418100	151	10	5.52	1349.089966	7.32666683	Sandstone
0	0.07	0	0.05	318755	206295	270	76	2	1436	8.72	Sandstone
0	0.09	0	0.05	313007	198654	247	58	1	1445	8.7	Sandstone
0.01	0.34	0	0.05	558217	122994	82	44	1	883	9.18	Sandstone
0.03	0.17	0.01	0.05	249060	358662	85	20	5	1316	9.88	Sandstone
0.7	0.27	0.95	0.05	345321	361072	25	6	1	693	9.47	Sandstone
0.252812751	0.144253951	0.217893218	0.050505051	369300	315300	60	1.2	1.2	651.2600098	9.13583374	Sandstone
0.545194372	0.115450354	0.760102302	0.05370844	468400	408200	5	0.1	5.5	577.8599854	9.27666664	Sandstone
0.010451306	0.139548694	0.007142857	0.057142857	395674	412446	219	12.5	3.6	1358.219971	7.45749998	Sandstone
0.08	0.22	0.09	0.06	489650	141000	60	7	5	813	9.73	Sandstone
0.01	0.05	0.02	0.06	315904	206021	245	10	11	1453	8.72	Sandstone
0.6	0.26	0.67	0.06	447308	464855	22	5	1	619	8.96	Sandstone
0.79	0.09	0.65	0.06	345300	410993	15	4	9	923	9.41	Sandstone
0.66	0.05	0.69	0.06	356908	388922	11	4	6	825	9.76	Sandstone
0	0.2	0	0.06	305060	285017	383	180	0	1022	8.45	Sandstone
0.02	0.6	0.03	0.06	319292	472784	9	21	0	1040	9.41	Sandstone
0.31	0.19	0.27	0.06	351197	370438	33	7	6	752	9.05	Sandstone
0	0.14	0	0.06	557711	122856	79	19	2	880	9.18	Sandstone
0.48	0.26	0.23	0.06	527220	124870	77	10	1	814	9.88	Sandstone
0.004293263	0.032777411	0.052631579	0.065789474	311300	488200	30	20	5	1123.369995	7.46666622	Sandstone
0.098721023	0.337130296	0.104609929	0.068262411	414300	408100	145	23	5	1382.560059	8.29500008	Sandstone
0.09198301	0.125265463	0.05618964	0.069578578	402700	624200	75	20	10	769.6300049	7.8241663	Sandstone
0.48	0.2	0.38	0.07	201689	50875	27	9	1	1141	10.45	Sandstone
0.63	0.11	0.64	0.07	342979	110896	59	13	3	890	9.91	Sandstone
0.85	0.05	0.77	0.07	354938	389498	19	4	3	836	9.62	Sandstone
0.01	0.08	0.02	0.07	303410	190975	95	7	21	1783	9.36	Sandstone
0.46	0.19	0.26	0.07	488697	118942	33	7	3	953	9.7	Sandstone
0.022623583	0.259430412	0.015046492	0.073203719	405852	423334	76	8.5	12.65	1099.5	8.60333347	Sandstone
0.01589057	0.109953434	0.027741083	0.074416557	279799	196211	110	20	6.2	1494.099976	9.57916641	Sandstone
0.163181194	0.127385132	0.726436782	0.075862069	345400	387400	9	5	2.9	824.9199829	9.80999947	Sandstone
0.032283912	0.071236559	0.029271733	0.077235056	324540	214580	90	40	10.8	1386.780029	8.43083382	Sandstone
0.018373271	0.161623024	0.008715039	0.07742197	277288	188966	10	10	8.6	1030.050049	10.69333363	Sandstone
0.010713045	0.066034822	0.021248996	0.078324788	302301	191595	100	10	19.9	1898.48999	9.3633337	Sandstone
0.021396114	0.12997268	0.019635891	0.079540529	277101	190924	28	28.6	19.8	1304.109985	10.08166695	Sandstone
0.01	0.09	0.01	0.08	398397	599769	97	4	34	838	6.77	Sandstone
0.06	0.14	0.1	0.08	392500	415506	137	5	7	1310	7.91	Sandstone
0.54	0.07	0.38	0.08	467227	374789	24	1	24	608	8.99	Sandstone
0	0.12	0	0.08	419037	473443	195	35	4	990	7.46	Sandstone
0.53	0.09	0.55	0.08	356868	394755	17	1	17	886	9.66	Sandstone
0.02	0.13	0.03	0.08	317888	199809	162	9	18	1418	9.13	Sandstone
0.5	0.09	0.79	0.08	433261	428543	53	16	1	666	9.27	Sandstone
0.34	0.23	0.39	0.08	184986	63360	35	20	3	949	10.79	Sandstone
0.53	0.08	0.36	0.08	464149	360887	63	3	8	666	8.95	Sandstone
0.69	0.12	0.25	0.08	345150	277030	113	18	3	751	9.18	Sandstone
0.039938647	0.300972605	0.027267563	0.080571861	429878	389521	109	7.7	12.5	1032.150024	8.29333305	Sandstone
0.428675273	0.150819958	0.695038911	0.0807393	466200	405200	5	0.1	8.3	577.8599854	9.27666664	Sandstone
0.444842247	0.092722085	0.440416855	0.082917988	369600	398700	18	0.8	6.81	876.9599609	9.62833309	Sandstone
0.515137923	0.119000897	0.37041076	0.08433297	176800	58680	5	6.6	8.65	897.7000122	10.76416588	Sandstone
0.079471124	0.08388774	0.102715266	0.08434896	482700	505300	15	3.1	15	751.6900024	7.74833345	Sandstone
0.632899306	0.11328125	0.1	0.086666667	613600	238900	30	1.4	5	580.8400269	9.64333344	Sandstone
0.01	0.24	0	0.09	406697	427117	170	8	8	1015	8.07	Sandstone
0.81	0.17	0.85	0.09	359612	118174	46	25	0	750	9.78	Sandstone
0.33	0.1	0.26	0.09	460373	365016	58	3	15	668	8.76	Sandstone
0.3	0.38	0.09	0.09	322615	112847	199	16	2	1097	9.05	Sandstone
0.48	0.29	0.8	0.09	397009	271440	105	15	1	696	9.01	Sandstone
0.85	0.13	0.88	0.09	627799	275082	48	5	1	589	9.37	Sandstone
0	0.1	0	0.09	410951	472437	148	7	16	1298	7.1	Sandstone
0.83	0.1	0.78	0.09	618657	274990	32	2	10	589	9.4	Sandstone
0.05	0.17	0.11	0.09	281424	187056	90	44	2	1204	9.02	Sandstone
0	0.19	0.01	0.09	353710	463350	65	17	9	1238	8.85	Sandstone
0.000671667	0.097951416	0	0.092462097	294009	210318	260	12.5	11	1759.72998	8.32666683	Sandstone
0.353082852	0.324181118	0.202846975	0.09252669	431230	119860	20	4.6	1.6	836.0300293	10.25250053	Sandstone
0.468833093	0.079920991	0.319218241	0.092833876	463600	360300	65	3.2	7.7	676.0999756	8.94750023	Sandstone
0.460704181	0.086627633	0.407685881	0.093567251	358700	393500	23	2.3	6.7	869.1099854	9.66333294	Sandstone
0.01673788	0.13535814	0.019581987	0.094811103	411000	531900	115	10.1	14	760.2399902	8.19250011	Sandstone
0.690793843	0.069313292	0.582271529	0.096221441	461400	387500	15	2.5	8.3	596.2199707	9.12416649	Sandstone
0.012517423	0.200761231	0.025907649	0.097462108	290656	184874	50	16.7	11.3	1262.76001	9.61666679	Sandstone
0.030080483	0.225452716	0.027848101	0.097890295	279754	196293	115	28.6	3.8	1494.099976	9.57916641	Sandstone
0.9	0.08	0.9	0.1	455266	438486	5	2	1	604	9	Sandstone
0.69	0.11	0.89	0.1	345972	387245	10	2	2	824	9.81	Sandstone
0.88	0.07	0.84	0.1	426665	309013	75	3	2	618	9.1	Sandstone
0.91	0.03	0.81	0.1	335577	410312	6	1	6	857	9.32	Sandstone
0.38	0.1	0.66	0.1	346993	385499	8	2	10	801	9.81	Sandstone
0.85	0.06	0.8	0.1	560865	229029	66	3	9	586	9.41	Sandstone
0.03	0.07	0.07	0.1	321794	202704	170	21	16	1408	7.88	Sandstone
0.43	0.12	0.33	0.1	455176	343104	38	2	15	650	9.46	Sandstone
0.07	0.34	0.04	0.1	413523	413071	87	4	15	1140	8.92	Sandstone
0.644099104	0.062850951	0.646859083	0.104584041	340800	399600	20	2	9	862.1900024	9.69333267	Sandstone
0.359692242	0.098752404	0.634531326	0.104662458	345500	386600	7	1.5	9.7	824.9199829	9.80999947	Sandstone
0.232126628	0.057331112	0.314785374	0.106518283	638100	247800	1	0.5	3.5	582.9000244	9.85333347	Sandstone
0.00971979	0.169585522	0.019005567	0.106738337	293333	186704	90	10	9.9	1518.400024	9.17499924	Sandstone
0.459075414	0.142688187	0.366779309	0.107616324	362600	399400	20	1.8	15.53	887.5	9.49833298	Sandstone
0.034136118	0.074808184	0.062659847	0.109335038	320990	204588	210	20	9	1398.580078	7.88249969	Sandstone
0.059936561	0.174127286	0.036973231	0.109461967	480820	136690	66	1.4	17.36	834.6300049	9.59333324	Sandstone
0.344642008	0.19570647	0.305780347	0.109537572	352925	200187	10	38.5	8.98	1035.27002	9.33583355	Sandstone
0.87	0.11	0.89	0.11	633005	271171	35	8	2	585	9.41	Sandstone
0	0.11	0	0.11	363308	486791	122	104	2	1391	8.58	Sandstone
0	0.07	0	0.11	248339	352778	97	2	9	1679	9.6	Sandstone
0.02	0.16	0	0.11	490840	163543	59	6	3	694	9.71	Sandstone
0	0.06	0.01	0.11	308586	217617	198	12	7	1697	8.31	Sandstone
0.46	0.17	0.43	0.11	372631	302536	80	7	2	681	9.1	Sandstone
0.18	0.23	0.09	0.11	202936	52998	57	28	1	1170	10.45	Sandstone
0.38	0.07	0.11	0.11	634610	244670	5	2	3	574	9.77	Sandstone
0.57	0.26	0.35	0.11	192972	63646	70	13	3	1136	10.1	Sandstone
0.004244293	0.181137534	0.002534973	0.113510469	416800	455300	155	8	11	1091.099976	7.61083317	Sandstone
0.319992506	0.123707312	0.289235062	0.113810742	454900	339200	25	1	19.9	617.7399902	9.63500023	Sandstone
0.023797006	0.206039708	0.017907015	0.117134878	401000	395200	114	3.6	12.11	1127.140015	8.36000061	Sandstone
0.061189125	0.218822826	0.10987334	0.11719823	399200	404600	155	7.3	14.28	1122.819946	8.63166618	Sandstone
0.367154484	0.267921427	0.317213115	0.117622951	347900	370100	14	3.6	8.75	716.3499756	9.56583309	Sandstone
0.015179785	0.149262548	0.015436725	0.11814644	277260	198964	5	0.7	35.3	1494.099976	9.57916641	Sandstone
0.027163121	0.174599797	0.015910154	0.119638122	351900	559200	50	16.6	17	882.3800049	8.10666656	Sandstone
0.05759439	0.202715513	0.065031501	0.119736857	374900	397100	19	1.4	6.93	876.3900147	9.67416668	Sandstone
0.001481238	0.047893351	0.007104796	0.119893428	365300	453200	169	12	6	1782.75	7.48333359	Sandstone
0.85	0.09	0.75	0.12	617014	264914	40	3	3	590	9.43	Sandstone
0.06	0.28	0.04	0.12	424948	421276	37	1	52	695	9.23	Sandstone
0	0.12	0	0.12	484988	154896	65	1	1	692	9.62	Sandstone
0.06	0.21	0.07	0.12	382204	396934	30	3	24	871	10.06	Sandstone
0.05	0.21	0.05	0.12	321446	191549	59	7	33	1334	8.97	Sandstone
0.43	0.23	0.5	0.12	304573	502549	29	7	2	1024	9.36	Sandstone
0.53	0.09	0.5	0.12	471035	384968	9	1	48	595	9.04	Sandstone
0.62	0.31	0.5	0.12	240429	110440	119	23	0	1246	9.42	Sandstone
0.22	0.27	0.15	0.12	496630	143749	45	4	7	770	9.5	Sandstone
0.08	0.3	0.04	0.12	430997	393128	87	8	34	894	9.31	Sandstone
0.9	0.06	0.86	0.12	611153	261005	23	5	3	587	9.33	Sandstone
0	0.15	0	0.12	399810	520200	191	15	19	878	6.85	Sandstone
0.02	0.54	0	0.12	386900	436800	160	22	5	1148	8.17	Sandstone
0.24	0.12	0.23	0.12	395404	83404	16	19	2	888	9.93	Sandstone
0.719467367	0.145686422	0.736541441	0.12035244	472500	447400	9	0.2	15.5	607.2399902	9.02499962	Sandstone
0.046309126	0.213280217	0.048222808	0.121091246	321900	191368	60	3.8	32.6	1340.469971	8.96833324	Sandstone
0.169989775	0.10775523	0.093238822	0.121592148	488570	153650	66	1	9.152	710.0499878	9.68000031	Sandstone
0.066322884	0.145384458	0.065621939	0.122428991	486150	158100	61	1.5	5.462	680.3900147	9.71166706	Sandstone
0.565998349	0.086023879	0.576380256	0.12511883	464600	401200	5	0.1	15.2	572.4000244	9.35083389	Sandstone
0.048339505	0.198758004	0.058387097	0.125322581	385109	399902	37.5	12.5	6.4	894.6600342	9.90833378	Sandstone
0.007701981	0.094938699	0	0.125615764	367727	415841	211	50	5.38	1471.459961	7.64833355	Sandstone
0.790555296	0.106145687	0.813311009	0.12599414	464900	364500	50	2.1	7.3	676.0999756	8.94750023	Sandstone
0.473910743	0.127993652	0.648355375	0.126144456	358799	220540	30	5	8.8	729.5	9.93166637	Sandstone
0.212962963	0.246438746	0.289556962	0.126582278	367500	401800	30	6.9	2.58	951.5499878	9.41416645	Sandstone
0	0.173277662	0	0.127027027	380900	401700	45	5.2	2.34	959.0999756	9.61499977	Sandstone
0.000905888	0.034046301	0.005833738	0.128828391	365300	453200	170	25	6.35	1782.75	7.48333359	Sandstone
0.77	0.06	0.51	0.13	468587	383148	15	2	7	596	9	Sandstone
0.09	0.11	0.08	0.13	484756	160620	55	1	19	671	9.49	Sandstone
0.1	0.31	0	0.13	529173	165307	30	4	2	653	10.62	Sandstone
0.75	0.12	0.87	0.13	629006	157644	6	1	1	624	9.88	Sandstone
0.01	0.29	0	0.13	415500	449100	115	44	4	921	8.83	Sandstone
0	0.02	0	0.13	299389	313520	255	63	1	1607	8.11	Sandstone
0.52	0.26	0.3	0.13	339230	287770	238	233	0	809	8.61	Sandstone
0.57	0.11	0.56	0.13	462122	379589	25	2	21	613	8.82	Sandstone
0.85	0.09	0.78	0.13	619004	277048	27	1	15	598	9.54	Sandstone
0.000837054	0.150390625	0.51	0.13	485200	154880	67	1.6	1.581	710.0499878	9.68000031	Sandstone
0.000883534	0.085823293	0	0.131092437	374800	515500	135	12.5	6	846.5499878	7.85416698	Sandstone
0.518648931	0.075378195	0.280353201	0.134657837	352400	386400	17	10.7	2.9	805.1699829	9.61833382	Sandstone
0.319786446	0.119014943	0.394520548	0.136986301	395700	652600	10	0.5	59	664.7999878	8.49416637	Sandstone
0.504224464	0.253152585	0.240062354	0.137178488	384670	199090	65	8.3	4.8	897.8900147	9.06916618	Sandstone
0.419265033	0.156715779	0.498364944	0.137998692	429800	313100	70	3.3	7	615.0100098	9.07416725	Sandstone
0.000855066	0.224152059	0	0.139025389	360500	467500	50	30	11	1257.689941	8.65999985	Sandstone
0.56	0.09	0.21	0.14	619000	324925	15	3	3	638	9.35	Sandstone
0	0.23	0	0.14	421269	473061	139	5	8	956	8.07	Sandstone
0.1	0.34	0.09	0.14	562749	130456	79	16	1	869	9.2	Sandstone
0.08	0.46	0	0.14	552828	132971	80	22	1	902	9.31	Sandstone
0.49	0.14	0.33	0.14	348626	395576	35	2	2	894	9.54	Sandstone
0.01	0.15	0.01	0.14	308997	195162	90	4	35	1606	8.74	Sandstone
0.01	0.1	0	0.14	411204	454250	228	31	5	998	7.51	Sandstone
0.79	0.1	0.86	0.14	185227	61345	30	20	1	972	10.59	Sandstone
0.27	0.12	0.44	0.14	339200	398200	14	2	11	846	9.74	Sandstone
0.48	0.13	0.48	0.14	623468	164428	3	1	18	600	10.01	Sandstone
0.79	0.1	0.77	0.14	518628	247009	25	1	42	551	9.54	Sandstone
0.28	0.23	0.04	0.14	391464	92519	10	3	6	833	10.06	Sandstone
0.01	0.16	0.02	0.14	318477	191278	87	8	29	1370	8.78	Sandstone
0.034205977	0.129420845	0.041495668	0.141054872	308100	499500	5	2	25	1016.359985	9.24749947	Sandstone
0.465049785	0.146663079	0.482426304	0.143424036	504400	236400	60	2.9	2.75	615.3900147	9.28666687	Sandstone
0.052147752	0.296047134	0.062553679	0.145433725	400200	385800	149	0.3	13.12	1084.560059	8.1916666	Sandstone
0.525353017	0.115343955	0.545050761	0.145939086	410400	305300	95	3.3	5.3	664.1500244	9.2266674	Sandstone
0.092693237	0.137983092	0.010582011	0.148148148	444000	105100	10	23.7	1.1	815.3900147	10.70833397	Sandstone
0.003868228	0.180440771	0.001228942	0.148189871	401200	520100	167	0.4	19	808.3699951	7.00333309	Sandstone
0.232714372	0.26928593	0.183066362	0.148741419	496650	144000	40	3.1	6.8	786.460022	9.49833298	Sandstone
0.108530962	0.135046113	0	0.148989899	339500	555800	17	5	44	823.0200195	8.97083378	Sandstone
0.57	0.43	0.85	0.15	218995	58379	90	45	0	1224	9.87	Sandstone
0.4	0.26	0.1	0.15	571151	158644	14	10	2	653	10.01	Sandstone
0.12	0.11	0.1	0.15	478994	156707	57	1	11	680	9.66	Sandstone
0.29	0.17	0.56	0.15	349731	391628	60	4	2	875	9.43	Sandstone
0.16	0.35	0.19	0.15	576878	111077	9	9	3	770	9.95	Sandstone
0.87	0.04	0.85	0.15	446675	415003	39	16	1	607	9.35	Sandstone
0.04	0.23	0.04	0.15	420738	432875	126	19	1	803	8.92	Sandstone
0.01	0.19	0.01	0.15	424350	377220	127	2	32	945	7.34	Sandstone
0.31	0.23	0.14	0.15	324857	386958	27	12	3	734	9.91	Sandstone
0.025474296	0.140988372	0.033075299	0.15059817	310800	489000	35	20	8	1123.369995	7.46666622	Sandstone
0.014325986	0.166624079	0.01879816	0.151811883	307988	189720	50	3.3	42.59	1460.829956	9.08333397	Sandstone
0.185571859	0.211249059	0.07751938	0.15374677	446810	100820	1	3.2	3.5	759.0999756	10.68249989	Sandstone
0.434865757	0.1780036	0.333659491	0.155903457	446500	347400	65	4.2	7	708.5499878	9.18249989	Sandstone
0.120803104	0.109878522	0.098067633	0.158937198	478750	156800	57	1.1	7.732	676.8300171	9.66250038	Sandstone
0.208304892	0.202901024	0.354545455	0.15974026	463300	403100	8	0.1	2.3	572.4000244	9.35083389	Sandstone
0.08	0.24	0	0.16	539440	131050	89	22	2	848	9.24	Sandstone
0.9	0.08	0.78	0.16	580694	254807	100	13	1	604	9.29	Sandstone
0.36	0.16	0.39	0.16	371392	224503	49	11	4	720	9.72	Sandstone
0.02	0.41	0.07	0.16	299000	186453	210	72	1	1579	9.3	Sandstone
0.74	0.14	0.57	0.16	637000	264685	21	6	2	593	9.49	Sandstone
0.01	0.13	0	0.16	545683	131550	105	33	1	861	9.13	Sandstone
0.79	0.06	0.56	0.16	473004	428954	2	1	1	602	9.13	Sandstone
0.01	0.17	0.02	0.16	307266	189943	50	3	44	1554	9.08	Sandstone
0	0.13	0	0.16	337696	396742	20	8	1	835	9.74	Sandstone
0.8	0.16	0.82	0.16	438801	473307	24	3	5	622	8.86	Sandstone
0.03	0.21	0.02	0.16	408600	513200	127	11	31	789	7.78	Sandstone
0.75	0.1	0.57	0.16	466745	387108	7	0	3	597	9.06	Sandstone
0.74	0.26	0.84	0.16	487307	117878	54	11	1	970	9.7	Sandstone
0.27	0.49	0.03	0.16	318992	110859	210	53	0	1068	9.03	Sandstone
0.45	0.22	0.54	0.16	550352	219568	59	6	6	598	9.52	Sandstone
0.72	0.17	0.236916836	0.161866126	444851	461379	18	3	3	636	8.79	Sandstone
0.310608696	0.197478261	0.228825137	0.161885246	361950	201950	10	20	6	824.2000122	9.98583317	Sandstone
0.444467728	0.227027452	0.246928747	0.166339066	443700	379900	50	3.4	7	679.75	9.28583336	Sandstone
0.211708391	0.148771714	0.625030084	0.168712395	385000	640100	20	1	132	616.4199829	8.29333305	Sandstone
0.799351944	0.086615155	0.741898148	0.168981481	445240	80000	20	12.5	3.3	788.1600342	9.87166595	Sandstone
0.56	0.27	0.68	0.17	368896	184113	67	3	1	791	9.82	Sandstone
0	0.21	0	0.17	465363	499317	200	130	1	954	7.8	Sandstone
0.05	0.26	0.06	0.17	382916	391288	27	1	58	844	10.04	Sandstone
0.2	0.4	0.13	0.17	350413	556122	70	23	2	852	8.11	Sandstone
0.05	0.26	0.06	0.17	380802	392849	22	1	61	847	10.04	Sandstone
0.05	0.25	0.06	0.17	374644	393480	15	1	73	844	9.76	Sandstone
0.23	0.48	0.07	0.17	212559	58630	62	41	0	1195	10.08	Sandstone
0.09	0.42	0.01	0.17	350987	98993	75	24	2	945	9.49	Sandstone
0	0.22	0	0.17	305010	277246	435	35	0	1103	7.06	Sandstone
0.01	0.31	0.04	0.17	381301	422649	167	9	12	1413	8.27	Sandstone
0.026506279	0.178481727	0.039609236	0.171225577	330700	484900	15	9	21	1381.079956	8.99749947	Sandstone
0.044744884	0.118522455	0.018660812	0.17233809	415200	110700	28	2.8	8	796.8800049	9.60416603	Sandstone
0.014704185	0.182111945	0.01910273	0.172597005	279900	361500	5	0.3	32.05	1775.959961	8.54583359	Sandstone
0.015951151	0.288223585	0.014466869	0.173066619	268900	201300	20	10	12.6	1520.410034	9.67249966	Sandstone
0.762531819	0.102310554	0.618062088	0.174976482	466600	386600	10	0.3	2	596.5499878	9.05500031	Sandstone
0.33225278	0.211877223	0.297504798	0.175239923	364800	399100	19	0.7	8.87	887.5	9.49833298	Sandstone
0	0.170175262	0	0.178169014	328900	492500	55	66	7	1825.569946	8.00166702	Sandstone
0.15	0.17	0.17	0.18	553009	137509	45	4	6	792	9.67	Sandstone
0.72	0.2	0.64	0.18	383565	297000	85	3	4	662	9.03	Sandstone
0.17	0.2	0.12	0.18	431214	492602	27	0	75	635	8.99	Sandstone
0.01	0.33	0.01	0.18	424985	471344	120	9	14	864	8.07	Sandstone
0.54	0.12	0.33	0.18	569258	130834	82	18	1	828	9.51	Sandstone
0	0.3	0.02	0.18	370050	522080	97	13	6	791	6.99	Sandstone
0.55	0.11	0.44	0.18	461400	370517	42	2	22	640	8.75	Sandstone
0	0.11	0.01	0.18	368796	494295	140	12	15	1509	8.32	Sandstone
0.52453888	0.097966909	0.421503701	0.180625893	464800	371100	35	1.9	26.3	628.3200073	8.74833298	Sandstone
0.088325489	0.260465697	0.066679404	0.180932365	350900	562600	30	6.6	15	873.6799927	8.53833389	Sandstone
0.293264761	0.164196885	0.099598394	0.181526104	625000	243200	10	0.7	4.75	568.75	9.81750011	Sandstone
0.799782143	0.128306069	0.740105541	0.181618294	587800	249200	45	2.5	11	563.1199951	9.39416695	Sandstone
0.385964912	0.323351482	0.163985149	0.181930693	359890	200460	20	8.3	4.6	976.7800293	9.07999992	Sandstone
0.29481247	0.404773502	0.33643617	0.182180851	341650	105420	95	9	4.75	910.7000122	9.49416637	Sandstone
0.018227781	0.119278872	0.026081425	0.183206107	429720	102340	15	3.9	3.5	860.289978	9.87666702	Sandstone
0.805863044	0.111893809	0.684753212	0.183400947	602700	258600	30	2.2	8.5	570.5	9.41833305	Sandstone
0	0.159011628	0	0.18410596	338600	396600	18	2	9	835.5599976	9.74083328	Sandstone
0.091707871	0.111001604	0.160824742	0.18465063	375400	390300	19	1.7	11.76	840.3399658	9.87583351	Sandstone
0.008291673	0.242432332	0.006262537	0.186114781	352400	528200	125	4	26	901.4899902	8.25333405	Sandstone
0.62453708	0.174011666	0.600174444	0.188050589	548900	212500	47	2	17.8	589.6400147	9.81416702	Sandstone
0.022604909	0.227395091	0.037206037	0.188136188	314430	200640	180	25	8.95	1479.859985	8.39833355	Sandstone
0.56	0.11	0.44	0.19	459547	370228	45	2	20	645	8.9	Sandstone
0.48	0.2	0.08	0.19	331347	93323	92	53	1	931	9.61	Sandstone
0.69	0.12	0.49	0.19	638750	262687	8	3	6	589	9.49	Sandstone
0.43	0.19	0.4	0.19	432729	425132	69	9	4	649	9.27	Sandstone
0	0.14	0	0.19	511200	186578	38	2	5	644	10.26	Sandstone
0.64	0.05	0.26	0.19	626781	325322	11	3	2	631	9.37	Sandstone
0.250336022	0.347110215	0.050397878	0.190981432	314900	108270	185	20	2.25	1016.25	8.86083317	Sandstone
0.682150293	0.161120575	0.667235204	0.19196657	514500	239100	35	1.4	14	566.789978	9.45166683	Sandstone
0.727814429	0.119493509	0.665781613	0.19249917	522100	247400	35	3.3	2	546.4500122	9.50083351	Sandstone
0.082145609	0.187146893	0.103244838	0.194198623	375300	398000	24	6	5.84	870.4500122	9.94999981	Sandstone
0.224129509	0.241853922	0.166285333	0.194523001	399800	630700	40	0.5	45	693.289978	8.40999985	Sandstone
0.083401808	0.249301561	0.07183227	0.194712853	432610	116750	10	0.6	11.5	836.0300293	10.25250053	Sandstone
0.264440254	0.190402938	0.162478083	0.195791935	443440	318420	80	5.9	6.2	681.7700195	8.91416645	Sandstone
0.151015157	0.300248841	0.168128438	0.196075517	298430	143250	40	9.1	11.4	992.0100098	9.85833359	Sandstone
0.190981825	0.187870407	0.347377472	0.196904557	387840	290330	70	6.7	4.6	664.9899902	9.38500023	Sandstone
0.538419199	0.280896815	0.32006703	0.19941349	191450	63980	55	8	4.25	1129.530029	10.09916687	Sandstone
0.19	0.25	0.14	0.2	405102	629432	43	2	51	652	7.52	Sandstone
0.89	0.06	0.43	0.2	288345	99412	30	15	1	830	10.1	Sandstone
0.01	0.24	0.01	0.2	358796	490242	185	13	5	1362	7.88	Sandstone
0.7	0.11	0.55	0.2	273685	47810	47	40	1	1104	10.19	Sandstone
0.2	0.27	0.16	0.2	522753	131489	79	9	2	813	9.18	Sandstone
0.280195599	0.196077832	0.343662465	0.200455182	328500	390900	2	0.6	8.8	759.7700195	9.97500038	Sandstone
0.594309748	0.254849085	0.44509476	0.20206243	184780	62310	9	4	10.5	914.1199951	10.78999996	Sandstone
0.036824324	0.185641892	0.099002849	0.202991453	318700	484000	10	0.6	6	1183.170044	9.06999969	Sandstone
0.548434086	0.129617105	0.577388402	0.204839383	409900	303800	100	3.3	5.1	704.5200195	9.21916676	Sandstone
0.379713232	0.139505309	0.396972656	0.205322266	367600	398300	19	2.9	8.88	876.9599609	9.62833309	Sandstone
0.471215352	0.214219083	0.56978233	0.206145967	388000	293200	90	12.5	4.4	664.9899902	9.38500023	Sandstone
0.007840544	0.258879652	0.007792208	0.208766234	377300	513400	145	10	11	839.6600342	7.91333294	Sandstone
0.066821465	0.361687307	0.04963907	0.208804919	425500	403300	199	66.7	3.3	866.5499878	8.37750053	Sandstone
0.132020997	0.154396325	0.185135135	0.209459459	338100	377900	9	5.9	5.71	744.8699951	9.65916634	Sandstone
0.743237738	0.119928304	0.75161987	0.20950324	627510	157570	5	0.3	3.1	638.7999878	9.88249969	Sandstone
0.42	0.42	0.56	0.21	418636	421632	77	55	1	800	9.24	Sandstone
0.04	0.11	0.06	0.21	376681	390159	23	2	7	836	9.88	Sandstone
0.09	0.07	0.11	0.21	387141	289082	65	7	2	659	9.41	Sandstone
0.35	0.15	0.38	0.21	368995	398532	16	1	8	893	9.63	Sandstone
0.01	0.29	0	0.21	412868	438947	89	41	6	915	9.08	Sandstone
0.26	0.24	0.14	0.21	434999	507279	15	1	106	608	8.59	Sandstone
0.1	0.44	0.01	0.21	253389	364903	90	8	2	1294	9.51	Sandstone
0.05	0.24	0.04	0.21	349967	560998	30	2	56	861	8.7	Sandstone
0.63	0.16	0.59	0.21	518421	243095	29	1	37	545	9.52	Sandstone
0.28	0.59	0.23	0.21	355013	201742	70	42	1	999	9.08	Sandstone
0.62	0.23	0.26	0.21	419645	556639	140	36	1	692	8.22	Sandstone
0.696203403	0.196822862	0.655930961	0.210276947	553700	269800	1	0.1	20	531.6900024	9.77416706	Sandstone
0.41797597	0.25831793	0.479532164	0.210526316	304000	502700	15	12.5	7.5	963.0800171	9.36083412	Sandstone
0.31920904	0.31275222	0.244173141	0.211986681	361090	201280	18	6.7	4.7	824.2000122	9.98583317	Sandstone
0.336774828	0.265077024	0.232972629	0.213876512	488960	121360	20	5	4.7	885.0300293	9.90083313	Sandstone
0.65861637	0.19220954	0.474372205	0.214310286	451100	231800	85	3.3	6	660.5499878	9.14750004	Sandstone
0.722414219	0.165823254	0.565404475	0.219449225	613800	270700	30	0.8	5.5	587.3099976	9.41916656	Sandstone
0.826210873	0.119110379	0.731353919	0.219477435	592010	249130	35	2.7	15.5	559.8699951	9.30583382	Sandstone
0.78	0.17	0.75	0.22	623489	276842	32	3	8	604	9.39	Sandstone
0.58	0.31	0.69	0.22	573193	231124	80	6	2	564	9.36	Sandstone
0.29	0.21	0.08	0.22	205041	67472	40	31	1	1230	9.8	Sandstone
0.42	0.38	0.21	0.22	424215	478615	85	10	2	817	7.98	Sandstone
0.68	0.16	0.53	0.22	364442	393397	28	10	1	847	9.65	Sandstone
0.3	0.19	0.28	0.22	365086	315170	60	1	8	658	9.14	Sandstone
0.484056122	0.266088822	0.442853051	0.221999427	430500	327100	45	5.6	8.5	661.7999878	9.42416668	Sandstone
0.620937606	0.194230551	0.41773399	0.222003284	380100	298500	58	4.2	7.4	662.1500244	9.03166676	Sandstone
0.691618497	0.220520231	0.639665336	0.223236357	453200	441000	8	0.4	13.3	613.4699707	9.0116663	Sandstone
0.113814427	0.261122074	0.118374374	0.22610601	300700	506100	10	5	34	1001.52002	9.0158329	Sandstone
0.525517285	0.226375221	0.417534027	0.226581265	434752	418965	25	4.1	3	649.4000244	9.44666672	Sandstone
0.56775975	0.214690646	0.466242391	0.226618705	550500	224000	64	5	8.21	598.4899902	9.41583347	Sandstone
0.738153395	0.16478383	0.649812265	0.227534418	635500	292200	10	0.3	10	600.289978	9.53666687	Sandstone
0.356889677	0.282454586	0.444201313	0.227571116	324533	258117	200	16.7	4.5	1023.880005	8.30916595	Sandstone
0.003887224	0.178133196	0.007085917	0.22874225	339600	499900	45	10	12	1764.75	7.64499998	Sandstone
0.77	0.04	0.28	0.23	459623	391760	10	14	0	622	9.12	Sandstone
0	0.22	0	0.23	408680	452835	127	45	8	965	8.81	Sandstone
0.21	0.51	0.67	0.23	531379	152667	95	13	0	763	9.41	Sandstone
0.32	0.35	0.23	0.23	207027	54980	7	2	14	1144	10.82	Sandstone
0.51	0.28	0.26	0.23	353012	217730	77	47	2	763	9.23	Sandstone
0.12	0.27	0	0.23	303394	186517	147	40	0	1577	9.26	Sandstone
0.56	0.21	0.54	0.23	502708	233310	66	2	13	620	9.41	Sandstone
0.03	0.46	0	0.23	542458	127570	69	29	1	807	9.52	Sandstone
0.300940125	0.308807841	0.43	0.23	480010	138280	67	1.5	5.629	834.6300049	9.59333324	Sandstone
0.015955264	0.31423148	0.004955571	0.230348599	308071	192868	80	12.5	9.6	1628.219971	9.45416641	Sandstone
0.064175408	0.208163364	0.016214428	0.231303772	495350	161950	35	3.2	8.415	656.0999756	9.89583397	Sandstone
0.535591232	0.265358112	0.415207804	0.231324335	258360	105450	70	4.7	9.85	965.1799927	9.86250019	Sandstone
0.050772163	0.233196736	0.075132573	0.231873856	312200	530400	46	5	24	1023.22998	8.47083282	Sandstone
0.144562853	0.353566768	0.161666253	0.232085296	367400	398500	19	2.9	2.34	876.9599609	9.62833309	Sandstone
0.034046248	0.294808518	0.012078043	0.233508826	355800	541300	92	16.6	10	855.1400147	7.85666656	Sandstone
0.01	0.98	0.369760479	0.23502994	324245	546744	38	6	1	927	8.72	Sandstone
0.047143768	0.11925272	0.124879785	0.239276784	336300	566300	7	0.6	67	861.6500244	8.81916618	Sandstone
0.82	0.13	0.72	0.24	587402	254418	94	7	0	601	9.23	Sandstone
0.41	0.37	0.35	0.24	276525	108405	118	19	1	949	9.38	Sandstone
0.46	0.34	0.35	0.24	320334	88910	29	36	1	822	10.59	Sandstone
0.17	0.43	0.2	0.24	323138	544821	50	9	10	982	8.25	Sandstone
0.78	0.09	0.37	0.24	632953	319002	8	2	4	615	9.57	Sandstone
0.16	0.32	0.14	0.24	531045	129127	49	7	4	848	9.79	Sandstone
0	0.23	0.01	0.24	416784	446910	60	2	66	905	8.83	Sandstone
0.65	0.16	0.6	0.24	568435	317441	5	1	6	630	9.49	Sandstone
0.53	0.21	0.4	0.24	279662	106971	120	22	1	937	9.38	Sandstone
0.49	0.22	0.47	0.24	443200	518874	9	1	15	599	8.76	Sandstone
0.20275668	0.348540002	0.69	0.24	412100	187300	87	1.4	11.14	705.75	9.53249931	Sandstone
0.314333623	0.322525728	0.2302668	0.241337319	207390	53780	1	3.2	13.15	986.6300049	10.81500053	Sandstone
0.017769795	0.127254662	0.061523438	0.242675781	378200	390400	25	1.9	8.72	840.3399658	9.87583351	Sandstone
0.435993633	0.25655601	0.123752495	0.242847638	409700	224900	165	5	5.67	818.289978	8.52333355	Sandstone
0.414618834	0.324932735	0.341794569	0.243801653	395090	272200	105	8.3	6	705.1199951	9.00916672	Sandstone
0.269454657	0.412071078	0.128161889	0.244519393	342900	550300	56	13.5	2	798.6199951	8.81166649	Sandstone
0.457938719	0.322632312	0.369089626	0.245589273	229970	105300	108	3.6	5.6	1070.219971	9.47833347	Sandstone
0.003270059	0.274216382	0.003133212	0.245603396	379300	512100	155	3.3	12	839.6600342	7.91333294	Sandstone
0.316864259	0.165678704	0.111428571	0.246428571	627000	242000	5	0.7	8.5	568.75	9.81750011	Sandstone
0.490818388	0.225791149	0.466741127	0.247331844	443100	518800	5	0.7	12	601.9400024	8.76416683	Sandstone
0.324808456	0.301450766	0.307478525	0.247599798	395850	268750	70	4.5	11.5	670.1099854	9.26749992	Sandstone
0.521022633	0.247790352	0.409384367	0.248097763	439600	326000	40	3.8	11.5	649.3200073	9.4333334	Sandstone
0.016843972	0.162455674	0	0.248484848	424490	93090	25	5.3	0.8	740.4099731	10.27499962	Sandstone
0.68	0.22	0.66	0.25	425364	500413	55	2	8	638	8.65	Sandstone
0.24	0.26	0.15	0.25	437043	476998	20	0	102	634	9.01	Sandstone
0.84	0.11	0.75	0.25	603095	255175	64	12	1	574	9.42	Sandstone
0.05	0.12	0.13	0.25	336585	566613	6	1	72	860	8.82	Sandstone
0.64	0.16	0.48	0.25	570965	313759	7	1	5	628	9.48	Sandstone
0.42	0.38	0.48	0.25	309290	542420	8	4	8	875	9.11	Sandstone
0.49	0.13	0.24	0.25	479000	119680	61	6	1	953	9.31	Sandstone
0.68	0.22	0.26	0.25	190955	65593	77	19	2	1063	9.83	Sandstone
0.186406351	0.249756967	0.271788991	0.25	353400	418500	29	2	5	957.6500244	9.38249969	Sandstone
0.75	0.18	0.66	0.25	639321	269366	10	4	10	598	9.41	Sandstone
0.27	0.26	0.48	0.25	303267	380913	10	5	14	691	10.05	Sandstone
0.28	0.27	0.19	0.25	443182	470805	15	0	115	621	8.96	Sandstone
0.625765899	0.208852736	0.382508409	0.25132148	381250	263850	19	0.4	8	628.1599731	9.78833389	Sandstone
0.002382101	0.216499819	0.003184713	0.251857749	261400	303100	10	1.5	7.75	1248.630005	9.21249962	Sandstone
0.177656748	0.355897981	0.095545852	0.253799127	404700	623400	50	3.3	11	769.6300049	7.8241663	Sandstone
0.041159583	0.346469584	0.026109453	0.253910448	356500	535200	85	10	12	784.4299927	7.9416666	Sandstone
0.5124839	0.215815177	0.466005451	0.25401272	510500	238300	50	1.9	17.75	566.789978	9.45166683	Sandstone
0.09	0.36	0.610660848	0.254987531	342414	350517	8	0	116	668	9.59	Sandstone
0.722687529	0.166682006	0.631301483	0.255024712	604500	260400	30	1.2	8	570.2399902	9.4333334	Sandstone
0.650217454	0.225978545	0.510199126	0.256192326	443700	523500	5	0.4	20	597.9000244	8.59249973	Sandstone
0.318547059	0.291510242	0.222325151	0.257526633	312800	88120	10	9	9.67	766.5100098	10.4333334	Sandstone
0.013503804	0.159340659	0.0154202	0.259059368	384200	393800	32.3	3.3	4.3	847.4299927	10.0391674	Sandstone
0.409850768	0.290213804	0.314814815	0.259259259	417400	227600	160	6.7	0.83	751.4099731	8.96583366	Sandstone
0.03088896	0.126604621	0.006960557	0.259860789	381100	427300	243	18.9	5.18	1350.75	7.52583313	Sandstone
0.29	0.27	0.2	0.26	445043	465273	15	0	110	626	8.98	Sandstone
0.13	0.48	0.26	0.26	417390	414682	92	15	3	936	8.52	Sandstone
0.84	0.11	0.65	0.26	623000	284334	23	2	10	599	9.43	Sandstone
0.01	0.33	0	0.26	358914	489047	177	4	7	1349	7.98	Sandstone
0.39	0.26	0.04	0.26	379007	188916	85	27	2	847	8.84	Sandstone
0.59	0.26	0.34	0.26	182965	59275	9	5	9	971	10.56	Sandstone
0.33	0.28	0.02	0.26	538450	131010	92	37	1	851	9.24	Sandstone
0.289571068	0.506938604	0.158603797	0.260257195	314100	381900	5	26	3.9	794.3099976	9.56999969	Sandstone
0.030578301	0.215327533	0.053677932	0.261431412	427790	119580	25	6.5	4.2	902.0599976	9.89249992	Sandstone
0.464741898	0.254882297	0.330610911	0.264292715	387500	278300	58	4.5	8	653.5299683	9.38083363	Sandstone
0.575891015	0.197092478	0.374465723	0.264501804	376000	298800	45	1.5	24.5	643.710022	9.12250042	Sandstone
0.325760505	0.305297757	0.322002472	0.264524104	333700	380600	11	6.5	5.12	781.7000122	9.72916698	Sandstone
0.586251523	0.262362972	0.343667648	0.264610138	183010	59290	10	4.4	8.7	990.8900147	10.55666733	Sandstone
0.73870334	0.15324165	0.705660377	0.265408805	450630	86310	10	3.9	3.5	874.9099731	10.11166668	Sandstone
0.336987592	0.306427674	0.304194138	0.266939392	440400	407000	34	1.6	29.3	592.8400269	9.21583366	Sandstone
0.496410947	0.280506954	0.38984052	0.266981689	378100	304600	65	6.7	6.5	662.0599976	9.08833313	Sandstone
0.54	0.34	0.63	0.27	359382	199681	30	9	2	875	10.05	Sandstone
0.64	0.23	0.54	0.27	298791	92620	13	3	7	777	10.36	Sandstone
0.7	0.15	0.63	0.27	433200	561814	27	9	2	633	8.92	Sandstone
0.04	0.36	0	0.27	529000	202899	67	10	2	667	9.53	Sandstone
0.16	0.3	0.08	0.27	433530	484868	26	1	13	640	9.01	Sandstone
0.38	0.29	0.38	0.27	334061	380063	20	6	6	754	9.73	Sandstone
0.08	0.16	0.11	0.27	432918	107114	20	4	5	849	10.1	Sandstone
0.06	0.29	0.06	0.27	336599	341897	25	1	85	707	9.39	Sandstone
0.048041211	0.310973323	0.040092653	0.270782693	261718	208871	15	2.6	20	1501.290039	8.66083336	Sandstone
0.091282252	0.224394058	0.124658781	0.272065514	269890	208230	155	8.9	4.9	1786.26001	8.9333334	Sandstone
0.35	0.56	0.608952703	0.272804054	334824	572418	44	11	1	992	8.4	Sandstone
0.412513434	0.237909726	0.352576207	0.272997033	486420	121800	25	1.9	7	885.0300293	9.90083313	Sandstone
0.047252415	0.242200081	0.0541495	0.273101825	415100	113300	29	2	8	796.8800049	9.60416603	Sandstone
0.294974086	0.314443535	0.235399418	0.274558067	243850	106380	80	5.6	6.15	1175.540039	9.67000008	Sandstone
0.050403226	0.272713352	0.077822121	0.275655644	323200	486200	4	1	9	1409.089966	8.89000034	Sandstone
0.431395349	0.292635659	0.083682008	0.276150628	433690	95670	1	3.2	1.5	791.1799927	10.13500023	Sandstone
0.578695062	0.264791561	0.575688653	0.276598433	493100	225300	85	1.6	11	627.5300293	9.23499966	Sandstone
0.372072008	0.292932067	0.289556179	0.276687015	267270	106490	85	3.2	25.3	971.7900391	9.71000004	Sandstone
0.04261886	0.446343359	0.056232846	0.276760069	400200	385000	133	3.1	17.88	1084.560059	8.1916666	Sandstone
0.611809312	0.21049422	0.422189852	0.276766205	378400	306700	69	7.7	7.5	683.8400269	9.0583334	Sandstone
0.055471305	0.292863515	0.040948785	0.276964834	352700	564300	40	5.5	24	873.6799927	8.53833389	Sandstone
0.025131283	0.531882971	0.079754601	0.278118609	406000	381200	213	8.3	2.99	1190.01001	7.73083353	Sandstone
0.077977885	0.32385866	0.033566434	0.279847425	360800	528200	95	5.5	12	787.1699829	8.24666691	Sandstone
0.01	0.31	0	0.28	413074	465366	237	78	1	1171	7.33	Sandstone
0	0.18	0	0.28	341070	296774	340	101	1	830	7.26	Sandstone
0.29	0.25	0.14	0.28	497026	144123	37	2	46	766	9.5	Sandstone
0.06	0.3	0.04	0.28	352637	564173	40	4	25	895	8.54	Sandstone
0.63	0.19	0.39	0.28	375004	295036	35	1	33	671	9.12	Sandstone
0.21	0.47	0.17	0.28	339553	567435	15	3	3	874	8.82	Sandstone
0.06	0.32	0.07	0.28	321209	196558	98	7	24	1380	8.43	Sandstone
0.37	0.19	0.29	0.28	382568	277023	40	3	35	656	9.5	Sandstone
0	0.14	0	0.28	368813	472793	100	10	16	1148	8.57	Sandstone
0.01	0.21	0.01	0.28	359198	542581	75	16	6	889	7.86	Sandstone
0.42	0.3	0.39	0.28	265000	107401	100	6	3	969	9.71	Sandstone
0.42	0.39	0.36	0.28	478396	517544	30	22	5	718	8.68	Sandstone
0.025226554	0.377903056	0.026403326	0.28006468	258813	278755	5	2.5	38.2	957.1799927	9.07583332	Sandstone
0.005626918	0.411006593	0.024168461	0.280210577	387800	439500	126	5	12	1131.830078	8.17249966	Sandstone
0.082611264	0.160890114	0.115051903	0.281141869	433280	107170	20	2.7	5.3	850.4199829	10.10249996	Sandstone
0.40144591	0.335930476	0.298746867	0.281203008	350000	417500	12	3	8	910.9100342	9.3791666	Sandstone
0.819769692	0.087139539	0.497289973	0.281842818	627500	333400	20	3.9	0.5	637.2299805	9.45833302	Sandstone
0.080947259	0.331967213	0.078053031	0.285696502	385400	389300	49	2.3	18.94	855.7299805	9.71749973	Sandstone
0.28147007	0.298855634	0.224301842	0.285799168	369200	182420	60	3.6	7	780.9500122	9.81750011	Sandstone
0.43937575	0.395058023	0.713178295	0.286821705	333000	330700	85	3	1.4	783.2600098	9.38333321	Sandstone
0.572702554	0.227128513	0.512318224	0.288125434	504500	288900	20	0.5	93.25	569.25	9.3283329	Sandstone
0.434913259	0.373327138	0.276806259	0.289691671	220260	111670	5	28.6	5.9	928.6500244	9.61499977	Sandstone
0.63	0.19	0.57	0.29	459000	189061	45	1	11	605	9.59	Sandstone
0.76	0.18	0.65	0.29	622678	291485	40	4	5	599	9.31	Sandstone
0	0.21	0	0.29	472392	496958	155	21	5	922	7.49	Sandstone
0	0.19	0	0.29	549000	174200	17	4	7	603	10.3	Sandstone
0.17	0.17	0	0.29	388530	93500	26	3	0	851	9.93	Sandstone
0.35	0.26	0.38	0.29	436205	282374	77	10	10	650	9.38	Sandstone
0.55	0.27	0.05	0.29	593515	163766	7	1	1	623	10.02	Sandstone
0.52	0.15	0.42	0.29	565033	159011	50	12	2	708	9.79	Sandstone
0.638943687	0.219063845	0.519904459	0.290605096	448900	527800	5	0.2	8	601.3499756	9.08916664	Sandstone
0.339689536	0.19883097	0.135990621	0.291910903	195190	51640	48	12.5	4.2	1222.890015	10.22999954	Sandstone
0.717152937	0.12573894	0.448099415	0.292397661	638300	259900	10	0.4	10	588.3400269	9.65333366	Sandstone
0.346231968	0.240072127	0.339795071	0.292716699	433600	420100	35	1	5.9	632.5200195	9.22499943	Sandstone
0.587291345	0.223888343	0.461641734	0.292865362	430180	312370	70	1.3	9.1	628.9899902	8.96500015	Sandstone
0.198405467	0.330751708	0.059259259	0.293121693	498640	117470	10	0.2	2.6	989.8599854	9.98083305	Sandstone
0.591016065	0.159740551	0.44822496	0.29479516	562100	298800	1	0.1	55.75	569.8300171	9.39999962	Sandstone
0.599519879	0.282022125	0.477514931	0.298454152	355950	218390	20	2.9	25	789.5900269	9.38333321	Sandstone
0.01	0.33	0.229087452	0.298479087	511001	189028	45	3	7	654	10.26	Sandstone
0.25	0.47	0.04	0.3	452518	115732	21	13	1	813	10.01	Sandstone
0.24	0.53	0.17	0.3	551019	116708	44	8	2	802	9.37	Sandstone
0.36	0.56	0.61	0.3	531750	121610	39	23	0	813	9.84	Sandstone
0.01	0.49	0.02	0.3	288935	129468	165	7	31	1319	8.62	Sandstone
0.01	0.18	0	0.3	467347	505097	190	13	3	944	7.97	Sandstone
0.53	0.29	0.52	0.3	460923	452923	10	0	33	616	9.14	Sandstone
0.27	0.27	0.14	0.3	363252	307016	150	53	1	685	8.47	Sandstone
0.02	0.5	0.03	0.3	292461	126495	127	8	2	1229	9.15	Sandstone
0.48	0.38	0.35	0.3	291231	53959	50	52	0	988	10.85	Sandstone
0.58	0.29	0.55	0.3	461916	458786	15	1	26	616	9.07	Sandstone
0.21	0.36	0.15	0.3	448700	456519	10	1	84	626	8.98	Sandstone
0.28	0.26	0.15	0.3	463659	518765	49	6	11	705	8.56	Sandstone
0.69	0.1	0.2	0.3	625391	324708	7	2	5	631	9.48	Sandstone
0.29	0.27	0.15	0.3	466616	520850	12	7	14	661	9.25	Sandstone
0	0.25	0.01	0.3	361140	501114	150	8	20	1576	6.93	Sandstone
0.14	0.38	0.1	0.3	441310	452925	28	3	69	670	8.95	Sandstone
0.44	0.22	0.23	0.3	482910	119000	50	9	2	973	8.86	Sandstone
0.26	0.23	0.12	0.3	194520	51215	40	8	8	1165	10.14	Sandstone
0.58	0.3	0.58	0.3	453000	462560	10	0	12	609	9.01	Sandstone
0.17	0.53	0.495833333	0.3	443159	122863	47	10	1	792	10.1	Sandstone
0.19	0.65	0.546686747	0.301957831	342888	446891	5	1	5	968	9.27	Sandstone
0.599549798	0.298879089	0.486462494	0.302263648	423500	606800	30	20	5	689.4799805	8.27166748	Sandstone
0.14324978	0.379345186	0.101754528	0.302780284	441200	453200	20	0.9	67	659.6300049	8.94583321	Sandstone
0.042078084	0.328992169	0.013644453	0.303341902	353900	542800	95	20	16	803.4000244	8.22416687	Sandstone
0.01736763	0.244273376	0.046896552	0.304827586	361300	537200	165	16.6	6	805.3200073	7.21083355	Sandstone
0.508404937	0.331560284	0.394097481	0.305261589	379850	266850	30	4.5	11.8	701.3699951	9.38916683	Sandstone
0.024223447	0.450751503	0.035456336	0.30531845	349900	443300	13	5	14	998.2000122	9.18666649	Sandstone
0.017144283	0.323388936	0.041380836	0.305598584	310140	199730	170	11.1	7.9	1439.98999	8.7033329	Sandstone
0.558319923	0.297891857	0.413401906	0.307215247	419300	599700	40	20	11	735.6199951	8.22666645	Sandstone
0.012966016	0.397952067	0.012398098	0.307235054	373900	429600	111	8	5	1255.400024	8.49833298	Sandstone
0.18	0.18	0.12	0.31	404830	97364	20	6	3	833	10.09	Sandstone
0.35	0.14	0.15	0.31	631668	244988	3	3	3	576	9.77	Sandstone
0.13	0.25	0.1	0.31	503489	158102	20	1	18	640	9.93	Sandstone
0.27	0.31	0.16	0.31	497163	119132	9	2	44	940	9.98	Sandstone
0.39	0.38	0.32	0.31	368277	333798	80	2	20	715	8.75	Sandstone
0.49	0.22	0.35	0.31	610683	139477	65	4	2	780	9.68	Sandstone
0.187353661	0.229246488	0.3	0.31	496500	154670	32	2.2	6.386	698.1799927	9.78833389	Sandstone
0.93	0.06	0.69	0.31	313774	122924	46	6	0	859	9.96	Sandstone
0.33	0.25	0.36	0.31	435807	281235	80	2	12	649	9.38	Sandstone
0.78	0.1	0.2	0.31	188047	59080	33	31	0	1058	10.22	Sandstone
0.205931954	0.449038957	0.106048305	0.310263176	210760	61320	2	2.1	34.3	1283.959961	9.71833324	Sandstone
0.296235139	0.376089828	0.232670283	0.311030741	342000	365200	10	0.2	3.3	677	9.57166672	Sandstone
0.720974208	0.166799032	0.590889371	0.313665944	646100	277900	1	1.2	9.5	591.2700195	9.63749981	Sandstone
0.670041728	0.197471772	0.522811344	0.314152624	645300	266400	5	0.9	14.25	586.5599976	9.81166649	Sandstone
0.446720297	0.341460396	0.547188755	0.315261044	441820	359920	105	6.3	3.4	747.2900391	9.03333378	Sandstone
0.147294915	0.372796028	0.186851211	0.316032295	424500	433600	55	6	7.4	766.1099854	8.91833305	Sandstone
0.499656829	0.335192176	0.496598639	0.318756074	430800	190700	86	2.5	5.09	646.0299683	9.62166691	Sandstone
0.18	0.24	0.12	0.32	497144	154719	35	4	9	680	9.79	Sandstone
0.14	0.48	0	0.32	378437	338595	118	3	1	783	8.39	Sandstone
0.17	0.43	0.09	0.32	435049	375406	97	11	10	813	9.19	Sandstone
0.02	0.06	0.02	0.32	486969	167153	74	7	1	665	9.48	Sandstone
0.43	0.34	0.28	0.32	240905	107315	97	4	6	1193	9.67	Sandstone
0.42	0.16	0.42	0.32	438701	410702	67	20	2	613	9.21	Sandstone
0.39	0.33	0.33	0.32	308785	86892	15	3	40	805	10.26	Sandstone
0.11	0.53	0.1	0.32	508656	114676	32	10	2	872	9.12	Sandstone
0.48	0.48	0.48	0.32	190963	52845	49	19	1	1140	10.14	Sandstone
0.064453125	0.352929688	0.057647059	0.321176471	431720	97050	1	1.7	3.7	791.1799927	10.13500023	Sandstone
0.535098377	0.298267618	0.436205468	0.321665286	308950	96890	50	6.5	12.4	866.0800171	9.79500008	Sandstone
0.511598361	0.305368852	0.440758294	0.32257109	297700	90190	15	2.9	7.2	764.1300049	10.36416626	Sandstone
0.396143123	0.110672243	0.363844394	0.322654462	455300	366000	65	2.7	2.4	656.5999756	8.78999996	Sandstone
0.597575739	0.290762023	0.56833709	0.325749957	450900	460200	10	0.2	21	608.5700073	9.01416683	Sandstone
0.203975535	0.475076453	0.101669196	0.328202905	211100	64440	25	1	8.45	1283.959961	9.71833324	Sandstone
0.335889158	0.262241055	0.212663455	0.328286304	458240	85130	1	0.9	5.5	815.8800049	10.12666702	Sandstone
0.034278351	0.35314433	0.043686007	0.328327645	369900	424400	134	12	5	1372.550049	8.20916653	Sandstone
0.350768858	0.487256326	0.179621543	0.328384279	247740	119190	25	12.5	6.8	1086.599976	9.65083313	Sandstone
0.276474944	0.390705999	0.279217826	0.328785812	347820	195220	90	10	3.8	1090.630005	8.9683342	Sandstone
0.007004714	0.255716111	0.008426966	0.328852327	415129	437601	75	5.5	13.8	829.6400147	8.65999985	Sandstone
0.423749393	0.184191355	0.190035587	0.329537367	567400	325600	1	0.7	7	667.6500244	9.33916664	Sandstone
0.56	0.33	0.25	0.33	281002	44695	9	7	5	1033	10.88	Sandstone
0.35	0.33	0.56	0.33	549033	153028	150	20	1	750	8.54	Sandstone
0.04	0.4	0.04	0.33	317024	219676	80	3	54	1339	8.52	Sandstone
0.05	0.39	0.05	0.33	321520	218123	62	1	61	1345	9.87	Sandstone
0.07	0.31	0.04	0.33	513407	148302	81	12	6	830	9.04	Sandstone
0.04	0.39	0.05	0.33	320038	219703	67	4	57	1277	9.87	Sandstone
0.38	0.36	0.28	0.33	254935	110958	45	1	50	1029	9.71	Sandstone
0.36	0.3	0.28	0.33	444530	511519	7	1	39	620	8.79	Sandstone
0.35	0.31	0.27	0.33	445028	508886	25	3	30	636	8.52	Sandstone
0.03	0.41	0.03	0.33	312566	221626	105	2	49	1280	9.58	Sandstone
0.3	0.34	0.16	0.33	471403	519923	10	11	11	708	8.35	Sandstone
0.71	0.22	0.56	0.33	636911	275074	12	2	11	594	9.48	Sandstone
0.26	0.48	0.15	0.33	422531	542237	82	14	14	699	8.48	Sandstone
0.055918353	0.374585162	0.028169014	0.330452411	363500	525300	105	2.6	14	787.1699829	8.24666691	Sandstone
0.433013233	0.35493032	0.286872326	0.331682054	241180	107950	90	4.7	6.1	1175.540039	9.67000008	Sandstone
0.081063413	0.365693325	0.04180602	0.33235786	356600	536000	85	12.5	14	784.4299927	7.9416666	Sandstone
0.412723981	0.406802283	0.238921283	0.332944606	201570	67770	8	1.1	8.6	1228.079956	10.38166714	Sandstone
0.253169385	0.471357478	0.168463452	0.33586068	308200	369400	35	7.7	13.15	712.5599976	9.4766674	Sandstone
0.187060442	0.291152788	0.142249628	0.337018924	484690	123530	40	4.7	8	937.0200195	9.87416649	Sandstone
0.239161366	0.338634081	0.316	0.337333333	347900	542800	105	4	4	830.7200317	8.33666706	Sandstone
0.703698914	0.14821521	0.253624911	0.338008082	623700	325300	10	0.2	14.75	643.9400024	9.42500019	Sandstone
0.149548924	0.11814712	0.283076923	0.338461538	337200	559100	6	6.6	1.8	823.0200195	8.97083378	Sandstone
0.21	0.34	0.13	0.34	273113	53130	39	5	22	1262	9.72	Sandstone
0.04	0.45	0.05	0.34	303252	183029	50	7	11	1381	9.84	Sandstone
0.61	0.23	0.15	0.34	375399	87305	39	4	3	911	9.94	Sandstone
0.42	0.23	0.38	0.34	389413	310661	87	1	17	703	8.8	Sandstone
0.41	0.44	0.39	0.34	234989	110950	123	4	10	1268	9.24	Sandstone
0.31	0.39	0.18	0.34	231040	107773	128	10	3	1138	9.35	Sandstone
0.39	0.31	0.24	0.34	225680	55620	12	6	3	1108	9.65	Sandstone
0.42	0.33	0.33	0.34	356932	366742	69	4	0	817	9.23	Sandstone
0.15	0.36	0.13	0.34	549364	136647	45	2	21	822	9.65	Sandstone
0.16	0.38	0.02	0.34	377225	131210	110	8	5	873	9.12	Sandstone
0.36	0.39	0.25	0.34	247766	120390	10	3	75	1052	10.1	Sandstone
0.23	0.29	0.14	0.34	507114	160947	15	1	78	631	10.14	Sandstone
0.549642268	0.234244034	0.260318432	0.340977109	461800	168600	51	2.1	82.82	699.1199951	9.60666656	Sandstone
0.411682392	0.270310251	0.448652586	0.343044428	333000	381400	16	5	5.74	781.7000122	9.72916698	Sandstone
0.349241161	0.229561374	0.359118087	0.343423019	390400	307200	90	2.1	10.8	680.9199829	9.03083324	Sandstone
0.295994411	0.116208663	0.149797571	0.344129555	636800	251300	10	0.5	3.25	587.0499878	9.69499969	Sandstone
0.378024502	0.144180704	0.194871795	0.346153846	631600	244500	5	2.8	2.5	567.9500122	9.7658329	Sandstone
0.058972255	0.38860522	0.040264283	0.348823582	347000	556700	15	2.3	91	817.4500122	8.88083267	Sandstone
0.3281029	0.417874823	0.283641975	0.349691358	427654	417806	12	5	5.9	691.0800171	9.24666691	Sandstone
0.39	0.35	0.33	0.35	308908	92634	35	9	3	887	9.98	Sandstone
0.06	0.38	0.04	0.35	346813	554996	20	1	98	816	8.58	Sandstone
0.65	0.28	0.59	0.35	462994	456945	15	35	1	616	9.07	Sandstone
0.06	0.25	0.07	0.35	500539	161617	25	2	14	644	10.03	Sandstone
0.45	0.07	0.38	0.35	385401	90979	29	20	1	871	9.93	Sandstone
0.29	0.32	0.18	0.35	492939	121279	11	1	37	899	9.68	Sandstone
0.65	0.26	0.43	0.35	378635	294690	49	3	9	654	8.94	Sandstone
0.061893204	0.644114078	0.145669291	0.350393701	353100	546400	120	25	1	817.4000244	8.31500053	Sandstone
0.68568394	0.134047519	0.400632578	0.351344228	632800	327200	10	0.4	14	618.8200073	9.53916645	Sandstone
0.485853432	0.398809524	0.308454425	0.352047556	207680	54310	2	2.7	4.45	986.6300049	10.81500053	Sandstone
0.327831769	0.408102472	0.366356538	0.353031932	435800	352200	70	2.2	21.1	767.5999756	9.07166672	Sandstone
0.01	0.5	0.259073319	0.35446083	342920	461137	4	0	1	992	9.61	Sandstone
0.041562967	0.534469886	0.014996592	0.354464894	287037	187938	90	23.5	3.9	1581.73999	9.76333332	Sandstone
0.742371523	0.150321559	0.508371169	0.35485244	637500	258100	5	0.3	22	588.3400269	9.65333366	Sandstone
0.242422424	0.336653147	0.200270244	0.355129814	339615	348221	15	3.1	24.4	697.2600098	9.54833317	Sandstone
0.59	0.21	0.405645161	0.355645161	345598	369053	9	1	27	698	9.61	Sandstone
0.275210317	0.49341377	0.166421929	0.355849241	266080	113400	55	9.5	7.65	1013.76001	9.82333374	Sandstone
0.425125488	0.446430563	0.432146078	0.358656447	234550	111080	125	5.3	8.05	1270.920044	9.23749924	Sandstone
0.031573117	0.339226366	0.02130898	0.359208524	496750	180350	26	3.4	5.729	619.8099976	9.9958334	Sandstone
0.29	0.18	0.05	0.36	614878	135568	33	27	2	756	9.68	Sandstone
0.69	0.13	0.4	0.36	631609	327439	7	1	13	621	9.54	Sandstone
0.55	0.28	0.45	0.36	596192	145499	55	3	14	709	9.66	Sandstone
0.42	0.37	0.06	0.36	201037	65019	78	45	2	1307	10.38	Sandstone
0.08	0.54	0.02	0.36	404652	557653	118	24	4	717	7.58	Sandstone
0.01	0.36	0.01	0.36	348883	464200	10	1	75	1074	9.5	Sandstone
0.24	0.48	0.16	0.36	308296	369391	25	5	15	727	9.48	Sandstone
0.4	0.39	0.27	0.36	391213	276759	102	20	6	694	9.22	Sandstone
0.44	0.33	0.25	0.36	214869	58691	17	9	6	1202	10.08	Sandstone
0.27	0.46	0.18	0.36	425949	539065	52	5	33	662	8.58	Sandstone
0.17	0.42	0.22	0.36	305018	382134	6	1	3	691	9.57	Sandstone
0.12	0.55	0.521992993	0.361619307	355898	542025	137	35	2	835	7.86	Sandstone
0.276533019	0.459264012	0.338355193	0.364232542	436300	341290	55	2.6	10.8	733.9000244	8.87750053	Sandstone
0.046935956	0.354762679	0.019789474	0.364631579	364500	528900	155	2.5	9	787.1699829	8.24666691	Sandstone
0.198792191	0.629798147	0.064924115	0.365935919	250150	118260	25	2.7	5.35	1054.339966	9.91416645	Sandstone
0.291618161	0.472933644	0.108695652	0.366459627	347400	540700	105	50	2	830.7200317	8.33666706	Sandstone
0.35578015	0.455598456	0.325773196	0.367010309	338600	550100	55	20	5.7	798.25	8.68500042	Sandstone
0.597697101	0.253183419	0.304573171	0.368902439	415400	159300	105	2.9	6	742.6699829	9	Sandstone
0.586325329	0.262280651	0.30798845	0.369586141	416300	159700	107	2.9	5	742.6699829	9	Sandstone
0.05	0.25	0.08	0.37	318087	221534	94	10	12	1145	9.62	Sandstone
0.51	0.34	0.46	0.37	436348	488891	26	1	42	622	9.04	Sandstone
0.06	0.35	0.06	0.37	430997	97170	10	6	6	790	10.14	Sandstone
0.44	0.33	0.45	0.37	611205	137051	65	3	5	764	9.68	Sandstone
0.33	0.54	0.53	0.37	510327	116830	48	10	1	866	9.96	Sandstone
0.14	0.42	0.12	0.37	337450	550616	37	4	39	822	8.69	Sandstone
0.29	0.53	0.19	0.37	313400	381400	50	20	3	800	9.57	Sandstone
0.59	0.23	0.4	0.37	631009	303450	10	4	4	601	9.43	Sandstone
0.42	0.45	0.25	0.37	250281	126789	45	16	2	972	9.89	Sandstone
0.27	0.36	0.33	0.37	528576	151092	79	3	5	756	9.37	Sandstone
0.33	0.26	0.24	0.37	494897	152990	35	2	5	696	9.71	Sandstone
0.4	0.33	0.17	0.37	320071	88594	20	13	4	810	10.59	Sandstone
0.59	0.32	0.52	0.37	433533	499127	35	1	29	612	8.86	Sandstone
0.476969058	0.421237693	0.35	0.37	473800	206200	76	3.3	1	641.0800171	9.51666641	Sandstone
0.08598371	0.280047028	0.14361642	0.376229786	319166	220105	80	11.1	15.2	1050.579956	9.61583328	Sandstone
0.400557972	0.391289956	0.255589431	0.37652439	391850	277050	105	10	5.9	712.9500122	9.21749973	Sandstone
0.582173477	0.333387151	0.523036031	0.376599724	434600	494500	35	0.8	27	631.3400269	8.99250031	Sandstone
0.04	0.71	0.169125366	0.377313664	358431	421391	76	8	1	1048	9.13	Sandstone
0.553016023	0.326696513	0.315729047	0.377726751	181710	58770	17	18.2	2.55	990.8900147	10.55666733	Sandstone
0.335140246	0.387199286	0.301005322	0.378796839	309370	96070	50	5.5	30.5	866.0800171	9.79500008	Sandstone
0.062102586	0.431444586	0.05036866	0.379319535	295070	282450	185	11.1	13.2	1099.48999	7.71249962	Sandstone
0.31	0.45	0.17	0.38	247469	108965	98	8	5	1115	9.68	Sandstone
0.52	0.42	0.45	0.38	224001	52189	65	73	1	983	10.15	Sandstone
0.86	0.09	0.49	0.38	374999	298404	55	6	4	663	9.28	Sandstone
0.64	0.16	0.06	0.38	394268	130342	90	7	4	887	9.35	Sandstone
0.706858907	0.155850023	0.325229961	0.380420499	649300	281100	5	1.8	6.25	611.1400147	9.54666615	Sandstone
0.13855604	0.499652021	0.176266782	0.380467735	347600	556900	25	10	15	817.4500122	8.88083267	Sandstone
0.610776209	0.271960041	0.48416846	0.380879188	427660	272110	78	5	11.9	679.6900024	9.27333355	Sandstone
0.039193674	0.539632956	0.054159445	0.383015598	354200	432200	24	3	9	970.8499756	9.3166666	Sandstone
0.032532627	0.516329361	0.030625832	0.383488682	391802	374598	122	8.5	1.85	913.039978	8.72916603	Sandstone
0.03766338	0.527172667	0.048060708	0.385328836	357500	427500	17	4	4	1011.059998	9.4216671	Sandstone
0.695652174	0.16874731	0.301843318	0.3859447	631700	324800	10	0.3	2.5	618.7399902	9.4841671	Sandstone
0.259975035	0.346138506	0.15327484	0.388940199	489950	121100	20	1.5	5	885.0300293	9.90083313	Sandstone
0.584697118	0.260197851	0.252024291	0.38917004	256580	48360	11	14	4.7	929.0100098	10.06083298	Sandstone
0.06	0.63	0.04	0.39	563242	115207	25	6	5	804	9.44	Sandstone
0.35	0.43	0.21	0.39	349300	552600	67	28	4	835	8.58	Sandstone
0.23	0.57	0.11	0.39	575027	114425	38	17	2	804	9.95	Sandstone
0.49	0.38	0.12	0.39	508203	126942	24	14	1	769	9.89	Sandstone
0.74	0.14	0.19	0.39	568978	325424	7	2	6	657	9.34	Sandstone
0.49	0.26	0.09	0.39	553870	135295	55	13	1	846	9.67	Sandstone
0.25	0.35	0	0.39	459035	517916	120	20	3	689	8.06	Sandstone
0.57	0.28	0.45	0.39	593201	147011	64	3	10	691	9.66	Sandstone
0.64	0.17	0.28	0.39	631320	317350	4	1	49	615	9.57	Sandstone
0.12	0.47	0	0.39	541510	120425	29	12	1	822	9.94	Sandstone
0.05	0.37	0.07	0.39	287763	351233	207	13	8	1365	7.86	Sandstone
0.38	0.43	0.29	0.39	237012	114729	117	3	16	1304	9.18	Sandstone
0.37	0.36	0.25	0.39	383266	287204	75	16	1	707	9.17	Sandstone
0.02	0.21	0.03	0.39	466741	495275	130	26	3	881	7.8	Sandstone
0.63	0.26	0.49	0.39	643020	274559	4	2	7	602	9.52	Sandstone
0.436755431	0.341225348	0.243908382	0.390107212	214320	57340	5	3	6.4	1168.890015	10.08250046	Sandstone
0.424846939	0.42664966	0.433070866	0.390435952	370300	172900	50	3.1	14.1	795.8599854	9.37833309	Sandstone
0.422190407	0.413633272	0.316610103	0.391126851	242200	109410	90	3	21.45	1175.540039	9.67000008	Sandstone
0.492607527	0.368615591	0.455311973	0.391231029	520900	201200	95	5.7	2.71	674.039978	9.46083355	Sandstone
0.001710376	0.329722539	0.004210526	0.391578947	382200	440300	217	25	3	1527.449951	7.40999985	Sandstone
0.198612072	0.408638879	0.183608746	0.39392422	342500	566400	20	2.9	9.3	893.9700317	8.69416618	Sandstone
0.014066626	0.575665245	0.000788955	0.39408284	270810	147810	205	25	5.81	1436.030029	8.75500011	Sandstone
0.430416941	0.448097675	0.358212162	0.394814125	221830	103300	15	3.9	9.4	944.6199951	10.20833302	Sandstone
0.108904517	0.48925317	0.083133971	0.395933014	321900	473000	25	10	10	1103.780029	8.90500069	Sandstone
0.636748307	0.162949688	0.05861244	0.397129187	395000	129800	90	2.5	5	885.5	9.50833321	Sandstone
0.55	0.35	0.49	0.4	432733	503003	39	2	24	604	8.72	Sandstone
0.4	0.26	0.48	0.4	431052	481118	35	2	1	668	9.01	Sandstone
0.68	0.21	0.5	0.4	650408	286290	1	1	18	614	9.67	Sandstone
0.45	0.37	0.3	0.4	269250	110993	65	2	34	993	9.82	Sandstone
0.12	0.55	0.13	0.4	575295	123020	15	9	4	850	9.51	Sandstone
0.57	0.38	0.56	0.4	436952	506575	35	8	5	610	8.56	Sandstone
0	0.57	0.01	0.4	398933	444697	120	8	8	1116	7.85	Sandstone
0.29	0.41	0.26	0.4	573269	153498	7	1	66	646	9.53	Sandstone
0.50125481	0.292057052	0.338335287	0.401172333	435400	311600	90	3.3	8.2	644.7800293	8.81500053	Sandstone
0.261624187	0.3782793	0.171321476	0.401440541	480370	122740	40	1.6	5.7	937.0200195	9.87416649	Sandstone
0.309664694	0.264546351	0.189873418	0.401446655	181650	61100	5	6.7	3.5	914.1199951	10.78999996	Sandstone
0.106978275	0.117922976	0	0.403017241	455300	343100	35	3.8	3.9	631.2199707	9.45666695	Sandstone
0.023982923	0.517722609	0.027191912	0.404566847	429500	457700	60	1.8	11.3	856.289978	8.25666618	Sandstone
0.616855367	0.25962926	0.468686181	0.404697073	643300	274600	5	0.8	7.5	604.4799805	9.52083302	Sandstone
0.196807485	0.604311343	0.208784214	0.409929981	309400	532500	50	12.5	5.8	996.4799805	8.67833328	Sandstone
0.06	0.47	0.06	0.41	299810	275145	290	7	8	1180	7.71	Sandstone
0.39	0.23	0.13	0.41	404990	214982	138	3	15	840	8.55	Sandstone
0.5	0.33	0.56	0.41	213417	61544	70	24	2	1261	9.72	Sandstone
0.04	0.26	0.19	0.41	490634	131049	157	27	2	881	9.38	Sandstone
0.6	0.21	0.36	0.41	457000	171181	59	2	13	678	9.55	Sandstone
0.72	0.17	0.48	0.41	635768	259018	5	1	23	590	9.65	Sandstone
0.61	0.35	0.54	0.41	365525	323808	65	4	1	659	8.98	Sandstone
0.3	0.64	0.34	0.41	552647	115255	40	11	1	797	9.37	Sandstone
0	0.28	0.01	0.41	388317	443706	177	27	2	1202	8.05	Sandstone
0.518577997	0.283622963	0.406666667	0.410196078	429790	272930	69	3.3	5.7	679.6900024	9.27333355	Sandstone
0.196584876	0.320705984	0.081034483	0.410344828	338000	571500	20	3.7	12	970.7800293	8.53499985	Sandstone
0.036105391	0.574808124	0.034827377	0.411265899	392100	373000	135	7.1	7.3	913.039978	8.72916603	Sandstone
0.438890772	0.396148631	0.362509311	0.412844525	343100	374600	2	7	34.99	690.7600098	9.71500015	Sandstone
0.469822396	0.364727574	0.417738558	0.413700269	299190	95270	15	3.3	9.4	792.6699829	10.28999996	Sandstone
0.056617296	0.454849498	0.023129252	0.414285714	307062	184223	70	12.5	4	1283.640015	9.78250027	Sandstone
0.20130814	0.56159157	0.161904762	0.415238095	343600	567400	30	18.2	3.5	893.9700317	8.69416618	Sandstone
0.697174465	0.163340588	0.319294157	0.415404251	619300	329200	15	0.6	22.5	654.6699829	9.30916595	Sandstone
0.356505889	0.448429613	0.267323683	0.418540191	234920	117870	130	3.6	5.5	1359.829956	9.31499958	Sandstone
0.3256396	0.453281424	0.198058252	0.419417476	350000	552800	90	16.6	1	820.8200073	8.58166695	Sandstone
0.47	0.42	0.39	0.42	242352	111250	100	10	5	1228	9.42	Sandstone
0.35	0.39	0.35	0.42	534984	151135	97	6	2	759	9.41	Sandstone
0.73	0.16	0.39	0.42	622997	247699	7	2	12	587	9.75	Sandstone
0.17	0.37	0.17	0.42	513014	164781	15	1	65	613	10.22	Sandstone
0.17	0.37	0.17	0.42	512059	163029	16	1	62	621	10.22	Sandstone
0.28	0.37	0.17	0.42	480954	123041	39	2	19	932	9.87	Sandstone
0.17	0.38	0.17	0.42	509169	159151	16	1	54	649	9.95	Sandstone
0.52	0.23	0.07	0.42	442202	122309	35	4	3	792	10.1	Sandstone
0.08	0.41	0.12	0.42	536868	208860	45	13	2	631	10.05	Sandstone
0.39	0.38	0.13	0.42	437206	321464	87	5	2	666	9.03	Sandstone
0.69	0.25	0.45	0.42	570913	327127	23	8	1	666	9.08	Sandstone
0.433023357	0.362671782	0.41	0.42	473500	206400	68	1	7.92	641.0800171	9.51666641	Sandstone
0.040632146	0.554189807	0.042295382	0.420438957	303802	184285	60	5	7.86	1362.290039	9.84166718	Sandstone
0.367717773	0.322128722	0.318005181	0.420984456	204560	66900	15	6.3	4.45	1228.079956	10.38166714	Sandstone
0.424239644	0.372146119	0.263860914	0.42245309	458200	85370	10	3.2	10.2	815.8800049	10.12666702	Sandstone
0.085387585	0.384615385	0.11035818	0.424975799	429940	119560	20	2.8	5.6	902.0599976	9.89249992	Sandstone
0.746338652	0.126779822	0.316135084	0.426829268	568500	337500	5	2	5.75	604.539978	9.54583359	Sandstone
0.124071448	0.569889622	0.090364011	0.427809906	293530	101550	25	1.6	71.7	819.0300293	9.9533329	Sandstone
0.214901779	0.335968041	0.148148148	0.428386428	408100	102000	15	1.7	9	832.1799927	9.77500057	Sandstone
0.324809262	0.400298014	0.224773289	0.428466222	382450	263350	18	0.2	234	628.1599731	9.78833389	Sandstone
0.520140887	0.374789166	0.336450839	0.429976019	284450	104510	60	5.9	7.85	810.75	9.90833282	Sandstone
0.08	0.45	0.07	0.43	331000	319035	59	1	70	700	9.44	Sandstone
0.77	0.23	0.57	0.43	278533	52330	134	60	1	1273	9.59	Sandstone
0.62	0.23	0.36	0.43	633036	303729	5	1	6	601	9.43	Sandstone
0.11	0.31	0.08	0.43	452990	170724	88	14	2	693	9.35	Sandstone
0.22	0.58	0.12	0.43	243524	120993	35	9	9	1125	10.1	Sandstone
0.02	0.47	0.02	0.43	357763	430183	10	1	90	1028	9.17	Sandstone
0.1	0.16	0.16	0.43	620776	319003	23	3	3	625	9.59	Sandstone
0.35	0.39	0.25	0.43	381301	266917	15	0	220	659	9.52	Sandstone
0.5	0.35	0.39	0.43	426434	342698	123	19	1	763	8.71	Sandstone
0.428627291	0.397762466	0.307935709	0.431196289	429300	489700	30	0.5	23	676.5800171	8.97750092	Sandstone
0.50510805	0.277507402	0.326734979	0.432929669	475600	141730	86	2.2	6.08	808.0200195	9.53166676	Sandstone
0.487944115	0.373563434	0.38803681	0.434662577	301150	98300	25	2.2	10.1	805.289978	10.10249996	Sandstone
0.487317033	0.392548237	0.425213675	0.43482906	350100	366700	25	3.6	6.2	750.2000122	9.25333309	Sandstone
0.309879744	0.345708297	0.242655699	0.435370153	344260	556150	20	5.5	10	799.2000122	8.92083359	Sandstone
0.012079832	0.452731092	0.019632679	0.437618746	374000	427500	142	22	3	1255.400024	8.49833298	Sandstone
0.452833197	0.426414321	0.333382855	0.437824989	221820	103770	12	5.7	9.35	944.6199951	10.20833302	Sandstone
0.06	0.7	0.03	0.44	390113	359243	205	77	1	907	8.09	Sandstone
0.79	0.14	0.34	0.44	409610	159730	108	2	1	759	9.43	Sandstone
0.67	0.17	0.25	0.44	568819	320798	7	1	5	638	9.28	Sandstone
0.04	0.65	0.08	0.44	407078	437120	160	19	2	1117	8.44	Sandstone
0.59	0.32	0.49	0.44	380232	315669	85	17	1	708	8.75	Sandstone
0.11	0.48	0.15	0.44	480990	155709	66	5	0	684	9.61	Sandstone
0.201690391	0.559875445	0.287337662	0.441558442	309900	364400	35	4.9	1.3	869.7799683	8.7616663	Sandstone
0.678280383	0.211399158	0.467417219	0.441986755	651000	286200	5	0.7	17.25	615.539978	9.67000008	Sandstone
0.333644816	0.450409264	0.258346152	0.443603708	355800	305700	49	3.1	29.5	632.2600098	9.31750011	Sandstone
0.291750114	0.509622058	0.186847271	0.444208873	267050	113750	55	4.1	24.85	1013.76001	9.82333374	Sandstone
0.063554987	0.640664962	0.044444444	0.446153846	353900	557800	90	20	2	882.3800049	8.10666656	Sandstone
0.021761091	0.736930718	0.031070196	0.44668201	265480	148420	40	26.7	7.15	1361.439941	8.99833298	Sandstone
0.718983366	0.155873405	0.325872376	0.448769637	618200	330800	15	1.8	14.5	674.9500122	9.29750061	Sandstone
0.698495969	0.170741162	0.325358852	0.449760766	569400	320500	10	0.7	4.5	639	9.27666664	Sandstone
0	0.27	0	0.45	545772	173846	31	5	2	618	10.3	Sandstone
0.72	0.14	0.24	0.45	567072	332929	5	2	5	639	9.51	Sandstone
0.24	0.42	0.15	0.45	407436	102998	16	2	12	831	9.78	Sandstone
0.15	0.43	0.04	0.45	574418	117414	38	6	5	836	9.52	Sandstone
0.26	0.14	0.06	0.45	403230	220820	179	4	3	812	8.75	Sandstone
0	0.79	0	0.45	567239	118290	68	36	1	849	9.47	Sandstone
0.46	0.37	0.35	0.45	450451	82764	35	5	4	839	10.37	Sandstone
0.312417714	0.342848594	0.233864208	0.450405141	312680	121450	50	8	7.25	863.2000122	9.95583344	Sandstone
0.073800203	0.419131506	0.074481591	0.453660601	424666	437128	53	11	8.5	780.5999756	9.32749939	Sandstone
0.44938172	0.432177419	0.270140987	0.454934542	282450	47640	20	40	7.75	1081.640015	10.25749969	Sandstone
0.017265088	0.605805959	0.004924242	0.456439394	419300	459800	98	13.3	5.7	1091.099976	7.61083317	Sandstone
0.399931761	0.303909144	0.187418655	0.456832972	482760	121880	35	2.6	6.1	937.0200195	9.87416649	Sandstone
0.309567407	0.408636606	0.228714905	0.456973294	477160	122880	45	2.2	8.7	934.210022	9.81833363	Sandstone
0.501405722	0.354072883	0.360350063	0.458296124	396490	183200	60	0.9	25.7	728.3399658	9.7033329	Sandstone
0.23742285	0.475486995	0.175403869	0.459102228	341400	556400	12	5	32	799.2000122	8.92083359	Sandstone
0.38	0.18	0.3	0.46	334741	563482	7	5	1	845	8.95	Sandstone
0.02	0.72	0	0.46	411660	345560	195	46	2	887	7.64	Sandstone
0.19	0.56	0	0.46	534730	132680	114	35	1	863	9.45	Sandstone
0.01	0.41	0.02	0.46	368758	468326	95	5	15	1238	8.12	Sandstone
0.366126291	0.540887698	0.371967655	0.460916442	345400	355300	15	3.1	12.15	689.6699829	9.3908329	Sandstone
0.226038275	0.58411419	0.12995338	0.461975524	243950	122420	20	6.9	10.45	1121.089966	10.09833336	Sandstone
0.324540174	0.41178606	0.289308176	0.463836478	371900	386400	23	7.7	4.19	813.0900269	9.67333317	Sandstone
0.079466591	0.551666398	0.074020944	0.466790991	258119	203522	5	6.3	14	1364.790039	10.24166679	Sandstone
0.31	0.51	0.07	0.47	435421	374618	99	18	3	807	8.82	Sandstone
0.39	0.47	0.29	0.47	256999	107500	68	13	4	974	9.86	Sandstone
0.18	0.29	0.24	0.47	484960	126879	53	11	2	888	9.69	Sandstone
0.22	0.61	0.12	0.47	243360	119000	58	11	8	1158	9.54	Sandstone
0.19	0.53	0.16	0.47	305672	372350	15	2	42	754	9.38	Sandstone
0.3	0.31	0.36	0.47	408711	311567	98	8	7	718	8.94	Sandstone
0.03	0.57	0.03	0.47	249244	260115	47	5	28	1112	9.21	Sandstone
0.35	0.49	0.23	0.47	311040	99175	65	8	4	916	9.52	Sandstone
0.23	0.49	0.18	0.47	577635	109359	5	1	10	756	10.48	Sandstone
0.18	0.28	0.17	0.47	374935	196516	65	12	2	783	9.83	Sandstone
0.60961578	0.234590097	0.386689132	0.470092671	629600	300100	15	3.8	5.25	598.4400024	9.35083389	Sandstone
0.139478897	0.56101084	0.105866235	0.474654378	260380	283800	6	4	10.8	1004.25	9.60416698	Sandstone
0.403659326	0.512305699	0.264029439	0.475160994	215100	55560	15	7.4	7.2	1189.01001	9.86833382	Sandstone
0.049005682	0.426846591	0.041666667	0.479166667	342200	427500	6	4	4	886.3900147	9.29583359	Sandstone
0.09	0.73	0.03	0.48	192311	229827	55	3	10	1297	9.38	Sandstone
0.3	0.45	0.22	0.48	356199	306957	45	0	152	640	9.32	Sandstone
0.29	0.43	0.11	0.48	343721	431035	8	2	4	930	9.2	Sandstone
0.29	0.65	0.5	0.48	312011	541585	58	7	1	925	8.66	Sandstone
0.14	0.56	0.1	0.48	259940	283892	9	4	12	970	9.99	Sandstone
0.14	0.57	0.11	0.48	260497	283808	9	4	12	979	9.6	Sandstone
0	0.48	0	0.48	284979	132929	270	31	2	1430	7.94	Sandstone
0.13	0.48	0.12	0.48	475332	125171	59	13	3	930	9.76	Sandstone
0.05	0.71	0.03	0.48	235600	257000	14	27	6	1056	9.23	Sandstone
0.21	0.39	0.21	0.48	522788	150093	55	7	1	785	9.17	Sandstone
0.55	0.33	0.44	0.48	461328	159209	80	7	1	743	9.63	Sandstone
0.476446322	0.414885571	0.296916118	0.480550987	271420	109290	70	2	20.25	963.4000244	9.63583374	Sandstone
0.089836528	0.622603873	0.069755977	0.48237614	329910	327500	100	7.7	13	853.6599731	8.96749973	Sandstone
0.29767066	0.44335212	0.21379854	0.485010219	351200	274200	78	2	58.4	741.75	9.0666666	Sandstone
0.506995432	0.260809267	0.23100304	0.485182371	414100	114000	28	1.6	9	806.8800049	9.55749989	Sandstone
0.003184713	0.384101411	0.005623243	0.48547329	375400	511000	160	5.5	15	839.6600342	7.91333294	Sandstone
0.354449863	0.431782021	0.259361427	0.486207301	357310	116000	30	1.7	23.8	739.3699951	9.78416634	Sandstone
0.22	0.72	0.03	0.49	317411	108664	199	42	1	1065	9.12	Sandstone
0.06	0.19	0.03	0.49	540757	130955	105	33	2	843	8.91	Sandstone
0.48	0.4	0.4	0.49	359264	315159	55	2	37	637	9.2	Sandstone
0.25	0.55	0.16	0.49	260808	124835	15	2	61	1053	10.03	Sandstone
0.24	0.47	0.29	0.49	430791	403280	119	27	2	778	8.93	Sandstone
0.47	0.36	0.35	0.49	451517	80586	39	5	4	817	10.37	Sandstone
0.436017348	0.447800188	0.290811035	0.497199751	278590	110530	120	7.1	9.75	995.3800049	9.24083328	Sandstone
0.43	0.49	0.32	0.5	233009	116996	146	30	1	1343	9.31	Sandstone
0.23	0.64	0.08	0.5	258748	125001	19	10	5	1052	10.42	Sandstone
0.18	0.51	0.14	0.5	349142	312919	47	0	131	651	9.28	Sandstone
0.093227425	0.517419175	0.163212435	0.5	347300	430600	10	6	2	968.7700195	9.28249931	Sandstone
0.71	0.22	0.24	0.5	337534	114995	45	11	1	817	9.95	Sandstone
0	0.31	0	0.5	292657	351453	352	69	1	1405	6.75	Sandstone
0.64	0.33	0.5	0.5	276150	106892	105	30	1	931	9.38	Sandstone
0.33	0.53	0.08	0.5	225000	106475	69	18	2	974	9.48	Sandstone
0.17	0.51	0.14	0.5	345221	316972	53	0	119	653	9.19	Sandstone
0.03	0.56	0.01	0.5	252990	267004	57	30	8	985	9.53	Sandstone
0.53	0.37	0.37	0.5	196916	64370	90	26	2	1239	9.57	Sandstone
0.56	0.28	0.42	0.5	348196	322391	95	2	2	679	8.98	Sandstone
0.38	0.33	0.07	0.5	482943	207177	107	14	1	749	9.48	Sandstone
0.079937926	0.615257164	0.057416268	0.502042245	384500	382900	58	2.8	24.31	825.5499878	9.36499977	Sandstone
0.499707716	0.346453624	0.321947674	0.502180233	347600	376800	4	2	8.89	727.4000244	9.75166702	Sandstone
0.003199907	0.487636723	0.001267427	0.506125898	397000	367100	225	9.4	8.95	1048.73999	7.7833333	Sandstone
0.01286669	0.724939247	0.023592432	0.506952359	293770	126580	120	7.4	19.45	1241.069946	9.15416718	Sandstone
0.175234324	0.577653855	0.208870491	0.508693081	312048	360711	45	4.2	7.4	766.0599976	9.1716671	Sandstone
0.238853093	0.574033505	0.244797371	0.509309967	346400	562600	25	5	6	858.9299927	8.69666672	Sandstone
0.4	0.39	0.4	0.51	585838	166984	9	5	1	609	10.2	Sandstone
0.032751315	0.54518303	0.021099003	0.512172502	361200	523200	115	6.6	15	932.9599609	8.15666676	Sandstone
0.062089086	0.334853715	0.072535991	0.514950166	359700	539800	145	25	3.5	784.4299927	7.9416666	Sandstone
0.24	0.65	0.2	0.52	318898	546549	18	5	11	905	8.86	Sandstone
0.48	0.15	0.29	0.52	605463	142587	55	6	1	749	9.64	Sandstone
0.65	0.28	0.42	0.52	270192	41188	30	15	1	887	10.58	Sandstone
0.49	0.41	0.2	0.52	365048	328939	65	5	5	694	8.74	Sandstone
0.44	0.45	0.48	0.52	346628	544733	110	16	2	824	8.34	Sandstone
0.3	0.59	0.24	0.52	281170	49513	65	25	1	1154	10.26	Sandstone
0.49	0.25	0.29	0.52	371144	318141	55	1	18	670	8.98	Sandstone
0.094800333	0.743344426	0.066565041	0.520833333	275820	123070	95	6.3	11.3	1163.869995	9.13249969	Sandstone
0.09187323	0.633041081	0.077819957	0.521963124	358900	524400	115	10	15	1022.01001	7.99833298	Sandstone
0.436987402	0.361851969	0.209438989	0.522069578	384400	87200	20	2	39.5	910.0999756	10.03916645	Sandstone
0.291514295	0.514544548	0.246575342	0.522113503	337800	566800	9	0.6	5.3	861.6500244	8.81916618	Sandstone
0.328217011	0.493952837	0.267912558	0.529135922	415530	263080	60	2.4	14	647.3499756	9.06083298	Sandstone
0.768491997	0.153159225	0.188644689	0.529304029	568400	333400	5	0.5	3	641.8200073	9.50500011	Sandstone
0.04	0.74	0	0.53	336488	294615	317	55	0	787	8.48	Sandstone
0.52	0.37	0.33	0.53	371053	163050	37	6	8	867	9.7	Sandstone
0.18	0.59	0.06	0.53	298568	276850	270	11	2	1199	7.71	Sandstone
0.02	0.7	0.08	0.53	366489	518863	146	10	3	952	7.97	Sandstone
0.22	0.53	0.06	0.53	453629	82766	22	6	3	874	10.37	Sandstone
0.12	0.53	0.06	0.53	546734	123265	27	9	7	783	9.58	Sandstone
0.05	0.77	0.03	0.53	247730	259542	53	15	9	1122	9.23	Sandstone
0.006857639	0.547366898	0	0.530455829	370700	516800	135	10	12	846.5499878	7.85416698	Sandstone
0.334837545	0.335890493	0.297196262	0.530841121	429700	536800	70	5	3	654.4799805	8.58083344	Sandstone
0.043948329	0.641164701	0.038981818	0.531345455	248033	263742	8	20	13.6	983.9199829	9.21000004	Sandstone
0.055036664	0.641652839	0.050847458	0.532445521	348000	441000	10	0.4	17.75	998.2000122	9.18666649	Sandstone
0.462121212	0.264803204	0.258873639	0.536677709	371900	318400	60	4.8	2.2	678.289978	8.9841671	Sandstone
0.33	0.26	0.06	0.54	618125	320945	25	10	1	626	9.35	Sandstone
0.01	0.59	0.02	0.54	321554	471622	29	21	2	1064	8.91	Sandstone
0.4	0.42	0.21	0.54	449213	80858	49	8	1	788	9.87	Sandstone
0.33514631	0.526717557	0.168139479	0.544781466	281980	106180	75	8	8.2	972.7000122	9.59666634	Sandstone
0.004978314	0.513416934	0.002045312	0.54657017	352300	494300	50	9.1	24	1343.599976	8.64583397	Sandstone
0.55477964	0.367357232	0.213350785	0.547556719	275110	44480	5	1.2	7.15	1003.080017	10.61999989	Sandstone
0.018202208	0.589544513	0.013238289	0.547861507	373500	428800	117	8	6	1255.400024	8.49833298	Sandstone
0.172349834	0.643355294	0.144374471	0.549111759	308600	365900	30	3.4	16.2	712.5599976	9.4766674	Sandstone
0.28	0.44	0.29	0.55	484336	269041	115	7	2	618	9.07	Sandstone
0.38	0.33	0.14	0.55	460997	109272	15	2	9	784	10.1	Sandstone
0.05	0.23	0	0.55	494436	159668	35	5	2	680	9.67	Sandstone
0.5	0.24	0.29	0.55	453000	188169	56	2	2	648	9.64	Sandstone
0.411587206	0.502564876	0.280645161	0.551612903	350100	534500	140	20	2	791.4899902	7.66499996	Sandstone
0.060075996	0.383058176	0.111954459	0.553447185	392600	388900	55	20	4.91	878.5900269	9.47333336	Sandstone
0.02	0.71	0.02	0.56	257500	270420	85	12	11	1060	9.17	Sandstone
0.56	0.38	0.36	0.56	548552	112489	5	2	2	797	9.79	Sandstone
0.25	0.55	0.3	0.56	306601	372893	28	10	4	741	9.38	Sandstone
0.027757861	0.564209259	0.049425759	0.560910582	366500	520900	120	20	12	788.2000122	7.74499989	Sandstone
0.4	0.49	0.03	0.57	202927	65870	55	44	1	1296	10.38	Sandstone
0.33	0.55	0.17	0.57	282714	107243	88	8	7	962	9.6	Sandstone
0.07	0.71	0.04	0.57	267515	124990	65	3	25	1079	9.73	Sandstone
0.25	0.61	0.14	0.57	177901	228593	65	15	1	983	9.87	Sandstone
0.31	0.46	0.22	0.57	353262	362651	49	9	1	734	9.36	Sandstone
0.43	0.4	0.21	0.57	378990	90789	27	2	36	910	9.8	Sandstone
0.05	0.6	0.04	0.57	325603	477502	100	125	0	1294	8.8	Sandstone
0.19	0.33	0.2	0.57	330599	326789	93	6	3	776	9.39	Sandstone
0.298436479	0.6067113	0.36960672	0.57006491	341400	447900	5	1.2	6.75	966.9199829	9.27250004	Sandstone
0.002890173	0.435056103	0	0.571428571	335500	498000	65	15	4	1764.75	7.64499998	Sandstone
0.173420928	0.674806079	0.068726937	0.572570726	252190	117140	30	8.7	7.45	1054.339966	9.91416645	Sandstone
0.625607951	0.273260732	0.190685413	0.574692443	412900	157600	97	2	6	762.710022	9.52416611	Sandstone
0.441221773	0.386790314	0.267447528	0.575179169	406500	97300	10	0.8	80	836.9799805	10.00333405	Sandstone
0.527947154	0.377201897	0.340508806	0.577299413	307200	540600	5	10	3	849.0299683	9.10750008	Sandstone
0.16	0.3	0.08	0.58	330699	327936	95	3	1	790	9.39	Sandstone
0.04	0.65	0.06	0.58	250240	263100	97	12	11	1033	8.82	Sandstone
0.06	0.69	0.06	0.58	425000	462697	100	13	5	874	8.31	Sandstone
0.15	0.6	0.17	0.58	337526	296452	287	35	1	815	7.53	Sandstone
0.47	0.42	0.33	0.58	307252	540283	13	11	3	885	9.11	Sandstone
0.034059956	0.716165686	0.040042352	0.581352071	245757	262472	4	7	34.9	983.9199829	9.21000004	Sandstone
0.103283762	0.687035499	0.053785751	0.583264173	266600	118420	40	2.1	31.2	1030.630005	9.5116663	Sandstone
0.33	0.6	0.36	0.59	226999	58909	77	46	1	1199	9.65	Sandstone
0.15	0.7	0.07	0.59	271005	121915	70	3	25	1051	9.76	Sandstone
0.44	0.48	0.26	0.59	349113	98955	70	44	1	938	9.95	Sandstone
0.278593224	0.52209596	0.194690265	0.591493006	395800	82400	15	4	8	913.8699951	9.9333334	Sandstone
0.136115199	0.707904141	0.099360341	0.592750533	241900	118380	85	11.8	4.85	1200.670044	9.53583336	Sandstone
0.02474229	0.708560724	0.02352623	0.597079502	252865	269667	3	13.3	17.9	954.5	9.53416634	Sandstone
0.081984461	0.710499237	0.045188591	0.599258176	267570	123030	55	3.1	24.9	1037.030029	9.72833252	Sandstone
0.150706714	0.654858657	0.148728666	0.599616858	312887	354970	80	2.9	9.1	887.25	8.8791666	Sandstone
0.01	0.48	0.01	0.6	473080	504835	140	10	5	942	6.88	Sandstone
0.26	0.58	0.13	0.6	348363	318454	85	5	2	653	9.19	Sandstone
0.22	0.11	0.31	0.6	385897	149000	86	13	1	809	9.33	Sandstone
0.39	0.33	0.06	0.6	435712	165290	116	10	2	803	9.45	Sandstone
0.088809613	0.64861059	0.054078827	0.604949588	389900	381300	84	5.9	3.13	850.6900024	9.42250061	Sandstone
0.513564646	0.417684015	0.264778559	0.607298993	334100	317300	55	3	9.7	689.4400024	9.43583298	Sandstone
0.299246231	0.473115578	0.144774688	0.609779482	454900	83630	25	5.9	5.4	871.4799805	10.36583328	Sandstone
0.02	0.74	0.02	0.61	280445	370091	35	12	8	1222	8.36	Sandstone
0.07	0.84	0	0.61	269466	146754	259	34	2	1443	9	Sandstone
0.41	0.43	0.24	0.61	348525	372652	16	4	4	729	9.57	Sandstone
0.84	0.11	0.22	0.61	388179	273450	67	4	1	650	9.48	Sandstone
0.146508097	0.69402834	0.094359515	0.611491829	262195	284692	20	12.5	6.3	1004.25	9.60416698	Sandstone
0.46	0.5	0.36	0.62	442258	507185	47	4	4	634	8.53	Sandstone
0	0.92	0	0.62	268785	148425	167	84	2	1381	9	Sandstone
0.3	0.59	0.33	0.62	350485	363643	27	8	5	716	9.36	Sandstone
0	0.63	0.01	0.62	396351	449209	152	60	2	1048	7.71	Sandstone
0.2	0.67	0.1	0.62	252327	119202	90	22	2	1039	9.91	Sandstone
0.27	0.59	0.16	0.63	264753	103370	128	41	1	920	9.67	Sandstone
0.09	0.72	0.02	0.64	582637	131186	40	35	1	746	9.46	Sandstone
0.39	0.46	0.28	0.65	349471	371307	34	10	2	736	9.57	Sandstone
0.2	0.66	0.17	0.65	348456	435154	18	3	1	994	9.26	Sandstone
0	0.53	0.01	0.65	363019	474603	55	16	6	1120	8.88	Sandstone
0.192009102	0.724401017	0.102754237	0.658103814	259500	125370	15	7.7	7.1	1039.640015	10.41666603	Sandstone
0.26	0.08	0.09	0.66	635000	251440	6	1	2	586	9.69	Sandstone
0	0.79	0	0.66	287053	127149	207	22	2	1291	8.62	Sandstone
0.2	0.79	0.29	0.67	335498	335325	106	10	1	745	9.15	Sandstone
0.02	0.71	0	0.67	259215	305045	42	27	1	1115	9.61	Sandstone
0.28	0.62	0.32	0.67	363000	124830	73	17	1	740	9.47	Sandstone
0.009471051	0.654395997	0.011393514	0.679228747	350900	451100	41	9	4	1149.660034	8.68833351	Sandstone
0.06	0.52	0.01	0.68	495005	118584	35	13	2	964	9.98	Sandstone
0.18	0.68	0.09	0.68	180410	226694	35	11	10	1003	9.68	Sandstone
0.48	0.47	0.14	0.68	268626	123809	78	34	1	1066	9.73	Sandstone
0.1	0.66	0.2	0.68	531259	152406	90	9	1	762	9.41	Sandstone
0.41890525	0.346843244	0.068904069	0.682209682	462130	108750	15	2.1	7	770	10.10333347	Sandstone
0.27	0.68	0.21	0.69	339052	354673	10	7	2	690	9.46	Sandstone
0.01	0.73	0	0.69	411115	433256	187	27	2	1019	8.55	Sandstone
0.44	0.51	0.23	0.69	437072	439426	87	7	2	724	8.72	Sandstone
0.57	0.27	0.13	0.69	596772	163422	9	3	1	623	10.15	Sandstone
0.009033613	0.639443277	0.006270903	0.698996656	390200	445300	130	3.3	4.4	1055.459961	7.94583368	Sandstone
0.01	0.69	0.01	0.7	353052	486881	57	10	10	1260	8.61	Sandstone
0.13	0.6	0.22	0.7	449855	87292	18	13	1	870	10.08	Sandstone
0.04	0.95	0.24	0.7	288738	127575	222	61	1	1286	8.62	Sandstone
0.06	0.45	0	0.7	393381	387141	90	14	2	891	9.47	Sandstone
0.01	0.74	0	0.7	381006	457333	138	17	7	1278	8.42	Sandstone
0.245547595	0.66870522	0.2	0.703225806	341000	447700	5	1.2	6.5	966.9199829	9.27250004	Sandstone
0.08	0.48	0.26	0.71	281429	380758	10	9	0	771	10.14	Sandstone
0	0.73	0	0.71	259423	306779	83	81	1	1118	9.61	Sandstone
0.4	0.44	0.1	0.71	450916	78888	60	22	1	775	9.97	Sandstone
0.07	0.72	0.02	0.72	349085	452819	27	8	5	1068	9.19	Sandstone
0.29	0.57	0.01	0.72	266988	118998	73	50	2	1039	9.51	Sandstone
0.08	0.73	0.06	0.72	415002	492935	163	13	3	720	8.35	Sandstone
0.04	0.46	0.05	0.72	353732	551229	147	40	2	893	8.18	Sandstone
0.009050881	0.718016145	0.03715415	0.72173913	374700	512800	145	10	4	1067.569946	7.65416718	Sandstone
0.49	0.44	0.2	0.75	240596	126734	26	60	1	1006	10.37	Sandstone
0.25	0.65	0.17	0.75	275461	119392	165	41	1	1085	8.99	Sandstone
0.062254517	0.692223095	0.045706371	0.757271468	349800	434200	23	3	12	968.7700195	9.28249931	Sandstone
0	0.82	0.01	0.76	359409	442717	167	19	2	1307	7.89	Sandstone
0.18	0.75	0	0.76	239209	123119	128	48	1	1199	9.38	Sandstone
0.47	0.45	0	0.76	365940	133323	59	19	1	812	9.65	Sandstone
0.59	0.37	0.09	0.77	250272	138597	75	31	1	1019	10.21	Sandstone
0.78	0.19	0.22	0.78	404740	163494	124	3	1	738	9.17	Sandstone
0.21	0.72	0	0.79	239312	122990	120	49	1	1198	9.38	Sandstone
0	0.91	0	0.79	281030	148643	237	151	1	1470	8.18	Sandstone
0.29	0.64	0.14	0.79	405103	319066	70	2	12	732	9.14	Sandstone
0.057101977	0.788148506	0.059122337	0.791166925	350300	436300	14	3	12	1057.660034	9.15000057	Sandstone
0.284206081	0.646484375	0.136705577	0.795849546	405000	319000	70	2.5	10.4	734.8499756	9.13916683	Sandstone
0.11	0.55	0.04	0.8	565615	133192	91	52	0	844	9.51	Sandstone
0.09	0.67	0	0.81	533257	115007	60	13	1	908	9.9	Sandstone
0.034246575	0.767123288	0.030368764	0.813449024	348900	452600	10	6	2.8	1029.23999	9.18666649	Sandstone
0.02631421	0.876210194	0.019121237	0.826959588	417300	346900	120	5	11.8	875.3800049	8.52833366	Sandstone
0.21	0.68	0.1	0.83	592594	124669	7	10	1	726	9.99	Sandstone
0.06956428	0.754529767	0.086309524	0.858134921	347600	449600	8	3	1	976.7999878	9.14833355	Sandstone
0.12	0.44	0	0.88	492453	163650	50	7	1	704	9.71	Sandstone
0.32	0.46	0.11	0.89	436645	86916	25	15	1	768	10.1	Sandstone
[truncated: 3,081 more rows]
