# Supplementary material for: Resolving large‐scale pressures on species and ecosystems: propensity modelling identifies agricultural effects on streams
Source: J Appl Ecol. 2016 Jan 18;53(2):408–17. doi: 10.1111/1365-2664.12586 (PMC5102586; doi:10.1111/1365-2664.12586)
Supplement: Supplementary file 3 — Table S2. Data used in models of relationships between physical habitat and agricultural land cover. [file JPE-53-408-s003.csv]

Contains Centre for Ecology and Hydrology and Environment Agency information
� Environment Agency and database right
Land Cover Map 2007 � NERC (CEH)
															Dichotomised Response variables
Arable % catchment LU	AC Propensity score	Improved pasture % catchment LU	IC propensity score	Arable % Buffer	AB propensity score	Improved pasture % Buffer	IB propensity score	Easting	Northing	Rainfall (mm/yr)	Temperature (�C)	Altitude (m)	Slope (degrees)	Geology	Poached	Sand/Silt	Broadleaf Tree cover in 5m	Emergentveg	Fil. Algae	Submerged veg	Unvegetated bars	Vegetated bars	Resectioned	Reinforced
0.09	0.167038788	0.67	0.344034464	0	0.13	0.53	0.53	371053	163050	908	10	60	13	Sandstone	0	0	0	1	0	0	1	1	0	1
0.17	0.222382385	0.59	0.430444348	0.54	0.2	0.15	0.15	420430	631000	716	11	5	2	Sedimentary	1	0	0	1	0	0	1	0	0	1
0.29	0.164524217	0.48	0.397937043	0.49	0.14	0.58	0.58	311104	343535	902	9	48	9	Sedimentary	0	0	0	1	0	0	1	1	1	0
0.48	0.188069307	0.26	0.319533539	0.23	0.14	0.21	0.21	615536	249125	814	10	77	10	Sandstone	0	0	0	1	0	0	1	0	0	0
0.49	0.205486777	0.44	0.385200654	0.31	0.17	0	0	374480	524450	807	10	4	4	Sedimentary	1	0	0	1	0	1	0	0	0	1
0.12	0.215797138	0.53	0.39222795	0.06	0.18	0.95	0.95	349352	532486	783	10	27	9	Sandstone	1	0	0	1	0	1	0	1	0	1
0.03	0.204214228	0.46	0.343974613	0	0.16	0.3	0.3	580886	270934	807	10	69	29	Sandstone	0	0	0	1	0	0	1	0	1	1
0.06	0.18681099	0.19	0.325622012	0.03	0.13	0.24	0.24	571592	300597	843	9	105	33	Sandstone	1	0	0	1	0	0	1	1	1	0
0.24	0.19512218	0.53	0.43137971	0.17	0.16	0.84	0.84	218599	83159	802	9	44	8	Sandstone	1	0	0	1	0	0	1	1	0	0
0.36	0.201496096	0.56	0.350306628	0.61	0.16	0.28	0.28	402154	79933	813	10	39	23	Sandstone	0	0	0	1	0	0	1	0	1	0
0.33	0.189211834	0.4	0.353474123	0.12	0.15	0.51	0.51	419012	119356	823	10	59	9	Sedimentary	1	0	0	1	0	0	1	1	0	1
0.26	0.19153075	0.39	0.418411173	0.28	0.17	0.36	0.36	596192	145499	842	10	20	8	Sedimentary	0	0	0	1	0	0	1	0	1	1
0.09	0.192069972	0.67	0.359852959	0.04	0.15	0	0	379094	492667	859	10	19	9	Sedimentary	1	0	0	1	0	1	0	0	0	0
0.21	0.205625312	0.4	0.361357696	0.15	0.16	0.33	0.33	288785	296959	782	10	36	16	Sedimentary	0	0	0	1	0	1	0	0	0	0
0.08	0.167781124	0.59	0.400905166	0.35	0.14	0.56	0.56	332660	303660	900	9	40	13	Sedimentary	0	0	0	1	0	1	0	0	1	1
0.12	0.202523815	0.47	0.371441248	0	0.17	0.32	0.32	341515	118417	822	10	29	12	Sandstone	1	0	0	1	0	0	1	1	0	1
0.17	0.198177468	0.27	0.368545459	0.04	0.17	0	0	305463	221476	837	10	40	10	Sedimentary	0	0	0	1	0	0	1	1	0	0
0.46	0.176403714	0.31	0.405085849	0.53	0.14	0.4	0.4	429590	403134	876	9	30	8	Sedimentary	1	0	0	1	0	0	1	0	1	1
0.33	0.190474388	0.28	0.312902136	0.02	0.14	0.59	0.59	456019	513627	851	9	92	37	Sandstone	1	0	0	1	0	0	1	0	1	1
0.22	0.179431321	0.59	0.381984099	0.35	0.16	0	0	271010	255260	872	10	34	6	Sedimentary	0	0	0	1	0	1	0	0	0	0
0.42	0.198770822	0.49	0.464926857	0.96	0.17	0.08	0.08	362953	264601	796	10	13	10	Sandstone	1	0	0	1	0	0	1	0	0	1
0.56	0.202691829	0.38	0.449346975	0.36	0.18	0.48	0.48	352260	270870	797	10	5	2	Sandstone	1	0	0	1	0	1	0	1	0	1
0.27	0.1981917	0.36	0.387144167	0.24	0.17	0.05	0.05	375895	539083	822	10	17	4	Sedimentary	0	0	0	1	0	0	1	1	0	0
0.19	0.180799378	0.56	0.285251902	0	0.13	0.52	0.52	524948	214936	863	9	114	35	Sandstone	0	0	0	1	0	0	1	1	0	0
0.16	0.196298826	0.32	0.312498701	0.14	0.15	0.85	0.85	475316	233317	848	10	49	7	Sandstone	0	0	0	1	0	0	1	0	1	1
0.23	0.206172637	0.59	0.364865878	0.19	0.16	0.2	0.2	434259	435315	784	10	28	6	Sedimentary	1	0	0	1	0	0	1	1	0	1
0.08	0.190013482	0.24	0.31794639	0	0.14	0.59	0.59	349113	98955	848	9	89	22	Sandstone	1	0	0	1	0	0	1	0	1	0
0.26	0.194583741	0.53	0.466155105	0.44	0.18	0.84	0.84	356729	439245	800	10	25	4	Sedimentary	1	0	0	1	0	1	0	1	1	1
0.27	0.291026119	0.12	0.383102174	0.44	0.26	0.46	0.46	370993	138614	846	10	14	2	Sandstone	0	0	0	1	1	1	0	0	1	0
0	0.297815015	0.13	0.380718628	0	0.27	0.39	0.39	591548	135002	835	10	20	8	Sandstone	0	0	0	1	1	1	0	0	1	0
0.67	0.262050957	0.02	0.422937835	0.93	0.25	0.31	0.31	610683	139477	900	9	8	3	Sedimentary	0	0	0	1	0	1	1	0	1	1
0.91	0.300268727	0.03	0.395176864	0.81	0.27	0.32	0.03	202984	71299	857	9	6	1	Sandstone	0	0	0	1	1	0	1	1	1	1
0.83	0.311673254	0.06	0.420832183	0.82	0.3	0.55	0.55	432260	131673	834	10	4	0	Sedimentary	1	0	0	1	1	0	1	1	1	1
0.9	0.273300757	0.05	0.385489215	0.82	0.24	0.9	0.9	245558	392508	869	9	29	5	Sandstone	0	0	0	1	0	1	1	0	1	1
0.2	0.324713913	0.4	0.387028152	0.04	0.22	0.06	0.06	527220	124870	734	10	8	2	Chalk	1	0	0	1	1	0	0	1	0	1
0.04	0.198717454	0.69	0.331097625	0.02	0.15	0.31	0.31	480803	106949	800	9	69	13	Sedimentary	1	0	0	1	0	0	1	1	1	1
0.44	0.188964003	0.22	0.272765569	0.23	0.1	0.14	0.14	518628	247009	973	9	50	9	Sandstone	0	0	0	1	0	0	0	1	1	0
0.49	0.19625544	0.13	0.255027438	0.24	0.11	0.16	0.16	534301	257082	953	9	61	6	Sandstone	1	0	0	1	0	0	0	1	1	0
0.11	0.18952076	0.53	0.343284016	0.1	0.12	0.33	0.33	421888	630520	872	9	32	10	Sandstone	1	0	0	1	0	0	1	0	0	0
0.13	0.212053163	0.48	0.236067061	0.12	0.12	0.5	0.5	418837	604577	930	10	59	13	Sandstone	1	0	0	1	0	0	1	1	0	0
0.42	0.340496463	0.26	0.373132122	0.5	0.22	0.69	0.69	183784	210705	725	10	3	0	Chalk	1	0	0	1	1	0	1	0	0	0
0.27	0.196447442	0.31	0.275330691	0.16	0.13	0.26	0.26	495774	201331	940	10	9	2	Sandstone	1	0	0	1	0	0	1	0	1	1
0.36	0.335026903	0.38	0.367442831	0.38	0.22	0.71	0.71	297025	367198	737	10	1	1	Chalk	1	0	0	1	1	0	1	0	1	1
0.06	0.186653862	0.52	0.256177156	0.01	0.12	0.41	0.41	353640	424259	964	10	35	13	Sandstone	1	0	0	1	0	0	1	1	1	1
0.46	0.325837315	0.19	0.301126599	0.56	0.18	0.24	0.24	593025	297182	842	10	38	7	Chalk	1	0	0	1	1	0	0	0	1	1
0.22	0.330116564	0.37	0.391718948	0.1	0.22	0.19	0.19	521527	407445	718	10	6	1	Chalk	0	0	0	1	1	0	0	0	1	1
0.28	0.207300907	0.37	0.247436796	0.17	0.12	0.17	0.17	424210	155026	932	10	39	2	Sandstone	1	0	0	1	0	0	1	1	0	0
0.29	0.206870738	0.32	0.288225251	0.18	0.13	0.4	0.4	417400	134996	899	10	11	1	Sandstone	0	0	0	1	0	0	1	1	0	0
0.15	0.186983606	0.22	0.258510067	NA	NA	0.88	0.88	407983	170918	957	10	45	11	Sandstone	0	0	0	1	1	0	0	0	1	0
0.2	0.190475641	0.27	0.317467921	0.16	0.13	NA	NA	343633	461517	813	9	79	9	Sandstone	1	0	0	1	0	0	1	0	1	0
0.13	0.21467322	0.75	0.345186929	0.19	0.16	0.28	0.28	368813	472793	761	10	36	11	Sedimentary	0	0	0	1	0	1	0	0	0	0
0.33	0.187867784	0.54	0.308348757	0.53	0.13	0.73	0.73	482287	266842	866	10	48	10	Sandstone	0	0	0	1	0	0	1	1	0	0
0.46	0.194375531	0.19	0.262169633	0.26	0.12	0.69	0.69	425352	446995	953	10	33	7	Sandstone	0	0	0	1	0	0	1	0	0	0
0.21	0.206116709	0.38	0.365098103	0.14	0.16	0.64	0.64	435111	452883	773	9	38	4	Sedimentary	0	0	0	1	0	0	1	0	1	1
0.13	0.196191422	0.16	0.318434054	0.05	0.13	0.14	0.14	185227	61345	798	9	80	30	Sandstone	0	0	0	1	0	0	1	0	0	0
0.05	0.207173912	0.04	0.317097244	0	0.15	0.53	0.53	598388	244682	850	10	40	40	Sedimentary	0	0	0	1	0	0	1	0	0	0
0.03	0.203617486	0.13	0.330809414	0	0.15	0.52	0.52	372193	442263	847	10	27	29	Sedimentary	1	0	0	1	0	0	1	0	1	1
0.11	0.199834076	0.22	0.30731869	0.09	0.14	0.13	0.13	364569	214884	868	10	45	4	Sedimentary	1	0	0	1	0	0	1	0	1	0
0.6	0.246093461	0.22	0.349897339	0.39	0.19	0	0	404993	482948	765	10	16	6	Sedimentary	0	0	0	1	0	0	1	1	0	0
0.18	0.207014333	0.29	0.259369057	0.24	0.12	0.4	0.4	431052	481118	888	10	53	11	Sandstone	1	0	0	1	0	0	1	1	0	0
0.27	0.214608501	0.41	0.34649808	0.27	0.16	0	0	291460	199287	786	10	18	3	Sedimentary	0	0	0	1	0	0	1	1	0	0
0.51	0.350240432	0.19	0.364296075	0.58	0.23	0	0	256176	84950	713	11	1	1	Chalk	1	0	0	1	1	1	0	0	1	0
0.49	0.221108227	0.38	0.319693394	0.12	0.15	0	0	409737	401059	769	10	24	14	Sandstone	0	0	0	1	0	0	1	1	0	1
0.28	0.342730703	0.34	0.382567536	0.19	0.23	0.03	0.03	395800	510725	705	10	0	1	Chalk	1	0	0	1	1	1	0	1	0	1
0.05	0.18237327	0.27	0.284493557	0	0.11	0.45	0.45	239094	237800	893	9	99	15	Sedimentary	0	0	0	1	0	0	0	1	0	1
0.74	0.186023162	0.26	0.249588472	0.84	0.11	0.76	0.76	419000	231235	970	10	54	11	Sandstone	0	0	0	1	0	0	0	1	0	1
0.13	0.209569363	0.27	0.311156391	0.06	0.14	0.69	0.69	421000	224461	815	10	46	3	Sedimentary	0	0	0	1	0	0	1	0	1	0
0.29	0.204141615	0.06	0.286374077	0.56	0.14	0.52	0.52	419721	268098	892	10	55	15	Sedimentary	0	0	0	1	0	0	1	0	0	0
0.47	0.345754429	0.19	0.304558035	0.46	0.2	0.05	0.05	423781	254595	794	10	21	5	Chalk	1	0	0	1	1	0	0	1	1	1
0.21	0.221864733	0.23	0.375077981	0	0.18	0.37	0.37	494897	152990	781	10	18	21	Sedimentary	1	0	0	1	0	0	1	0	0	1
0.3	0.218751284	0.24	0.334890524	0.06	0.16	0.07	0.07	323384	257157	772	10	30	15	Sedimentary	0	0	0	1	0	0	1	0	0	1
0.29	0.303311652	0.47	0.411314377	0.27	0.24	0.2	0.2	526591	114958	1000	9	60	25	Sedimentary	0	0	1	0	0	0	1	0	0	1
0.24	0.271643171	0.55	0.385515989	0.17	0.21	0.08	0.08	530997	246669	1067	9	115	27	Sedimentary	0	0	0	1	0	1	0	0	1	0
0.25	0.297759285	0.09	0.384866118	0.03	0.23	0	0	429338	375005	996	10	95	44	Sedimentary	1	0	0	1	1	0	1	1	1	0
0.22	0.270693956	0.25	0.383413476	0.09	0.21	0.64	0.64	319521	543325	1055	9	125	39	Sedimentary	1	0	0	1	0	0	1	0	0	1
0.36	0.307831895	0.41	0.421617514	0.3	0.24	0.52	0.36	355898	542025	993	9	40	6	Sedimentary	1	0	1	0	0	0	0	0	0	1
0.32	0.317027156	0.27	0.429211894	0.21	0.25	0.31	0.31	568991	257683	971	9	40	11	Sedimentary	0	0	0	1	1	1	1	0	0	1
0.45	0.354810272	0.27	0.43054245	0.19	0.29	0.3	0.3	194520	51215	832	11	43	24	Sedimentary	0	0	0	1	1	1	1	0	1	1
0.46	0.368991102	0.34	0.401842749	0.35	0.28	0.45	0.45	355225	99224	822	11	29	36	Sandstone	0	0	0	1	1	1	1	0	1	1
0.48	0.318836695	0.2	0.370758764	0.08	0.23	0.05	0.05	463006	328947	931	10	92	53	Sandstone	0	0	0	1	1	1	0	0	0	1
0.4	0.370528623	0.33	0.411864173	0.17	0.28	0	0	375191	470539	810	11	20	13	Sandstone	0	0	1	0	0	0	1	0	0	0
0.27	0.285459952	0.53	0.383032628	0.25	0.21	0.11	0.11	308586	217617	1008	9	110	11	Sedimentary	0	0	0	1	1	0	1	1	0	0
0.43	0.297516165	0.31	0.401687065	0.14	0.23	0.01	0.01	317470	496591	982	10	80	11	Sedimentary	0	0	0	1	1	1	1	0	0	1
0.3	0.295405228	0.45	0.410107843	0.21	0.23	0.39	0.39	459111	193000	1023	9	60	8	Sedimentary	0	0	0	1	1	1	0	1	1	1
0.4	0.288994213	0.44	0.357987292	0.42	0.24	0.31	0.31	489000	191519	986	10	130	14	Sedimentary	0	0	0	1	1	1	1	1	1	1
0.22	0.375880983	0.64	0.322875107	0.28	0.31	0.68	0.68	495005	118584	920	9	77	14	Sedimentary	0	0	1	0	1	0	1	1	1	1
0.56	0.454843824	0.27	0.265382536	0.68	0.35	0	0	494869	123615	791	10	67	3	Sandstone	1	0	1	1	0	0	1	1	0	0
0.44	0.384001723	0.38	0.303662042	0.48	0.31	0.68	0.68	354993	164420	935	10	70	45	Sedimentary	0	0	1	0	0	1	1	1	0	1
0.44	0.313781315	0.29	0.21595243	0.47	0.24	0.76	0.76	365940	133323	1128	9	188	13	Sedimentary	1	0	0	1	1	0	1	1	1	1
0.45	0.358772515	0.07	0.233813355	1	0.28	0.52	0.52	274900	238772	1064	10	120	29	Sedimentary	1	0	0	1	1	0	1	1	0	1
0.28	0.425439242	0.15	0.312203248	0	0.35	0.69	0.69	192990	219043	853	10	44	14	Sedimentary	1	0	1	1	0	0	1	1	0	1
0.74	0.474702926	0.21	0.276622642	0.94	0.36	0.77	0.77	289432	363285	791	9	90	22	Sedimentary	0	0	1	1	0	0	1	1	0	0
0.2	0.360408848	0.66	0.285599605	0.21	0.29	0.39	0.39	563242	115207	1035	10	55	4	Sedimentary	0	0	1	0	0	0	1	0	0	0
0.23	0.351929133	0.59	0.256841367	0.15	0.39	0.36	0.36	614878	135568	1094	10	69	14	Sedimentary	0	0	1	0	0	0	1	1	0	0
0.43	0.352569947	0.44	0.262326905	0.53	0.22	0	0	350753	582961	1005	9	165	5	Limestone	0	0	0	1	1	1	1	0	0	1
0.38	0.484873505	0.56	0.289790328	0.92	0.36	0.25	0.25	578618	157100	727	10	55	4	Sedimentary	0	0	1	1	0	0	1	1	0	1
0.15	0.435353917	0.19	0.308976037	0	0.36	0	0	564751	160128	841	10	25	7	Sedimentary	0	0	1	1	0	1	0	0	1	1
0.62	0.439784548	0.19	0.316376253	0.45	0.35	0.48	0.48	260497	283808	861	10	24	12	Sedimentary	0	0	1	1	0	1	0	0	1	0
0.81	0.485385529	0.13	0.28998984	0.86	0.36	0.34	0.34	273113	53130	730	10	55	5	Sedimentary	0	0	1	1	0	0	1	1	0	1
0.88	0.386756132	0.02	0.258192411	1	0.25	0	0	355654	397744	1015	9	108	12	Limestone	0	0	1	1	0	0	0	1	0	0
0.35	0.450252582	0.53	0.285294544	0.79	0.36	0.84	0.84	307000	289442	792	10	100	22	Sedimentary	0	0	1	1	0	1	0	0	1	1
0.34	0.382896356	0.17	0.268952618	0.07	0.31	0.77	0.77	250272	138597	950	10	109	39	Sedimentary	1	0	1	0	0	0	1	1	0	0
0.47	0.395143608	0.4	0.267396349	0.4	0.26	0.5	0.5	276150	106892	978	9	99	8	Limestone	1	0	1	1	0	0	1	0	0	0
0	0.421600566	0.14	0.310540038	0	0.35	0.18	0.18	277290	74990	875	10	15	6	Sedimentary	1	0	1	1	0	1	0	0	1	0
0.35	0.377537243	0.08	0.261010238	0.11	0.28	0	0	373121	581181	959	9	135	16	Sedimentary	0	0	0	1	1	0	1	1	0	1
0.81	0.495696535	0.09	0.305865275	0.71	0.34	0.66	0.66	405698	202079	702	10	55	9	Limestone	1	0	1	1	0	0	1	1	1	1
0.43	0.490285208	0.14	0.244146946	0	0.35	0.25	0.25	309290	542420	726	9	110	50	Sandstone	1	0	1	1	0	0	1	1	0	0
0.78	0.500507828	0.17	0.303416673	0.81	0.38	0.32	0.32	497144	154719	695	10	45	5	Sedimentary	0	0	1	1	0	0	1	1	1	0
0.54	0.469384024	0.27	0.251586936	0.65	0.36	0.41	0.41	336889	256900	814	9	107	6	Sedimentary	0	0	1	1	0	0	1	1	0	0
0.33	0.353443642	0.56	0.284240266	0.13	0.23	0.09	0.09	305022	357263	966	9	165	28	Limestone	1	0	1	0	0	0	1	0	0	0
0.22	0.38060779	0.75	0.416010213	0.32	0.32	0.06	0.06	298696	350534	768	10	31	12	Sedimentary	0	0	1	1	0	0	0	0	1	0
0.33	0.381364379	0.65	0.270864823	0.48	0.29	0.07	0.07	537090	376701	921	9	147	55	Sedimentary	1	0	0	1	1	1	1	1	0	0
0.09	0.327129902	0.75	0.280348078	0.16	0.2	0.32	0.32	277156	300766	995	9	205	13	Limestone	0	0	0	1	1	0	1	0	1	0
0.25	0.388611516	0.54	0.319175999	0.08	0.31	0	0	501120	312241	889	10	75	17	Sedimentary	0	0	1	1	1	1	0	0	1	0
0.5	0.437938761	0.13	0.344785391	0.56	0.4	0.48	0.48	221002	218011	675	9	85	8	Sedimentary	0	0	1	1	0	1	1	1	0	1
0.94	0.457684175	0.02	0.361854015	1	0.42	NA	NA	379020	503325	615	9	67	7	Sedimentary	0	0	1	1	0	0	1	1	1	1
0.72	0.391237825	0.23	0.351425436	0.99	0.35	0.01	0.01	299142	242989	701	9	111	6	Sedimentary	1	0	1	1	0	0	1	1	1	1
0.88	0.469629775	0.07	0.318251493	0.84	0.42	0.3	0.3	451616	477110	618	9	75	3	Sandstone	0	0	1	1	0	0	1	1	1	0
0.58	0.423174741	0.13	0.357981392	0.6	0.39	0.04	0.04	393896	491422	672	9	79	4	Sedimentary	0	0	1	1	0	1	1	1	0	0
0.85	0.462769626	0.07	0.358896453	1	0.42	0.02	0.02	377199	584320	657	9	45	11	Sedimentary	1	0	1	1	0	0	1	1	1	1
0.05	0.095976326	0.76	0.601779233	0.03	0.06	0.46	0.46	534730	132680	1320	9	40	3	Sedimentary	1	0	0	1	0	0	0	0	0	0
0.05	0.10627244	0.76	0.599495428	0.03	0.07	0.24	0.24	322236	93769	1332	9	25	2	Sedimentary	0	0	0	1	0	0	0	0	0	0
0.09	-0.023871855	0.77	0.449191638	0	-0.03	0.51	0.51	338590	102980	1631	9	163	52	Sedimentary	0	0	0	1	0	0	0	0	1	0
0.06	0.048077469	0.63	0.512978453	0.07	0.04	0.48	0.48	440997	307621	1413	9	45	2	Sedimentary	0	0	0	1	0	0	0	0	1	0
0.05	0.084080089	0.64	0.533106847	0.01	0.07	0.05	0.05	274400	241340	1325	10	8	6	Sedimentary	0	0	0	1	0	0	0	0	1	1
0.02	-0.014941269	0.54	0.408300074	0.03	-0.01	0	0	383733	428836	1560	8	85	3	Sedimentary	0	0	0	1	0	0	0	0	0	0
0.01	0.027217271	0.74	0.417799169	0.03	0.04	0.22	0.22	508603	480430	1401	9	75	10	Sedimentary	0	0	0	1	0	0	0	0	1	0
0.08	0.050455111	0.87	0.432210311	0.1	0.06	0.26	0.26	475013	438845	1374	10	45	12	Sedimentary	0	0	0	1	0	0	0	0	1	0
0.01	0.051020886	0.49	0.410059347	0.04	0.06	0.86	0.86	404471	334620	1292	9	82	14	Sedimentary	0	0	0	1	0	0	0	0	0	0
0.06	0.086566771	0.69	0.536065416	0.07	0.07	0.7	0.7	398979	360935	1300	10	30	3	Sedimentary	1	0	0	1	0	0	0	0	1	1
0	-0.016291803	0.87	0.307207765	0	0.41	0.85	0.85	420418	340857	1428	9	255	160	Sedimentary	0	0	0	1	0	0	0	0	1	1
0	-0.009687871	0.04	0.381426589	0	-0.01	0.12	0.12	358290	564090	1473	7	135	18	Sedimentary	1	0	0	0	0	0	1	1	1	1
0.04	-0.058779832	0.39	0.361601975	0.11	-0.05	0.58	0.58	305109	170287	1572	8	205	28	Sedimentary	1	0	0	0	1	0	1	1	0	1
0	-0.097240891	0.02	0.265178298	0	-0.08	0.23	0.23	275001	138738	1618	8	300	20	Sedimentary	0	0	0	0	0	0	1	0	1	1
0.25	0.125908279	0.41	0.59370402	0.01	0.09	0.55	0.55	237006	77529	1200	10	50	40	Sedimentary	1	0	0	0	0	0	1	1	0	0
0	-0.122366816	0.01	0.23317965	0	-0.1	0.46	0.46	499932	455395	1719	7	320	12	Sedimentary	1	0	0	0	0	0	1	0	1	0
0.02	0.0559062	0.71	0.467613794	0.03	0.06	0.1	0.1	473049	381038	1311	9	45	4	Sedimentary	0	0	0	1	0	0	0	0	1	0
0.01	0.038153298	0.19	0.376364312	0.01	0.05	0	0	278639	328886	1334	9	105	10	Sedimentary	0	0	0	0	1	0	1	0	0	0
0.05	0.090681221	0.77	0.556494876	0.02	0.07	0	0	263390	311109	1322	10	25	6	Sedimentary	0	0	0	1	0	0	0	0	1	1
0	-0.004821327	0.07	0.289283057	0.01	0.02	0.26	0.26	375100	276736	1516	9	142	47	Sedimentary	0	0	0	0	0	0	1	1	0	1
0.02	0.051917675	0.7	0.423993001	0.04	0.06	0.4	0.4	471383	276734	1328	10	55	5	Sedimentary	1	0	0	1	0	0	0	0	1	0
0.06	0.126958522	0.37	0.577994333	0.02	0.11	0	0	435064	98984	1175	10	10	6	Sedimentary	0	0	0	0	1	1	0	0	1	1
0.08	0.133435186	0.68	0.614658053	0.12	0.06	0.01	0.01	404683	463514	1154	10	88	20	Limestone	1	0	0	1	0	0	1	0	0	0
0.05	0.089826637	0.75	0.573652554	0.01	0.06	0.2	0.2	608734	218710	1365	9	38	8	Sedimentary	0	0	0	1	0	0	0	0	1	0
0.01	0.020609601	0.56	0.385740846	0.02	0.03	0.33	0.33	426821	407657	1399	8	100	10	Sedimentary	0	0	0	1	0	0	0	0	0	1
0.05	0.063368977	0.44	0.488471505	0.04	0.06	0.42	0.42	222801	68991	1415	10	27	4	Sedimentary	0	0	0	0	1	1	0	0	1	1
0.02	-0.020063348	0.52	0.382747175	0.02	-0.01	0	0	410906	400816	1633	9	67	4	Sedimentary	0	0	0	1	0	0	0	0	0	0
0	-0.066625377	0.38	0.341238754	0	-0.05	0.24	0.24	221241	235480	1420	8	314	32	Sedimentary	0	0	0	0	0	0	1	1	1	1
0.04	0.050644267	0.85	0.544875249	0	0.02	0.42	0.42	430973	219571	1404	9	140	59	Sedimentary	1	0	0	1	0	0	0	0	1	0
0.05	0.018830261	0.77	0.498114086	0.06	0	0.33	0.33	394462	455190	1561	9	89	22	Sedimentary	1	0	0	1	0	0	0	0	0	0
0.02	-0.037750147	0.6	0.379371769	0.03	-0.03	0	0	387800	541923	1534	8	163	18	Sedimentary	0	0	0	1	0	0	0	0	0	0
0.01	0.046367543	0.38	0.392909633	0.01	0.06	0.11	0.11	374681	371552	1290	9	110	9	Sedimentary	0	0	0	0	1	1	0	0	1	1
0.05	0.10604623	0.48	0.538639624	0.03	0.09	0.35	0.35	170989	33345	1285	10	10	35	Sedimentary	0	0	0	1	0	0	0	0	0	0
0	-0.124540763	0	0.223739298	0	-0.1	0	0	321004	514845	1571	7	460	100	Sedimentary	0	0	0	0	0	0	1	0	1	1
0.42	0.141885033	0.47	0.596852309	0	0.11	0.31	0.31	359016	85351	1138	10	85	75	Sedimentary	1	0	0	1	0	0	0	1	1	1
0	-0.050680867	0.01	0.265328405	0	-0.03	0.08	0.08	344205	236639	1616	9	190	18	Sedimentary	0	0	0	0	0	0	1	0	1	1
0	0.06312624	0.96	0.401414188	0	0.07	0.41	0.41	299810	275145	1276	9	90	73	Sedimentary	1	0	0	1	0	0	0	0	1	1
0	-0.0850406	0.69	0.363834193	0	-0.08	0.82	0.82	259132	380947	1647	8	285	76	Sedimentary	1	0	0	1	0	0	0	0	0	1
0.84	0.484357477	0.14	0.287165399	0.87	0.42	0.47	0.47	531003	114890	678	9	79	28	Sedimentary	0	0	1	1	0	1	0	1	0	1
0.59	0.497951404	0.36	0.275244862	0.86	0.43	0.03	0.03	512983	476706	677	9	167	10	Limestone	0	0	1	1	0	0	1	1	0	0
0.59	0.46176057	0.22	0.289646658	0.58	0.4	0.28	0.28	508820	223464	620	10	81	5	Sedimentary	0	0	1	1	0	1	0	0	0	1
0.65	0.38297496	0.23	0.27010138	0.45	0.27	0.45	0.45	387000	166204	699	8	50	8	Limestone	1	0	0	1	1	1	1	1	0	0
0.59	0.31582741	0.22	0.296552526	0.53	0.27	0.25	0.25	356639	179020	671	8	65	4	Sedimentary	0	0	0	1	1	1	1	1	1	0
0.48	0.252556647	0.24	0.283313893	0.56	0.23	0	0	422385	306820	670	8	114	5	Sedimentary	0	0	0	1	0	1	1	0	1	1
0.05	0.316605143	0.66	0.242608663	0.01	0.23	0.37	0.37	245248	207577	753	8	105	11	Limestone	0	0	1	0	0	0	1	0	0	0
0.4	0.313645712	0.51	0.192290437	0.38	0.3	0.22	0.22	421031	583462	734	8	65	9	Sedimentary	0	0	0	1	1	1	1	0	0	0
0.11	0.357969966	0.22	0.208248819	0.04	0.33	0.41	0.41	552647	115255	648	8	59	12	Sedimentary	0	0	1	0	0	0	1	1	0	0
0.36	0.314725972	0.45	0.26272783	0.42	0.27	0.57	0.57	280685	55269	728	8	79	7	Sedimentary	0	0	0	1	1	1	1	1	0	0
0.31	0.397390085	0.22	0.227068315	0.15	0.31	0.4	0.4	320848	365847	664	8	29	3	Limestone	0	0	1	1	0	0	1	1	1	1
0.8	0.419106821	0.18	0.251053153	0.85	0.31	0.31	0.31	404830	97364	648	9	17	4	Limestone	0	0	1	1	0	0	1	1	1	1
0.11	0.275109797	0.36	0.259035547	0.08	0.25	0.19	0.19	352625	527325	751	8	55	5	Sedimentary	1	0	0	1	0	1	1	1	0	0
0.01	0.167180349	0.2	0.224825444	0	0.13	0.61	0.61	308756	169192	808	7	209	13	Limestone	0	0	0	1	0	0	1	0	0	0
0.48	0.381362358	0.18	0.334887866	0.44	0.31	0.08	0.08	239091	342719	650	9	15	3	Sedimentary	1	0	1	0	0	0	1	1	0	1
0.41	0.216069227	0.37	0.269529571	0.65	0.21	0.16	0.16	318992	110859	674	8	160	16	Sedimentary	0	0	0	1	0	0	1	0	1	0
0.49	0.363736791	0.41	0.259018342	0.52	0.32	0.34	0.34	298775	116226	715	8	51	5	Hard	1	0	1	0	0	1	1	0	1	0
0.84	0.328501453	0.11	0.278297053	0.73	0.28	0.21	0.21	238200	101869	691	8	60	16	Sedimentary	0	0	0	1	1	1	0	0	0	1
0.37	0.318886022	0.43	0.266675729	0.41	0.27	0.71	0.71	243144	80960	725	8	75	5	Sedimentary	1	0	0	1	1	1	1	1	0	0
0.44	0.261913453	0.51	0.244008984	0.65	0.24	0.62	0.62	361586	95155	765	8	74	8	Sedimentary	0	0	0	1	0	1	1	0	1	1
0.78	0.324908047	0.15	0.277541876	0.63	0.28	0.99	0.99	393018	144248	690	8	65	12	Sedimentary	0	0	0	1	1	1	0	0	1	1
0.01	0.137530667	0.01	0.218530763	0.01	0.11	0.13	0.13	462122	379589	790	7	265	26	Limestone	0	0	0	1	0	0	0	1	0	0
0.2	0.386396927	0.38	0.277381321	0.11	0.28	0.18	0.18	455780	160148	708	8	10	2	Limestone	1	0	1	1	0	0	1	0	0	0
0.71	0.361506538	0.15	0.290847433	0.45	0.3	0.05	0.05	487007	402940	685	9	25	7	Sedimentary	0	0	0	1	1	1	0	1	0	0
0.45	0.278405974	0.4	0.283256196	0.43	0.25	0.29	0.29	565033	159011	693	8	77	7	Sedimentary	1	0	0	1	1	1	0	0	1	0
0.68	0.400167241	0.22	0.292337768	0.53	0.34	0.16	0.16	607699	221403	678	8	20	7	Hard	0	0	1	1	1	1	1	0	1	0
0	0.155093366	0.14	0.194944782	0	0.12	0.25	0.25	554322	208375	840	7	245	14	Limestone	0	0	0	1	0	0	1	0	0	1
0.01	0.229793423	0.09	0.184023017	0.01	0.21	0.19	0.19	425238	410788	838	7	97	4	Sandstone	1	0	0	1	0	0	1	0	0	0
0.44	0.347676814	0.22	0.313982564	0.41	0.29	0.25	0.25	430876	401457	663	8	45	4	Sedimentary	0	0	0	1	1	1	0	0	0	1
0.05	0.329963768	0.51	0.250723467	0.03	0.29	0.14	0.14	449001	410790	734	8	49	10	Sedimentary	0	0	0	1	1	1	1	1	0	0
0.19	0.361117996	0.25	0.174312481	0.14	0.32	0.06	0.06	356908	388922	652	8	43	2	Sandstone	1	0	1	0	0	0	1	1	0	0
0.64	0.426741604	0.29	0.265361206	0.61	0.32	1	1	293350	289568	645	9	4	4	Limestone	1	0	1	1	1	0	0	0	0	1
0.5	0.396063506	0.32	0.220723194	0.46	0.31	0	0	403825	313694	650	8	35	4	Limestone	0	0	1	1	0	1	1	1	0	1
0.05	0.265603004	0.37	0.248841111	0.03	0.25	1	1	273464	118216	761	8	66	9	Sedimentary	0	0	0	1	0	1	1	1	0	1
0.23	0.270848238	0.63	0.264807174	0.26	0.25	0.68	0.68	270986	137416	711	8	90	7	Sedimentary	1	0	0	1	0	1	1	1	1	1
0.44	0.359712992	0.38	0.317516783	0.39	0.3	0.38	0.38	452997	197198	659	8	20	3	Sedimentary	1	0	0	1	1	1	1	1	0	1
0.49	0.295655676	0.42	0.22755842	0.66	0.26	0.66	0.66	470692	198475	750	8	107	20	Sedimentary	0	0	0	1	1	1	0	0	1	1
0.77	0.382007607	0.09	0.328134626	0.77	0.31	0.02	0.02	376924	555318	640	9	10	5	Sedimentary	0	0	1	0	0	0	1	1	0	0
0.41	0.223808605	0.49	0.256349856	0.48	0.22	0.34	0.34	418350	195001	688	8	167	12	Sedimentary	1	0	0	1	0	0	1	1	0	0
0.64	0.323726897	0.29	0.200834758	0.41	0.3	0.47	0.47	406850	187008	720	8	65	8	Sedimentary	0	0	0	1	1	1	0	0	1	1
0	0.236537979	0.04	0.096716062	0	0.24	0.05	0.05	492964	381677	863	8	183	15	Sedimentary	0	0	0	1	0	1	1	0	1	0
0.7	0.279094615	0.28	0.275961629	0.6	0.25	0.41	0.41	421090	546499	696	8	85	12	Sedimentary	0	0	0	1	1	1	1	1	0	0
0.41	0.209685434	0.34	0.262833119	1	0.21	0.05	0.05	402868	303258	676	8	175	17	Sedimentary	1	0	0	1	0	0	1	0	0	0
0.45	0.4072251	0.3	0.266320827	0.27	0.35	0.54	0.54	409249	278216	663	9	14	4	Hard	1	0	1	1	1	0	1	0	0	0
0.49	0.383415395	0.18	0.334021952	0.6	0.31	0.29	0.29	482903	139620	656	9	15	11	Sedimentary	0	0	1	0	0	0	1	1	1	1
0.44	0.408065334	0.22	0.234042105	0.31	0.31	0.6	0.6	361198	250936	648	8	17	10	Limestone	0	0	1	1	0	0	1	1	1	1
0.16	0.340816404	0.55	0.252770308	0.09	0.29	0.69	0.69	252712	374412	722	8	65	14	Sedimentary	0	0	1	0	0	0	1	0	0	0
0.05	0.093475417	0.64	0.636910662	0.06	0.04	0.04	0.04	551024	111103	1333	9	87	7	Sedimentary	1	0	0	1	0	0	0	0	0	0
0.13	0.214458097	0.76	0.746396282	0.08	0.13	0.49	0.49	540757	130955	1046	9	60	25	Sedimentary	0	0	0	1	0	1	0	0	1	1
0.09	0.123256573	0.73	0.637598219	0.03	0.05	0.42	0.42	480954	123041	1297	9	55	3	Sandstone	0	0	0	1	0	0	0	0	0	0
0.25	0.217337375	0.61	0.753493235	0.14	0.12	0.17	0.17	503033	122372	983	10	65	15	Sandstone	1	0	0	1	0	1	0	0	1	1
0	0.230826269	0.72	0.755439799	0	0.14	0.14	0.14	362998	151902	1002	9	62	82	Sedimentary	0	0	0	1	0	1	0	0	1	1
0.04	0.104812544	0.93	0.65024971	0.17	0.07	0.53	0.53	551340	259190	1163	9	60	70	Sedimentary	1	0	0	1	0	0	0	0	1	0
0.55	0.274028931	0.33	0.771612788	0.59	0.17	0.4	0.4	452590	206757	941	10	45	22	Sedimentary	1	0	0	1	0	0	1	1	1	0
0.18	0.223865152	0.68	0.756222314	0.09	0.12	0.24	0.24	323138	544821	1003	10	35	11	Sandstone	1	0	0	1	0	1	0	0	1	1
0.24	0.115028198	0.57	0.675543326	0.29	0.06	0.31	0.31	606275	295624	1266	9	65	9	Sedimentary	0	0	0	1	0	0	0	0	1	0
0.1	0.156450661	0.47	0.647343629	0.08	0.1	0.15	0.15	588679	311243	1209	10	45	6	Sedimentary	0	0	0	1	0	0	0	1	1	1
0.2	0.146850974	0.61	0.701540556	0.06	0.09	0.02	0.02	261269	367549	1140	10	105	11	Sedimentary	1	0	0	1	0	0	1	0	0	0
0.18	0.239597713	0.59	0.790621884	0.11	0.15	0.26	0.26	271280	94998	970	10	5	5	Sedimentary	0	0	0	1	0	0	1	1	1	0
0.27	0.086624568	0.66	0.647735283	0.23	0.06	0.17	0.17	501669	472613	1071	9	133	41	Sedimentary	0	0	0	1	0	0	0	0	1	0
0.17	0.208346801	0.66	0.680964931	0.14	0.14	0.68	0.68	448803	91114	1103	10	20	38	Sedimentary	0	0	0	1	0	1	0	0	1	1
0.4	0.222802347	0.3	0.762903747	0.28	0.14	0.28	0.28	555006	142510	1020	10	20	28	Sedimentary	1	0	0	1	0	0	1	0	1	1
0.12	0.187133578	0.75	0.705658674	0.08	0.11	0.15	0.15	283495	183477	1175	10	15	6	Sedimentary	0	0	0	1	0	0	1	0	0	0
0.33	0.189845202	0.58	0.755080698	0.25	0.12	0.11	0.11	269010	278636	1082	10	22	20	Sedimentary	1	0	0	1	0	1	0	0	1	1
0.09	0.110883822	0.67	0.65641148	0.05	0.06	0	0	576873	237888	1302	9	65	20	Sedimentary	0	0	0	1	0	0	0	0	1	0
0.16	0.136678805	0.83	0.623770196	0	0.08	0.03	0.03	326488	225330	1236	10	82	22	Sedimentary	1	0	0	1	0	0	1	0	0	0
0.08	0.264701487	0.59	0.835440158	0	0.18	0.46	0.46	454531	320795	889	10	34	15	Hard	1	0	0	1	0	0	1	1	1	0
0.07	0.009143653	0.7	0.513244514	0.07	-0.01	0.59	0.59	444729	499234	1557	9	88	6	Sedimentary	0	0	0	1	0	0	0	0	1	0
0.16	0.184017974	0.57	0.655923714	0.09	0.12	0.82	0.82	409010	489189	1191	10	30	39	Sedimentary	1	0	0	1	0	0	1	1	1	0
0.17	0.225082726	0.63	0.770640766	0.1	0.14	0.59	0.59	271005	121915	1011	10	10	6	Sedimentary	1	0	0	1	0	0	1	1	1	0
0.3	0.174196952	0.51	0.726609033	0.15	0.11	0.21	0.21	435657	523340	1129	10	37	37	Sedimentary	1	0	0	1	0	0	0	1	1	0
0.18	0.138149711	0.65	0.648994403	0.05	0.08	0.01	0.01	371022	558926	1265	9	35	23	Sedimentary	1	0	0	1	0	0	1	0	0	0
0.23	0.301440102	0.68	0.806346323	0.03	0.19	0	0	370973	582994	908	10	5	3	Sedimentary	0	0	0	1	1	0	1	1	0	0
0.14	0.212341099	0.68	0.708557097	0.07	0.1	0.44	0.44	407078	437120	1067	10	5	2	Limestone	1	0	0	1	0	0	1	0	0	0
0.09	0.099361945	0.76	0.610967852	0.11	0.05	0.13	0.13	397005	229015	1284	9	115	12	Sedimentary	0	0	0	1	0	0	0	0	1	0
0	0.182693177	0.79	0.662430261	0	0.12	0.21	0.21	368901	380702	1133	10	47	29	Sedimentary	1	0	0	1	0	1	0	0	1	1
0.34	0.264358958	0.53	0.771577456	0.2	0.16	0.04	0.04	481071	290688	952	10	55	14	Sedimentary	0	0	0	1	0	1	0	0	1	1
0	-0.068882378	0.36	0.46517454	0	-0.09	0.18	0.18	335220	255008	1725	8	253	41	Sedimentary	1	0	0	0	1	0	1	1	0	1
0.12	0.173680233	0.63	0.655324008	0.09	0.11	0.73	0.73	238634	369117	1211	10	17	5	Sedimentary	0	0	0	1	0	0	1	0	0	0
0.32	0.469592771	0.29	0.23155432	0.15	0.35	0.39	0.39	501500	213315	708	10	67	2	Chalk	1	0	1	1	1	0	1	0	0	0
0.17	0.380914521	0.12	0.239160562	0.21	0.35	0.37	0.37	313452	371352	674	10	90	7	Sedimentary	0	0	1	0	0	0	1	0	0	0
0.3	0.467292998	0.32	0.230935903	0.02	0.34	0.5	0.5	292657	351453	746	9	105	4	Chalk	0	0	1	1	0	0	1	1	0	0
0.35	0.443635651	0.4	0.236600227	0.58	0.31	0.67	0.67	301090	343130	759	9	100	5	Chalk	0	0	1	1	0	1	1	1	1	1
0.41	0.431532665	0.27	0.229368985	0.14	0.3	0.59	0.59	405267	338450	779	9	117	5	Chalk	1	0	1	1	0	0	1	0	0	0
0.4	0.435883364	0.27	0.239060688	0.25	0.3	0.21	0.21	337397	188802	733	9	80	3	Chalk	1	0	1	1	0	1	1	1	0	0
0.01	0.3534047	0.33	0.232986425	0.01	0.37	0.33	0.33	471403	519923	654	10	45	3	Sandstone	0	0	1	0	0	0	1	1	0	1
0.39	0.432190407	0.28	0.23937069	0.17	0.3	0.41	0.41	402372	79182	763	9	97	3	Chalk	1	0	1	1	0	0	1	0	0	1
0.38	0.431459437	0.3	0.235035076	0.22	0.3	0.28	0.28	457421	159008	771	9	105	3	Chalk	1	0	1	1	0	0	1	0	0	1
0.36	0.43581609	0.29	0.248660164	0.2	0.3	0.32	0.32	212995	91028	702	10	60	4	Chalk	0	0	1	1	0	0	1	0	0	1
0.17	0.359138083	0.59	0.246422698	0.23	0.32	0.19	0.19	346287	159955	688	10	81	6	Sedimentary	1	0	1	0	1	0	1	1	0	0
0.25	0.331395834	0.3	0.295340437	0.19	0.28	0.23	0.23	382898	197253	616	10	25	2	Sedimentary	1	0	0	1	1	1	0	0	1	1
0.3	0.468840795	0.31	0.230153446	0.04	0.35	0.05	0.05	415118	484820	738	9	98	4	Chalk	0	0	1	1	0	0	1	1	0	0
0.69	0.49565956	0.14	0.223735898	0.73	0.38	0.32	0.32	283313	115015	664	10	72	5	Chalk	1	0	1	1	0	0	1	1	0	0
0.31	0.461935621	0.3	0.242927802	0.13	0.34	0.66	0.66	456696	137000	679	10	62	2	Chalk	0	0	1	1	1	0	0	1	0	0
0.17	0.370012391	0.63	0.442325514	0.04	0.35	0.32	0.32	529366	120787	698	10	15	4	Sedimentary	0	0	1	1	0	0	0	0	1	0
0.38	0.29881043	0.46	0.394517297	0.02	0.36	0.6	0.6	317549	97002	799	9	148	19	Limestone	0	0	1	0	0	0	1	1	0	1
0.25	0.356300412	0.55	0.39572052	0.3	0.32	0.09	0.09	515622	243012	741	9	28	10	Sandstone	0	0	1	1	0	0	0	0	0	1
0	-0.015800209	0.03	0.195151386	0	-0.02	0.08	0.08	273648	371211	1733	7	319	126	Sedimentary	1	0	0	0	0	0	1	0	0	0
0.02	0.095966779	0.18	0.233149889	0.03	0.11	0.47	0.47	291021	340564	1674	9	18	5	Hard	1	0	0	0	1	0	0	0	0	1
0.02	0.200793457	0.74	0.342615408	0.02	0.17	0.23	0.23	456457	491157	1222	8	35	12	Sandstone	0	0	0	1	0	1	0	0	0	0
0	0.045215509	0.12	0.171460925	0	0.05	0.24	0.24	385003	131170	1740	9	137	24	Sedimentary	0	0	0	0	0	1	1	0	1	1
0.25	0.338225853	0.47	0.43549638	0.15	0.31	0.16	0.16	352971	421015	750	9	50	9	Sedimentary	1	0	1	0	0	0	1	1	1	1
0.01	0.217262268	0.62	0.347664605	0.02	0.21	0	0	620876	255248	1077	9	125	5	Sedimentary	0	0	0	1	0	1	0	0	1	0
0	0.006155844	0	0.228863374	0	0	0.23	0.23	571226	303269	1719	7	245	80	Sedimentary	0	0	0	0	0	0	1	0	1	1
0.08	0.316329812	0.48	0.422588283	0.26	0.29	0.04	0.04	546880	377130	771	10	10	9	Sandstone	0	0	1	0	0	0	1	0	1	1
0.12	0.289464471	0.83	0.391680533	0.02	0.27	0.62	0.62	350485	363643	822	9	145	60	Sedimentary	1	0	1	0	0	0	1	0	1	1
0.02	0.168529668	0.1	0.342147608	0	0.15	0.28	0.28	358821	476256	1050	7	273	19	Sedimentary	0	0	0	1	0	0	1	0	0	1
0.01	0.196410084	0.61	0.329275225	0.02	0.19	0	0	364784	459211	1140	9	135	4	Sedimentary	0	0	0	1	0	1	0	0	1	0
0.02	0.198626069	0.3	0.345201683	0.01	0.18	0.34	0.34	549364	136647	1117	8	165	11	Sedimentary	0	0	0	1	0	0	1	0	1	1
0	0.071313849	0	0.22936607	0	0.05	0.17	0.17	264517	304529	1260	7	389	16	Sandstone	0	0	0	0	0	0	1	1	0	0
0.24	0.314637927	0.5	0.40604018	0.15	0.3	0.22	0.22	263273	306741	795	9	93	13	Sedimentary	0	0	1	0	0	0	1	0	0	0
0.07	0.278735118	0.6	0.42492228	0.03	0.26	0.05	0.05	260728	328035	839	9	89	35	Sedimentary	0	0	1	0	0	0	1	0	1	1
0.17	0.379233065	0.42	0.417259769	0.22	0.34	0.35	0.35	378635	294690	691	10	6	1	Sandstone	1	0	1	0	1	0	1	1	1	1
0.19	0.35590985	0.53	0.398197004	0.16	0.32	0.21	0.21	213576	94860	754	9	15	2	Sandstone	0	0	1	0	1	0	1	1	0	0
0.22	0.283345064	0.65	0.376075526	0.17	0.27	0.19	0.19	519000	191170	871	9	120	14	Sedimentary	0	0	1	0	0	0	1	0	0	0
0	0.196329216	0.55	0.357494699	0	0.19	0.48	0.48	351737	106776	1013	8	215	50	Sedimentary	1	0	0	1	0	1	0	0	0	1
0.24	0.357203139	0.48	0.395442264	0.16	0.32	0.67	0.67	218927	70894	727	9	25	5	Sandstone	0	0	1	0	1	0	1	1	1	1
0.01	0.148370587	0.68	0.293372154	0	0.14	0.12	0.12	366685	241677	1230	8	230	45	Sedimentary	0	0	0	1	0	0	1	1	1	1
0.06	0.31742086	0.66	0.44290661	0.06	0.26	0.08	0.08	377000	204804	830	9	25	10	Limestone	0	0	1	0	0	0	1	0	0	1
0.05	0.111420154	0.37	0.235268417	0.07	0.09	0.06	0.06	319292	472784	1365	8	207	13	Sandstone	0	0	0	0	1	1	1	0	1	1
0	-0.110841855	0.05	0.045198716	0	-0.1	0.25	0.25	570904	192872	2353	7	165	8	Sedimentary	0	0	0	0	0	0	0	0	1	0
0.06	0.209989978	0.12	0.291584063	0.05	0.2	0.06	0.06	398704	397034	1095	9	185	29	Sedimentary	0	0	0	1	0	0	1	0	0	1
0.05	0.248918112	0.94	0.31741224	0	0.24	0.16	0.16	408600	513200	939	9	183	70	Sedimentary	1	0	0	1	0	1	1	1	1	1
0.04	0.232597586	0.75	0.362036283	0.02	0.22	0.24	0.24	490995	239078	972	8	190	41	Sedimentary	0	0	0	1	0	1	0	0	1	0
0	0.14594714	0.08	0.299240695	0	0.13	0.49	0.49	407490	201534	1259	7	224	25	Sedimentary	1	0	0	1	0	0	1	0	0	0
0	-0.173356478	0	-0.03906447	0	-0.16	0.4	0.4	432910	237160	2144	8	513	100	Sandstone	0	0	0	0	0	0	0	0	0	0
0.09	0.261747844	0.34	0.349086465	0.09	0.25	0.08	0.08	388334	538315	978	9	108	20	Sedimentary	0	0	0	1	0	1	1	1	0	1
0	0.069051973	0.31	0.193796095	0	0.05	0.38	0.38	163601	41550	1405	7	352	69	Sandstone	0	0	0	1	0	0	0	0	0	0
0.27	0.378520908	0.26	0.400445654	0.48	0.35	0.29	0.29	312558	524857	691	10	10	5	Sandstone	1	0	1	0	0	1	0	0	0	0
0	0.034874328	0.03	0.167993245	0.01	0.04	0.74	0.74	498845	147402	1923	8	42	15	Sedimentary	1	0	0	0	0	0	1	0	0	1
0.35	0.334554288	0.47	0.445818525	0.24	0.27	0.89	0.89	239260	381001	710	9	108	21	Limestone	1	0	1	0	0	0	1	0	1	1
0.06	0.152588426	0.21	0.400706647	0.07	0.14	0.65	0.65	303007	171177	871	10	30	3	Sandstone	1	0	0	1	0	0	1	0	1	1
0.01	-0.031718557	0.31	0.255385966	0.04	-0.03	0.2	0.2	169358	13435	1413	8	167	9	Sandstone	1	0	0	0	0	1	1	1	1	1
0.06	0.105481879	0.22	0.411703498	0.07	0.1	0.86	0.86	353677	157928	1042	9	45	2	Sedimentary	0	0	0	0	1	0	1	0	0	1
0	-0.068469927	0	0.29216808	0	-0.05	0.26	0.26	460934	469134	1312	8	295	29	Sedimentary	0	0	0	0	0	0	1	1	0	0
0	-0.083335055	0.35	0.263718803	0.05	-0.07	0.25	0.25	294210	250080	1463	8	250	10	Sedimentary	0	0	0	0	0	1	1	1	1	1
0.06	0.183219517	0.71	0.540584259	0.7	0.19	0.21	0.21	406971	587662	814	10	5	1	Sedimentary	1	0	0	1	0	0	1	1	0	0
0.11	0.192318112	0.16	0.426941559	0.11	0.17	0.55	0.55	353320	104367	843	9	68	34	Sandstone	0	0	0	1	0	0	1	0	0	1
0.3	0.195895572	0.64	0.445839805	0.34	0.17	0	0	593121	143661	797	9	40	11	Sandstone	1	0	0	1	0	0	1	1	1	0
0.08	0.184770558	0.17	0.51698608	0	0.19	0.59	0.59	355391	298496	812	10	14	2	Sedimentary	1	0	0	1	0	0	1	0	0	1
0.16	0.212237351	0.35	0.542809706	0.19	0.21	0	0	428610	220493	770	10	9	9	Sandstone	0	0	0	1	0	0	1	0	1	1
0.65	0.180522204	0.26	0.517665605	0.19	0.18	0	0	365003	558416	803	10	24	13	Sedimentary	1	0	0	1	0	0	1	1	1	1
0.06	0.20341666	0.63	0.474273803	0.04	0.18	0	0	399381	456965	804	9	25	6	Sandstone	0	0	0	1	0	0	1	1	1	1
0.23	0.211262667	0.49	0.548529518	0.18	0.22	0.18	0.18	366941	379521	756	10	5	1	Sandstone	1	0	0	1	0	0	1	1	1	1
0.23	0.207322184	0.57	0.488590228	0.11	0.2	0.52	0.52	250691	380380	804	10	38	17	Sandstone	1	0	0	1	0	0	1	1	1	1
0	0.195974513	0.79	0.429777631	0	0.18	0.3	0.3	607000	233482	849	9	68	36	Sandstone	1	0	0	1	0	0	1	1	1	0
0.2	0.455206357	0.34	0.238996308	0.05	0.33	0	0	499898	106329	637	10	25	6	Chalk	0	0	1	1	0	0	1	1	0	0
0.24	0.289451022	0.39	0.282976937	0.31	0.25	0.19	0.19	186550	223124	741	9	75	6	Sedimentary	1	0	1	0	0	0	1	0	0	0
0.22	0.425636805	0.37	0.237729235	0	0.3	0.37	0.37	561113	128881	685	10	45	10	Chalk	1	0	1	1	0	0	0	1	0	1
0.19	0.485731387	0.29	0.250252926	0.04	0.36	0.25	0.25	179170	45640	586	10	11	2	Chalk	1	0	1	1	1	0	1	0	1	0
0.27	0.399670834	0.31	0.242002307	0.23	0.28	0.76	0.76	359409	442717	741	10	58	2	Chalk	0	0	1	1	0	0	1	0	0	1
0	0.363180805	0.27	0.230840299	0	0.31	0.04	0.04	402525	479315	618	10	31	5	Sandstone	0	0	1	0	0	1	1	0	0	1
0	0.378486053	0.19	0.235077318	0	0.32	0.53	0.53	460249	132340	603	10	17	4	Sandstone	1	0	1	0	0	0	1	1	0	1
0.35	0.241079648	0.33	0.269279715	0.56	0.18	0.5	0.5	399310	205206	750	9	150	20	Sandstone	1	0	0	1	0	0	1	0	1	1
0.58	0.363975474	0.3	0.306377096	0.38	0.27	0.28	0.28	478396	517544	1261	10	25	10	Sedimentary	1	0	0	1	1	1	1	1	1	0
0.2	0.244630111	0.39	0.132412798	0.08	0.16	0.13	0.13	186965	49003	1723	9	161	50	Sedimentary	1	0	0	1	0	0	1	0	1	1
0	0.04501926	0	0.088900609	0	0	0	0	232760	99556	1989	8	453	47	Hard	0	0	0	0	0	0	1	0	0	0
0.52	0.387697482	0.34	0.274372737	0.14	0.28	0	0	472492	157455	1240	10	38	48	Sedimentary	1	0	1	1	0	0	1	0	1	1
0.79	0.387312467	0.15	0.327574876	0.91	0.3	0.99	0.99	468023	253531	1053	10	69	19	Sedimentary	1	0	1	1	0	0	0	1	1	1
0.46	0.403588145	0.52	0.32129533	0.3	0.26	0.2	0.2	517003	292999	1137	10	27	40	Limestone	0	0	1	1	0	0	1	0	1	1
0.46	0.378691768	0.42	0.286797652	0.23	0.29	0.48	0.48	259940	283892	1250	10	41	10	Hard	0	0	1	0	0	0	1	0	0	0
0.01	0.162210738	0.25	0.090672452	0.03	0.08	0.34	0.34	377208	372664	2032	8	207	130	Sedimentary	0	0	0	1	0	0	0	1	0	0
0.5	0.388426076	0.24	0.352856166	0.6	0.25	0.48	0.48	312011	541585	1048	10	68	15	Limestone	0	0	1	1	0	0	1	0	1	0
0.15	0.2734913	0.42	0.373860368	0.16	0.26	0.35	0.35	527238	127076	899	9	118	7	Sedimentary	0	0	0	1	0	1	1	1	1	0
0.29	0.345644626	0.53	0.36157674	0.19	0.31	0.23	0.23	542458	127570	800	10	50	20	Sandstone	0	0	1	0	1	0	1	0	1	1
0	-0.090946015	0	0.045624414	0	-0.08	0.07	0.07	332800	408900	2057	7	350	93	Sedimentary	0	0	0	0	0	0	0	0	1	1
0.22	0.24099662	0.47	0.336464966	0.2	0.23	0.29	0.29	617001	291256	953	9	150	19	Sedimentary	1	0	0	1	0	1	1	1	0	1
0.16	0.244304378	0.44	0.399125729	0.16	0.22	0.79	0.79	364028	143153	826	7	214	5	Sedimentary	1	0	0	1	0	1	1	0	0	1
0.09	0.323670333	0.36	0.423429486	0.07	0.37	0.38	0.38	362379	145441	668	10	8	0	Sandstone	1	0	1	0	0	1	0	0	1	0
0.02	0.157283404	0.17	0.301229827	0.03	0.15	0.2	0.2	441095	245419	1232	8	146	1	Sedimentary	0	0	0	1	0	0	1	0	1	0
0	0.236612758	0.2	0.330155123	0	0.22	0.48	0.48	198293	228237	824	7	350	176	Sedimentary	1	0	0	1	0	0	1	1	1	0
0.04	0.130298007	0.19	0.246796958	0.05	0.12	0.25	0.25	303267	380913	1290	8	230	101	Sedimentary	1	0	0	1	0	0	1	1	0	0
0	0.026053929	0	0.166846614	0	0.03	0.44	0.44	318872	363884	1366	7	488	54	Sedimentary	1	0	0	0	0	0	1	0	0	1
0	-0.08054547	0	0.04926828	NA	NA	0.6	0.6	380892	118845	2029	7	350	115	Sedimentary	1	0	0	1	0	0	0	0	1	1
0	0.080827846	0.01	0.225228696	0	0.07	0.05	0.05	558217	122994	1356	7	325	32	Sedimentary	0	0	0	0	0	0	1	1	0	0
0	-0.033499226	0	0.153088823	0	-0.01	0.2	0.2	336412	537020	1813	8	250	19	Hard	0	0	0	0	0	0	1	0	0	0
0	0.023713947	0	0.189111755	0	0.03	NA	NA	338989	539709	1444	7	405	53	Sedimentary	1	0	0	0	0	0	1	0	0	1
0.24	0.29038696	0.67	0.402321006	0.15	0.27	0.49	0.21	237901	341927	773	9	70	5	Sedimentary	0	0	1	0	0	0	1	0	1	1
0	-0.086365794	0	0.119223905	0	-0.06	0.62	0.62	406729	144709	1884	7	339	32	Hard	0	0	0	0	0	0	0	0	1	1
0.25	0.285491695	0.5	0.365360498	0.15	0.27	0.36	0.36	420793	139010	870	9	121	13	Sedimentary	0	0	0	1	1	1	0	0	1	0
0.05	0.280139689	0.25	0.377325451	0.05	0.26	0.48	0.48	382993	137395	865	9	55	3	Sedimentary	0	0	0	1	1	1	0	1	1	0
0.27	0.325921512	0.68	0.418117591	0.21	0.28	0.92	0.92	387729	126196	690	9	10	7	Sandstone	0	0	1	0	0	0	1	0	1	1
0	-0.129725654	0	0.116058031	0	-0.13	0.08	0.08	458907	383225	2041	5	373	19	Sedimentary	0	0	0	0	0	0	0	0	0	1
0.2	0.320863358	0.53	0.405869544	0.12	0.3	0.3	0.3	606576	151196	837	9	29	16	Sedimentary	0	0	0	1	1	1	1	0	1	1
0.32	0.225308561	0.59	0.344949997	0.33	0.21	0	0	469656	366460	929	8	189	39	Sedimentary	0	0	0	1	0	1	0	0	1	0
0.01	-0.015349807	0.02	0.163732958	0.01	-0.01	0.4	0.4	377114	468415	1797	7	209	14	Sedimentary	0	0	0	0	0	0	1	0	0	0
0.41	0.312034177	0.49	0.456050772	0.42	0.29	0.09	0.09	353710	463350	685	10	8	1	Sedimentary	0	0	1	0	0	0	1	0	0	0
0.22	0.311826331	0.38	0.405504628	0.2	0.29	0.18	0.18	368796	494295	771	9	66	20	Sedimentary	1	0	1	0	0	0	1	0	0	0
0.49	0.323850589	0.28	0.387015935	0.4	0.31	0	0	357325	461122	795	10	45	27	Sedimentary	1	0	1	0	0	0	1	1	0	0
0.02	0.078349792	0.15	0.21597803	0.02	0.08	0.08	0.08	275119	303428	1499	8	190	10	Sedimentary	0	0	0	0	0	1	1	1	0	0
0.04	0.219100996	0.24	0.363538854	0.05	0.2	0.2	0.2	288121	298082	1023	8	135	1	Sedimentary	0	0	0	1	0	0	1	1	0	0
0.08	0.235498788	0.41	0.351384542	0.15	0.21	0.31	0.31	468719	274762	943	8	200	65	Sedimentary	0	0	0	1	0	1	0	0	1	0
0.05	0.270768891	0.25	0.362852141	0.05	0.25	0.37	0.37	404919	452620	901	9	65	2	Sedimentary	0	0	0	1	0	1	1	1	0	1
0.32	0.286171318	0.27	0.395556585	0.27	0.27	0.12	0.12	569030	212516	789	9	80	9	Sedimentary	0	0	0	1	1	1	1	0	1	0
0.01	0.134907839	0.1	0.292813511	0.01	0.13	0	0	590014	165638	1201	7	267	10	Sedimentary	0	0	0	1	0	0	1	0	0	0
0	-0.042679357	0	0.135443159	0	-0.04	0.04	0.04	390817	434644	1848	7	260	40	Sedimentary	1	0	0	0	0	0	0	1	0	1
0.26	0.295342298	0.58	0.456428976	0.19	0.27	0.36	0.36	380881	460897	692	9	38	7	Sedimentary	0	0	1	0	0	0	1	0	1	1
0.29	0.280222481	0.53	0.454042631	0.22	0.25	0.48	0.48	361014	130550	703	9	59	5	Sedimentary	0	0	1	0	0	0	0	0	1	1
0	-0.030408851	0	0.181643427	0	-0.02	0	0	422684	394866	1682	7	365	14	Hard	1	0	0	0	0	0	1	0	0	0
0.1	0.21382395	0.55	0.333011485	0.12	0.2	0.58	0.58	425735	413312	1080	8	135	20	Sedimentary	0	0	0	1	0	1	0	0	1	0
0.02	0.054854716	0.38	0.228281269	0.02	0.05	0.13	0.13	299389	313520	1527	7	240	20	Sedimentary	0	0	0	0	1	1	1	0	1	1
0.44	0.318637133	0.27	0.417859304	0.44	0.3	0.15	0.15	365278	235049	752	10	30	22	Sedimentary	0	0	0	1	1	1	0	0	1	1
0.37	0.315928352	0.63	0.440214508	0.06	0.29	0.23	0.23	384710	223497	675	9	30	21	Sedimentary	0	0	1	0	0	0	1	0	1	1
0.09	0.202316487	0.14	0.297237995	0	0.19	0.6	0.6	459458	297012	1036	8	240	100	Sedimentary	0	0	0	1	0	0	1	0	1	1
0.06	0.307898369	0.28	0.430881084	0.06	0.28	0.7	0.7	394656	342777	734	9	29	1	Sedimentary	1	0	0	1	1	1	1	0	1	1
0.04	0.21193181	0.23	0.358570612	0.05	0.19	0	0	402987	505086	1042	8	138	1	Sedimentary	1	0	0	1	0	0	1	1	0	0
0.28	0.330900825	0.51	0.385099901	0.18	0.32	0.14	0.14	308997	195162	806	10	70	16	Sedimentary	0	0	1	0	0	0	1	1	0	0
0.02	0.167703578	0.08	0.272627825	0.03	0.16	0.4	0.4	269250	110993	1211	9	155	8	Sedimentary	0	0	0	1	0	0	1	0	0	0
0.01	0.119744247	0.12	0.253055982	0	0.11	0.07	0.07	376793	251483	1208	7	307	22	Sedimentary	0	0	0	0	1	0	0	0	0	1
0.7	0.30500529	0.27	0.424692675	0.95	0.27	0.25	0.25	315000	282230	693	9	25	6	Sandstone	0	0	0	1	1	0	1	1	1	1
0	-0.115166186	0.03	-0.035281544	0	-0.1	0.04	0.04	545083	216746	1947	8	505	150	Sandstone	0	0	0	0	0	0	0	0	1	0
0.01	0.185807702	0.31	0.279812777	0.03	0.18	0.15	0.15	524330	387610	1055	8	267	80	Sedimentary	0	0	0	1	0	0	1	1	1	1
0.09	0.103214391	0.42	0.263336975	0.11	0.1	0.31	0.31	435807	281235	1346	7	247	5	Sedimentary	0	0	0	0	1	1	1	0	1	1
0.13	0.156235541	0.28	0.263335859	0	0.15	0.22	0.22	421159	531058	1159	8	252	59	Sedimentary	1	0	0	1	0	0	1	1	1	1
0.28	0.285522982	0.55	0.451348624	0.21	0.26	0.13	0.13	358942	371088	699	9	53	5	Sedimentary	1	0	1	0	0	0	1	0	1	0
0.31	0.329851414	0.52	0.377384967	0.07	0.32	0.07	0.07	537080	327138	803	10	87	37	Sedimentary	1	0	1	1	0	0	0	0	0	0
0.04	0.235254003	0.25	0.326437872	0.05	0.22	0.39	0.39	313603	136480	998	9	125	2	Sedimentary	0	0	0	1	0	1	1	1	0	0
0.31	0.328830725	0.2	0.427235316	0.28	0.31	0.56	0.56	509237	141168	727	10	5	3	Sedimentary	1	0	1	0	0	0	1	1	0	1
0	0.114397387	0.07	0.234984651	0	0.09	0.3	0.3	338987	242689	1239	7	320	20	Sandstone	1	0	0	0	0	0	1	1	0	0
0.13	0.259012798	0.42	0.406897293	0.16	0.19	0.18	0.18	297950	249195	881	7	165	12	Limestone	0	0	0	1	0	0	1	1	1	1
0.06	0.31827425	0.29	0.40134414	0.06	0.28	0.82	0.82	307020	232980	707	9	25	1	Sandstone	1	0	0	1	1	1	1	0	1	1
0.46	0.284667857	0.15	0.386952438	0.73	0.27	0.53	0.53	333872	437898	792	9	118	20	Sedimentary	1	0	0	1	1	0	1	1	1	1
0	0.040459716	0.37	0.245751908	0	0	0.46	0.46	355347	167923	1319	8	280	9	Limestone	0	0	0	0	1	0	1	0	1	1
0.02	0.296711864	0.63	0.263200698	0	0.25	0	0	281280	247072	955	9	105	22	Limestone	0	0	0	1	1	1	0	0	0	0
0.36	0.373990508	0.45	0.303280234	0.31	0.36	0.13	0.13	448015	226967	759	9	119	27	Sedimentary	0	0	1	0	1	0	1	0	0	1
0	0.180962967	0	0.260857846	0	0.17	0.65	0.65	369100	106090	975	7	282	75	Sedimentary	0	0	0	1	0	0	1	0	0	0
0	0.234282487	0.03	0.256025528	0	0.23	0.15	0.15	631621	243845	876	8	282	25	Sedimentary	0	0	0	1	0	1	1	0	1	0
0.01	0.244149289	0.19	0.292764651	0.01	0.21	0	0	325416	203359	945	7	127	2	Sandstone	0	0	0	1	0	0	1	0	1	1
0	0.005045757	0	0.171508395	0	0.01	0.49	0.49	449916	159394	1324	7	431	183	Sedimentary	0	0	0	0	0	0	1	0	0	0
0.01	0.197159619	0.88	0.304848424	0	0.14	0	0	372591	482778	1029	8	187	9	Limestone	0	0	0	1	0	0	1	1	0	1
0.01	0.237556522	0.65	0.28866879	0.01	0.19	NA	NA	602502	217709	974	9	130	6	Limestone	1	0	0	1	0	0	1	0	1	1
0.5	0.363250475	0.35	0.281555579	0.39	0.33	0.01	0.01	312966	514295	763	9	123	19	Sandstone	0	0	1	0	1	0	1	0	0	1
0.02	0.310503195	0.46	0.258012356	0.01	0.3	0.88	0.88	492453	163650	930	9	98	1	Sedimentary	0	0	1	0	0	0	1	1	0	0
0.28	0.455752207	0.26	0.206074628	0.23	0.4	NA	NA	283165	342826	738	9	48	17	Sedimentary	1	0	1	1	0	0	1	1	0	0
0	0.350850509	0.05	0.170096745	0	0.26	0.38	0.38	374877	111176	839	8	235	38	Limestone	1	0	0	1	1	0	1	1	0	0
0.51	0.483731055	0.23	0.223893156	0.35	0.43	0.84	0.84	397406	350090	658	8	45	12	Sedimentary	0	0	1	1	1	1	0	0	0	1
0	0.326236668	0.01	0.156845998	0	0.26	0	0	499006	454592	995	6	248	100	Sedimentary	1	0	0	1	1	0	1	1	1	1
0.09	0.484797495	0.22	0.228165838	0.08	0.38	NA	NA	369108	472256	704	8	45	4	Limestone	0	0	1	1	1	0	1	1	0	0
0.13	0.447291907	0.17	0.212138898	0.01	0.35	0.17	0.17	380802	392849	755	9	56	6	Limestone	0	0	1	1	0	0	1	1	1	1
0.37	0.369420394	0.13	0.218504342	0.01	0.28	0.02	0.02	402612	464992	836	8	128	14	Limestone	0	0	0	1	1	0	1	1	0	1
0.03	0.369937929	0.21	0.216505009	0.05	0.27	0.24	0.24	543003	194779	860	8	120	4	Limestone	0	0	0	1	1	1	0	0	1	1
0.04	0.408274567	0.05	0.168420005	0.08	0.36	0.33	0.33	312566	221626	877	7	140	5	Sedimentary	1	0	1	1	0	0	1	1	0	0
0.57	0.495010421	0.15	0.204147076	0.51	0.4	0.37	0.37	318087	221534	686	9	35	3	Limestone	0	0	1	1	0	0	1	1	1	1
0	0.319849388	0.07	0.222913825	0.02	0.26	0.39	0.39	450997	297520	867	7	185	16	Sedimentary	0	0	0	1	1	0	1	1	0	0
0.04	0.363383355	0.09	0.153447925	0.15	0.31	0.16	0.16	335207	492810	957	8	173	60	Sedimentary	0	0	1	0	0	0	1	0	0	0
0	0.375600106	0.21	0.093169041	0	0.31	NA	NA	323235	495575	954	8	200	130	Sandstone	1	0	1	0	0	0	1	1	0	0
0	0.411977788	0.06	0.156938703	0.01	0.38	0.43	0.12	253100	243954	881	8	110	11	Sedimentary	1	0	1	1	0	0	1	1	0	0
0.19	0.470396414	0.21	0.202981197	0.08	0.42	0.38	0.38	363030	280970	714	9	39	1	Sedimentary	0	0	1	1	0	0	1	1	1	1
0.35	0.440044261	0.2	0.175355497	0.4	0.41	0.24	0.24	411326	563003	789	8	91	41	Sedimentary	1	0	1	1	0	0	1	1	1	1
0	0.33161728	0.32	0.162579331	0	0.29	0.26	0.26	406930	445604	876	8	218	50	Sedimentary	0	0	0	1	1	1	1	0	0	0
0	0.392085338	0.21	0.129706375	0	0.32	0.36	0.36	391213	276759	922	7	155	21	Sandstone	0	0	1	1	0	1	1	1	1	1
0.16	0.392717681	0.07	0.20224134	0	0.3	0.04	0.04	493375	160127	816	8	143	45	Limestone	1	0	1	1	0	0	0	0	1	0
0.04	0.390949074	0.21	0.15746849	0.15	0.37	0.87	0.87	238423	378729	861	8	160	14	Sedimentary	1	0	1	1	0	0	1	1	0	0
0.13	0.419475748	0.09	0.161934823	0.13	0.37	0.87	0.87	243109	390960	849	8	147	27	Sedimentary	1	0	1	1	0	0	1	1	0	0
0.59	0.408886244	0.38	0.341356634	0.28	0.24	0.09	0.09	504585	132568	804	9	86	10	Limestone	1	0	1	1	0	0	1	0	0	0
0.17	0.398200884	0.48	0.301866849	0	0.28	0.38	0.38	501808	104324	860	9	110	13	Sedimentary	1	0	1	1	0	0	1	0	0	0
0.04	0.335426131	0.59	0.325155476	0.02	0.23	0.66	0.66	211087	203420	934	10	99	20	Sedimentary	0	0	1	0	0	0	1	0	0	0
0.28	0.404626048	0.56	0.341446203	0.25	0.3	0.05	0.05	318755	206295	819	10	65	3	Sedimentary	1	0	1	1	0	0	1	1	0	0
0.22	0.372622646	0.44	0.353868534	0.11	0.27	0.23	0.23	328874	538607	844	10	64	7	Sedimentary	0	0	1	0	0	0	0	0	0	0
0.48	0.370242157	0.4	0.3702493	0.44	0.27	0.23	0.23	325219	542982	820	10	76	4	Sedimentary	0	0	1	0	0	0	0	0	0	0
0.21	0.42204351	0.44	0.301267568	0.47	0.23	NA	NA	354971	558105	953	9	106	11	Chalk	0	0	1	1	0	0	1	0	0	0
0.63	0.452548286	0.2	0.339870454	0.3	0.26	0.51	0.51	297028	116625	848	10	28	1	Chalk	1	0	1	1	0	0	1	0	0	1
0.23	0.399170017	0.57	0.334193525	0.16	0.29	0.34	0.34	171201	15184	799	10	60	4	Sedimentary	1	0	1	1	0	0	1	0	1	1
0.35	0.391772634	0.53	0.355236493	0.29	0.28	0.66	0.66	400998	124805	809	10	48	3	Sedimentary	0	0	1	1	0	0	1	0	1	0
0.64	0.411070276	0.32	0.348030289	0.4	0.3	0	0	362447	502625	771	10	51	2	Sedimentary	0	0	1	1	0	0	1	1	0	0
0.4	0.354767893	0.5	0.347987469	0.54	0.21	0	0	263000	301023	894	10	80	12	Limestone	0	0	0	1	1	0	1	0	0	0
0.86	0.465854246	0.09	0.322334035	0.8	0.27	0.32	0.32	360242	320461	842	10	33	5	Chalk	1	0	1	1	0	0	0	1	0	1
0.19	0.357028042	0.62	0.35089042	0.04	0.24	0.42	0.42	509169	159151	837	10	24	23	Sedimentary	1	0	1	0	0	0	1	0	0	0
0.41	0.400101129	0.53	0.345642537	0.41	0.26	0.42	0.42	511720	159147	823	9	100	49	Limestone	0	0	1	1	0	0	1	0	0	1
0.43	0.474479584	0.34	0.29116033	0.22	0.27	0.43	0.43	470986	268757	858	9	70	9	Chalk	0	0	1	1	0	0	1	0	1	1
0.24	0.360282513	0.42	0.311263562	0.15	0.23	0.56	0.56	257500	270420	831	10	16	2	Sandstone	1	0	0	1	1	1	1	1	0	1
0.65	0.455914449	0.33	0.329449523	0.14	0.26	0.68	0.68	539423	171245	836	10	21	1	Chalk	0	0	1	1	0	0	1	0	1	0
0.04	0.327329221	0.76	0.33865069	0.04	0.24	0.69	0.69	310614	130775	934	10	109	22	Sedimentary	1	0	1	0	0	0	1	0	0	0
0.24	0.385460274	0.7	0.298303189	0.11	0.29	0.31	0.31	313774	122924	883	9	120	15	Sedimentary	1	0	1	1	0	0	1	0	0	0
0.48	0.412317406	0.37	0.322487492	0.29	0.3	0.35	0.35	309766	225121	810	10	73	2	Sedimentary	1	0	1	1	0	0	1	0	0	1
0.63	0.40478856	0.28	0.350169559	0.53	0.3	0.56	0.56	311590	315194	774	10	55	2	Sedimentary	0	0	1	1	0	0	1	0	1	0
0.48	0.467768364	0.23	0.296123199	0	0.27	0.12	0.12	384840	220752	867	10	72	6	Chalk	0	0	1	1	0	0	1	0	1	1
0.66	0.472692691	0.11	0.299380694	0.85	0.27	0	0	256999	72993	858	9	61	7	Chalk	0	0	1	1	0	0	1	0	0	0
0.25	0.396818832	0.72	0.362122092	0	0.29	0.64	0.64	418920	223120	788	10	51	5	Sedimentary	0	0	1	1	0	0	1	0	1	1
0.18	0.34866103	0.18	0.313728103	0.12	0.22	0.35	0.35	490571	228460	833	10	20	6	Sandstone	0	0	0	1	1	1	0	0	1	1
0.36	0.469351416	0.51	0.304778247	0.29	0.28	0.21	0.21	418636	421632	898	10	40	1	Chalk	0	0	1	1	0	0	1	0	0	0
0.72	0.466591521	0.09	0.31628895	0.39	0.27	0.09	0.09	452480	278448	866	10	49	6	Chalk	0	0	1	1	0	0	1	0	0	1
0.41	0.352014614	0.43	0.347522281	0.27	0.24	NA	NA	373631	348552	834	10	17	1	Sedimentary	1	0	1	0	0	0	1	0	0	0
0.16	0.395059375	0.38	0.27937088	0.02	0.27	0.08	0.08	493761	170849	873	9	110	8	Sandstone	0	0	1	1	0	0	1	0	0	0
0.13	0.320952854	0.62	0.326460899	0.07	0.23	0.49	0.49	321760	270376	947	10	119	19	Sedimentary	1	0	1	0	0	0	1	0	0	0
0.15	0.363640988	0.4	0.330442761	0.32	0.25	0.15	0.15	339626	252198	821	10	47	7	Sedimentary	0	0	1	0	0	0	1	0	0	0
0.34	0.40072619	0.49	0.298462964	0.24	0.29	0.19	0.19	349106	248259	847	9	99	6	Sedimentary	0	0	1	1	0	0	1	0	0	0
0.04	0.141678231	0.71	0.354553621	0.05	0.17	0.44	0.44	428951	342983	1048	9	76	8	Sandstone	1	0	0	1	0	0	1	1	0	1
0.49	0.183467935	0.26	0.398198664	NA	NA	0	0	422998	379430	982	9	50	21	Sedimentary	1	0	0	1	1	0	0	0	1	1
0.92	0.230822088	0.06	0.409537893	NA	NA	0.39	0.39	349300	552600	921	9	60	12	Sedimentary	0	0	0	1	1	0	0	0	1	1
0.17	0.108808961	0.19	0.376372711	0.17	0.11	0.15	0.15	174983	42792	1124	9	93	4	Sedimentary	0	0	0	0	1	0	1	0	0	0
0.79	0.247078031	0.09	0.383631606	0.65	0.22	0	0	447302	79254	923	9	15	4	Sandstone	1	0	0	1	0	0	1	0	0	1
0.53	0.164526141	0.38	0.397665151	0.79	0.16	0.29	0.29	574631	142590	992	9	98	7	Sedimentary	0	0	0	1	0	0	1	0	1	1
0.04	0.189668868	0.52	0.409576619	0.03	0.19	0.14	0.14	266973	315080	965	9	26	4	Sedimentary	0	0	0	1	0	0	1	1	1	1
0	0.056884056	0	0.285438426	NA	NA	0.28	0.28	516806	297371	1201	8	211	80	Sandstone	0	0	0	1	0	0	0	0	1	1
0	0.025790081	0	0.243929651	0	0.02	0	0	362439	449323	1240	9	275	74	Sandstone	0	0	0	0	0	0	1	1	0	0
0	-0.009148291	0	0.212509211	0	0	0.37	0.37	433533	499127	1256	9	359	67	Sandstone	0	0	0	0	0	0	1	0	0	0
0.32	0.176611043	0.17	0.409823339	0.25	0.17	0.05	0.05	373465	266532	1004	9	27	1	Sedimentary	1	0	0	1	0	0	1	0	1	1
0.36	0.20875543	0.15	0.417746737	0.28	0.2	0.35	0.35	449015	148716	974	9	14	2	Sedimentary	0	0	0	1	0	0	1	0	1	1
0.58	0.229548651	0.08	0.413396577	0.15	0.22	0.22	0.22	438825	120960	935	9	31	14	Sedimentary	1	0	0	1	0	0	1	1	0	0
0.08	0.199287449	0.31	0.414928124	0.06	0.19	0.28	0.28	398375	211021	952	9	19	5	Sedimentary	0	0	0	1	0	0	1	0	1	1
0	0.113348777	0.81	0.2990197	0	0.1	0.61	0.61	522945	118943	1261	7	143	35	Sedimentary	0	0	0	1	0	0	0	0	0	1
0.03	0.167492275	0.76	0.357113055	0	0.15	0.39	0.39	387799	190072	923	8	207	27	Sedimentary	0	0	0	1	0	0	1	1	1	1
0.21	0.252430455	0.73	0.361124451	0.26	0.23	0.27	0.27	418981	308794	831	9	162	28	Sedimentary	0	0	0	1	0	1	1	1	1	1
0.01	0.192607287	0.62	0.343817784	0.01	0.17	0.28	0.28	414992	595175	1093	8	86	2	Sedimentary	0	0	0	1	0	1	0	0	0	0
0	0.26071324	0.92	0.299971098	0	0.24	0.93	0.93	310623	353271	915	9	167	78	Sedimentary	1	0	0	1	0	1	1	1	1	1
0.04	0.280858918	0.64	0.380542065	0.03	0.25	0.52	0.52	347320	344391	833	8	90	1	Sedimentary	1	0	1	0	0	0	1	0	0	0
0.19	0.374042085	0.74	0.370008354	0.12	0.35	0.5	0.5	576419	131756	704	9	65	5	Sedimentary	1	0	1	1	0	0	0	0	0	1
0	0.111535959	0.57	0.272809699	0.01	0.11	0	0	250226	352267	1155	8	247	9	Sedimentary	0	0	0	1	0	0	0	0	0	1
0.01	0.230804347	0.91	0.297690566	0.1	0.22	0.21	0.21	253389	364903	970	8	185	16	Sedimentary	1	0	0	1	0	0	1	1	0	1
0	0.149229796	0.75	0.291977889	0.01	0.14	0.11	0.11	167269	26899	1064	8	228	2	Sedimentary	1	0	0	1	0	0	1	1	1	1
0.06	0.148556708	0.73	0.373638377	0.06	0.13	0.61	0.61	399312	130743	962	8	170	21	Sedimentary	0	0	0	1	0	0	1	1	0	1
0.32	0.258758115	0.57	0.369859646	0.39	0.23	0	0	520504	433206	847	8	129	14	Sedimentary	0	0	0	1	0	1	1	1	1	1
0.01	0.251575525	0.74	0.321481233	0.02	0.24	0.52	0.52	394258	380563	933	9	130	3	Sedimentary	0	0	0	1	0	1	1	1	1	1
0.17	0.33681086	0.74	0.37790079	0.08	0.31	0.52	0.52	365048	328939	735	9	95	10	Sedimentary	1	0	1	1	0	0	0	0	0	0
0.19	0.276507354	0.76	0.389636342	0.11	0.25	0	0	278738	279063	801	8	118	10	Sedimentary	0	0	0	1	1	0	0	0	0	1
0.03	0.303299908	0.75	0.381126828	0.04	0.28	0.12	0.12	610168	222613	790	9	86	2	Sedimentary	1	0	1	0	0	0	1	0	0	0
0.18	0.333044989	0.77	0.345770743	0.15	0.31	0.3	0.3	347183	130382	771	9	115	13	Sedimentary	0	0	1	1	0	0	0	0	0	0
0.01	0.158426822	0.75	0.303507964	0.01	0.11	0	0	346816	508768	1057	8	220	3	Limestone	0	0	0	1	0	0	1	0	0	0
0.06	0.205725223	0.75	0.387086565	0.01	0.18	0.4	0.4	226800	237882	895	8	157	7	Sedimentary	1	0	0	1	0	1	0	0	0	1
0	0.189068106	0.83	0.339509623	0	0.16	0.26	0.26	266881	91315	927	7	260	80	Sedimentary	0	0	0	1	0	1	0	0	0	0
0.02	0.241280087	0.72	0.316690043	0	0.2	0.17	0.17	327000	287334	887	8	195	46	Sandstone	1	0	0	1	0	0	1	1	0	1
0.02	0.22878711	0.7	0.34727314	0.02	0.16	0.43	0.43	243524	120993	970	8	140	4	Limestone	0	0	0	1	0	1	0	0	0	0
0	0.125030262	0.64	0.364855171	0	0.1	0.28	0.28	369296	356844	1025	8	205	29	Sedimentary	0	0	0	1	0	0	0	0	1	0
0.42	0.302285983	0.34	0.316615658	0.22	0.23	0.07	0.07	488697	118942	742	11	4	1	Sedimentary	0	0	1	0	0	0	1	0	0	0
0.2	0.277075265	0.57	0.29921135	0.06	0.19	0.19	0.19	331347	93323	818	10	29	6	Sedimentary	0	0	0	1	0	0	1	1	0	0
0.2	0.300606714	0.33	0.291235177	0.13	0.21	0	0	271479	368402	796	10	20	5	Sedimentary	0	0	0	1	1	0	1	0	0	0
0.42	0.269949978	0.35	0.32088295	0.07	0.19	0.26	0.26	328262	341138	783	10	20	2	Sedimentary	0	0	0	1	0	0	1	1	0	0
0.38	0.280232145	0.33	0.289435556	0.14	0.19	0.25	0.25	469027	467422	784	10	15	2	Sandstone	0	0	0	1	1	0	1	0	1	1
0.29	0.292779731	0.46	0.295757637	0.1	0.21	0.59	0.59	412890	350530	808	10	10	6	Sedimentary	0	0	0	1	1	0	1	0	1	0
0.43	0.253367158	0.2	0.324068353	0.2	0.19	0.23	0.23	170508	27404	776	10	23	5	Sedimentary	0	0	0	1	0	1	0	0	0	1
0.64	0.295545676	0.23	0.235721748	0.41	0.14	0.7	0.7	289282	173105	939	9	115	3	Chalk	0	0	0	1	1	0	0	1	1	1
0.25	0.295148891	0.47	0.268874656	0.04	0.19	0.69	0.69	437072	439426	813	10	21	13	Sandstone	0	0	0	1	1	0	0	1	1	1
0.31	0.275676747	0.31	0.320451582	0.2	0.2	NA	NA	361152	443697	775	10	22	22	Sedimentary	1	0	0	1	0	0	1	1	0	1
0.46	0.306545306	0.37	0.238517882	0.38	0.15	0.22	0.22	551001	197214	936	9	98	4	Chalk	0	0	0	1	1	0	1	0	1	1
0.48	0.357897222	0.35	0.277233459	0.27	0.4	0.11	0.11	411229	499112	833	10	46	4	Chalk	1	0	1	0	0	0	1	1	1	1
0.47	0.351475466	0.36	0.268433903	0.29	0.19	0.18	0.18	460750	522180	847	10	55	3	Chalk	0	0	0	1	1	0	1	0	1	1
0.06	0.25870912	0.18	0.324290489	0.03	0.19	0.4	0.4	342990	286630	771	10	20	9	Sedimentary	0	0	0	1	0	0	1	0	1	1
0.47	0.294372182	0.39	0.235305213	0	0.14	0.07	0.07	421312	216988	941	9	115	3	Chalk	0	0	0	1	1	0	1	0	1	1
0.53	0.259131153	0.29	0.304053695	0.09	0.18	0.45	0.45	455016	275005	806	10	37	4	Sedimentary	0	0	0	1	0	0	1	1	1	1
0	0.247620741	0	0.322405548	0	0.18	0.52	0.52	468963	292982	793	10	45	30	Sedimentary	0	0	0	1	0	0	1	0	0	0
0.09	0.288466644	0.72	0.401254401	0.02	0.26	0.02	0.02	387355	169060	746	9	40	35	Sandstone	0	0	1	0	0	0	1	0	1	0
0.01	0.189421864	0.34	0.374822812	0	0.16	0.7	0.7	265000	231336	883	9	82	44	Sandstone	1	0	0	1	0	0	1	0	0	1
0.17	0.242782533	0.46	0.542645397	0.15	0.26	0.07	0.07	276784	348128	773	10	4	1	Sedimentary	0	0	0	1	0	1	1	1	1	1
0.29	0.329068439	0.47	0.426336208	0.25	0.32	0.3	0.3	559020	106641	711	10	10	2	Sedimentary	0	0	1	0	1	0	1	1	0	1
0.12	0.232266671	0.55	0.432237062	0.13	0.21	0.17	0.17	471758	109015	850	10	15	9	Sandstone	0	0	0	1	0	0	1	1	1	1
0.24	0.217962141	0.68	0.527627985	0	0.21	0.03	0.03	367623	571177	786	10	25	10	Sandstone	0	0	0	1	0	1	1	0	0	1
0.27	0.266478332	0.31	0.415964882	0.12	0.26	0.01	0.01	257136	353760	787	10	25	5	Sedimentary	0	0	0	1	0	1	1	1	1	1
0.34	0.274722057	0.39	0.438941774	0.5	0.27	0.66	0.66	535709	144527	768	10	15	14	Sedimentary	1	0	0	1	0	1	1	1	0	1
0.12	0.221158466	0.55	0.545686218	0.12	0.24	0	0	269101	331514	780	10	17	6	Sedimentary	0	0	0	1	1	0	0	0	0	1
0.26	0.182310821	0.27	0.411586715	0.08	0.17	0.48	0.48	356199	306957	874	9	77	15	Sedimentary	0	0	0	1	0	0	1	0	1	1
0.29	0.380111437	0.18	0.385992026	0.05	0.37	0.63	0.63	373959	329112	756	10	33	27	Sandstone	1	0	1	0	1	0	1	0	1	0
0.21	0.292208029	0.68	0.473343393	0.1	0.28	0.37	0.37	221402	100798	726	10	7	10	Sandstone	0	0	1	0	0	0	1	0	1	1
0.15	0.206661731	0.43	0.470237875	0.04	0.19	0.3	0.3	309964	199970	836	10	38	6	Sandstone	1	0	0	1	0	0	1	1	1	1
0.43	0.265127187	0.49	0.405122157	0.25	0.25	0.7	0.7	393381	387141	792	10	35	19	Sedimentary	1	0	0	1	1	0	0	0	0	1
0.1	0.211544331	0.34	0.346062534	0.09	0.18	0.11	0.11	270738	121188	869	9	79	16	Sandstone	0	0	0	1	0	0	1	0	1	1
0.08	0.238325821	0.65	0.428854437	0	0.23	0.06	0.06	389940	511940	821	10	36	28	Sedimentary	0	0	0	1	1	0	0	0	0	0
0.18	0.208172264	0.63	0.37723038	0.21	0.19	0.53	0.53	368989	259646	873	9	65	28	Sedimentary	1	0	0	1	0	0	1	1	0	1
0.14	0.207044915	0.35	0.434997283	0.02	0.2	0.43	0.43	437470	138446	876	9	52	44	Sedimentary	1	0	0	1	0	0	1	0	1	1
0.12	0.193050323	0.51	0.430381994	0.04	0.19	0.62	0.62	361324	373113	897	9	47	5	Sedimentary	1	0	0	1	0	0	1	1	0	0
0	0.18550613	0.14	0.380436509	0	0.16	0.62	0.62	316996	269049	880	9	79	19	Sandstone	1	0	0	1	0	0	1	0	0	1
0.01	0.139085458	0.16	0.289365822	0.02	0.11	0.03	0.03	340793	403134	1370	9	87	8	Sandstone	1	0	0	1	0	0	1	0	1	0
0.03	0.103856878	0.07	0.257173511	0.07	0.08	0.12	0.12	350935	409798	1408	8	170	21	Sandstone	0	0	0	0	0	0	1	1	0	0
0	0.064482585	0.07	0.184751682	0	0.06	0.81	0.81	415670	348840	1436	9	270	76	Sandstone	0	0	0	0	0	0	1	0	1	0
0	-0.002906578	0.04	0.238083288	0	0.01	0.33	0.33	592710	270978	1508	8	302	29	Sedimentary	1	0	0	0	0	0	1	0	1	1
0.05	0.166280978	0.21	0.29217763	0.05	0.14	0.37	0.37	449164	163000	1334	9	59	7	Sandstone	0	0	0	1	0	0	1	0	1	0
0	0.054947107	0.09	0.2205406	0	0.05	0.02	0.02	269822	294364	1445	9	247	58	Sandstone	1	0	0	0	0	0	1	1	0	0
0.03	0.146023916	0.22	0.314291749	0.01	0.15	0.45	0.45	566982	205118	1340	10	71	9	Sedimentary	0	0	0	1	0	0	1	0	1	0
0.02	0.096796805	0.13	0.231641592	0.03	0.09	0.85	0.85	324570	316499	1418	9	162	9	Sandstone	1	0	0	0	0	0	1	1	0	0
0	0.095207753	0	0.195104258	0	0.1	0.46	0.46	375344	254912	1417	9	265	101	Sedimentary	0	0	0	0	0	0	1	0	1	0
0	0.118587253	0.66	0.337459953	0	0.11	0.56	0.56	458940	169163	1360	9	110	16	Sedimentary	1	0	0	1	0	0	0	0	1	1
0.01	0.048697198	0.05	0.207656546	0.02	0.04	0.85	0.85	309104	529369	1453	9	245	10	Sandstone	0	0	0	0	0	0	1	0	0	1
0.06	0.136782254	0.32	0.28045591	0.07	0.11	0.12	0.12	496630	143749	1380	8	98	7	Sandstone	0	0	0	1	0	0	0	1	1	1
0.28	0.319271581	0.31	0.358403324	0.29	0.29	0.16	0.16	363303	225695	953	10	10	3	Sedimentary	0	0	0	1	1	1	0	0	1	0
0.22	0.118137242	0.48	0.373610275	0.21	0.11	0.56	0.56	514947	116767	1095	8	130	25	Sedimentary	1	0	0	0	1	0	1	0	0	0
0.14	0.187567402	0.42	0.391045692	0.12	0.16	0.37	0.37	320071	88594	822	9	37	4	Sandstone	1	0	0	1	0	0	1	1	1	0
0.16	0.109160316	0.34	0.312798292	0.08	0.11	0.09	0.09	627799	275082	1004	8	78	17	Sedimentary	0	0	0	0	1	0	0	0	1	1
0	0.109161995	0.78	0.307129226	NA	NA	0.13	0.13	619004	277048	959	8	137	60	Limestone	1	0	0	1	0	0	0	0	0	0
0.24	0.197937136	0.65	0.421766894	0.2	0.17	0.26	0.26	438975	300242	905	9	18	5	Sandstone	1	0	0	1	0	1	0	0	1	1
0.1	0.052312116	0.03	0.261673345	0.4	0.05	0.17	0.17	280456	239700	1128	7	161	35	Sedimentary	0	0	0	0	0	0	1	1	0	0
0.17	0.170866726	0.43	0.396901176	0.2	0.14	0.47	0.47	215907	219114	982	8	50	9	Sandstone	1	0	0	1	0	0	1	1	0	0
0.02	0.103184449	0.21	0.350746531	0.02	0.06	0.06	0.06	396999	585070	1035	8	138	3	Limestone	0	0	0	0	1	0	1	1	1	1
0.04	0.120523605	0.46	0.297462169	0.05	0.11	0.57	0.57	288819	369633	893	8	147	40	Sandstone	1	0	0	1	0	0	0	0	0	1
0.04	0.051607995	0.17	0.28072166	0.03	0.01	0.2	0.2	469003	475096	1310	8	177	9	Limestone	0	0	0	0	1	0	0	0	1	1
0	-0.009688019	0	0.177397036	0	0.01	0.68	0.21	379060	126783	1269	7	246	21	Sedimentary	0	0	0	0	0	0	1	0	0	0
0.18	0.156298138	0.68	0.394594588	0.08	0.29	0.12	0.12	360924	412731	940	8	90	30	Sedimentary	1	0	0	1	0	1	1	1	1	1
0.29	0.063681287	0.4	0.288487082	0.3	0.39	0.75	0.75	415239	335124	1145	7	114	32	Sedimentary	0	0	0	1	0	0	0	0	1	1
0.44	0.155067801	0.45	0.354935633	0.48	0.13	0.64	0.64	411320	339140	824	8	110	16	Sandstone	1	0	0	1	0	0	1	1	1	0
0.1	0.12322054	0.16	0.342356062	0.08	0.12	1	1	572969	126598	982	8	45	3	Sedimentary	0	0	0	1	0	0	0	0	1	1
0	0.051356525	0.37	0.254705874	NA	NA	0.22	0.22	613032	241932	1030	7	228	33	Limestone	0	0	0	1	0	0	0	0	1	1
0	0.124570085	0.3	0.399948757	0.02	0.1	0.16	0.16	299000	186453	791	7	97	13	Sandstone	0	0	0	0	1	0	1	0	0	1
0	0.065952148	0	0.224414364	NA	NA	0.01	0.01	589640	261737	1014	7	214	50	Sandstone	0	0	0	1	0	0	0	0	1	1
0.06	0.045085946	0.7	0.288744011	0.05	0.02	0.04	0.04	251367	363399	1136	8	212	14	Limestone	0	0	0	1	0	0	0	0	0	1
0.12	0.132468944	0.55	0.336272576	0.02	0.35	0.19	0.19	293561	77061	835	8	137	35	Sandstone	0	0	0	1	1	0	0	0	1	0
0.3	0.189799419	0.7	0.480059612	NA	NA	0.78	0.78	395393	77435	871	9	5	2	Sedimentary	1	0	0	1	1	0	0	0	1	1
0.34	0.182581434	0.44	0.427267043	0.32	0.17	0.32	0.32	422220	141868	816	9	30	5	Sedimentary	1	0	0	1	0	1	0	0	1	0
0	0.014457888	0.92	0.282192144	NA	NA	0.25	0.25	491590	468310	1151	8	218	57	Limestone	0	0	0	1	0	0	0	0	1	1
0	-0.04279663	0	0.144672722	0	-0.02	0.6	0.6	435712	165290	1262	6	357	37	Sedimentary	0	0	0	0	0	0	0	1	1	1
0.21	0.167058594	0.47	0.361418523	0.17	0.14	0.57	0.57	618904	154985	874	9	15	3	Sandstone	1	0	0	1	0	0	1	0	0	0
0.13	0.185362238	0.18	0.464502429	NA	NA	0.13	0.13	484756	160620	867	9	7	13	Sedimentary	0	0	0	1	1	0	0	0	1	1
0.11	0.012067421	0.54	0.231944805	NA	NA	0.09	0.09	546430	373680	1338	8	274	25	Sedimentary	0	0	0	1	0	0	0	0	1	1
0	0.003903818	0.03	0.227455981	0	-0.03	0.17	0.17	495029	175042	1340	8	301	35	Limestone	1	0	0	0	0	0	1	0	1	1
0.22	0.156049881	0.51	0.396798099	0.14	0.15	0.35	0.35	499057	184272	831	8	87	3	Sedimentary	0	0	0	1	0	1	0	0	1	1
0.09	0.090323262	0.16	0.285847996	0.08	0.1	0	0	481265	335714	1051	8	95	5	Sedimentary	0	0	0	0	1	0	0	0	1	1
0	0.043482676	0.01	0.218224794	0.01	0.06	0.31	0.31	289351	301203	1080	7	209	3	Sedimentary	0	0	0	0	0	0	1	1	0	0
0.23	0.195946262	0.46	0.466228548	0.21	0.18	0	0	274642	312953	869	9	8	1	Sedimentary	1	0	0	1	0	0	1	1	1	1
0	-0.020936811	0	0.162437728	0	0	0.53	0.53	354936	329169	1243	7	296	9	Sedimentary	0	0	0	0	0	0	1	0	0	0
0	0.040544176	0	0.201391987	0	0.05	0.07	0.07	341570	320444	1205	8	190	103	Sedimentary	0	0	0	0	0	0	1	0	0	1
0	-0.081818172	0	0.139729283	NA	NA	0.45	0.45	376979	278597	1440	7	376	224	Limestone	1	0	0	1	0	0	0	0	1	1
0.35	0.164061509	0.43	0.340045508	0.21	0.15	0.11	0.11	372631	302536	835	9	67	28	Sandstone	0	0	0	1	0	0	1	1	0	1
0.06	0.180591048	0.38	0.370314905	0.04	0.16	0.6	0.6	348363	318454	816	9	20	1	Sandstone	1	0	0	1	0	0	1	1	0	1
0	-0.053042961	0	0.195395241	0	-0.06	0	0	482316	283230	959	7	575	187	Limestone	0	0	0	0	0	0	0	0	1	1
0	0.008279295	0	0.204278365	0	0.02	0.05	0.05	392396	471142	1255	7	206	30	Sedimentary	0	0	0	0	0	0	1	0	0	1
0.06	0.019196618	0.41	0.246686139	0	-0.02	0.1	0.1	455266	438486	1388	7	250	48	Limestone	0	0	0	1	0	0	0	0	0	0
0.28	0.10709699	0.69	0.31373884	0	0.09	0.53	0.53	247730	259542	1001	8	175	16	Sandstone	1	0	0	1	0	0	0	0	0	1
0.05	0.163277769	0.24	0.332618802	0.04	0.15	0.61	0.61	269466	146754	861	9	30	2	Sandstone	1	0	0	1	0	0	1	0	1	1
0	-0.190007514	0.03	0.02660233	0	-0.15	0	0	579497	243076	2239	6	265	6	Hard	0	0	0	0	0	0	0	0	0	0
0.04	0.045944271	0.4	0.30343284	0.01	0	0	0	562995	224711	1288	7	230	22	Limestone	0	0	0	0	1	0	0	0	1	0
0.15	0.180107782	0.37	0.405804041	0.02	0.46	0.28	0.28	604733	341024	816	9	21	6	Sedimentary	0	0	0	1	1	0	0	0	1	0
0	-0.006278854	0.16	0.194718031	0	0.01	0.83	0.83	362488	441395	1491	8	180	4	Sedimentary	1	0	0	0	0	1	1	0	0	0
0.16	0.163677418	0.5	0.420603739	0.2	0.15	0.4	0.4	331005	114874	974	9	79	16	Sedimentary	0	0	0	1	0	1	0	0	1	1
0	-0.01593553	0.06	0.279617036	0	-0.04	0.14	0.14	446979	416713	1222	7	234	9	Limestone	0	0	0	0	1	0	0	0	0	1
0	-0.032019429	0.01	0.181160845	0	-0.01	0.11	0.11	293243	298937	1443	8	308	41	Sedimentary	0	0	0	0	0	0	1	0	0	0
0	-0.123953419	0	0.194276393	0	-0.15	0.56	0.56	454583	288527	1087	4	705	210	Limestone	1	0	0	0	0	0	0	0	0	0
0.15	0.10019031	0.74	0.300811596	NA	NA	0.45	0.45	464992	307347	1077	8	170	31	Sandstone	1	0	0	1	0	0	0	0	1	1
0	0.01594314	0	0.250831615	0	0.01	0.47	0.47	351462	490841	1208	6	199	20	Sedimentary	1	0	0	0	0	0	1	0	0	0
0.2	0.154044032	0.4	0.343596614	0.13	0.13	0.7	0.7	353052	486881	852	8	70	23	Sandstone	1	0	0	1	0	0	1	0	1	1
0.21	0.067100282	0.26	0.284363145	NA	NA	0.31	0.31	591272	189012	1034	7	185	59	Sedimentary	0	0	0	1	0	0	0	0	1	1
0	-0.000628345	0	0.247860406	0	-0.03	0.41	0.41	435759	462713	1032	7	387	96	Limestone	0	0	0	0	0	0	1	0	1	1
0	-0.000328889	0.2	0.261149025	0.02	-0.02	0.41	0.41	441714	490986	1293	8	209	19	Limestone	0	0	0	0	0	0	1	0	1	1
0.19	0.109359785	0.57	0.337894797	0.29	0.07	0	0	406897	385202	1000	8	153	40	Limestone	0	0	0	1	0	0	0	0	0	0
0.01	0.123982424	0.24	0.371838955	0.01	0.09	0.16	0.16	272885	266640	909	8	130	10	Limestone	1	0	0	0	1	0	1	0	0	0
0.38	0.182569015	0.18	0.388059177	0.3	0.15	0.6	0.6	279380	70640	845	9	7	5	Sandstone	1	0	0	1	0	0	1	1	0	1
0	-0.036318724	0	0.300689695	NA	NA	0.49	0.49	447009	139632	1120	5	360	140	Limestone	0	0	0	1	0	0	0	0	1	1
0.28	0.147046622	0.59	0.39697378	0.19	0.15	0.31	0.31	436933	121552	898	9	30	6	Hard	1	0	0	1	0	1	0	0	1	1
0	0.089951014	1	0.274070041	NA	NA	0.24	0.24	527974	218892	973	8	145	10	Sedimentary	0	0	0	1	0	0	0	0	1	1
0.01	0.183713657	0.98	0.398299935	NA	NA	0.5	0.25	519697	219084	927	9	38	6	Sandstone	0	0	0	1	1	0	0	0	1	0
0.29	0.19400942	0.49	0.448506746	0.23	0.18	0.05	0.05	458953	253191	842	9	19	2	Sedimentary	0	0	0	1	0	0	1	1	1	0
0.06	0.150196144	0.3	0.311359868	0.04	0.14	0.64	0.64	408911	191001	895	9	40	4	Sandstone	0	0	0	1	0	0	1	0	1	1
0.21	0.172194584	0.53	0.397249125	0.19	0.16	0.06	0.06	489000	324570	837	9	17	1	Sedimentary	0	0	0	1	0	1	0	0	1	1
0.05	0.174365053	0.12	0.380711414	0.13	0.15	0.26	0.26	433777	432893	860	9	6	1	Sandstone	0	0	0	1	0	0	1	0	0	1
0	0.015628388	0.5	0.296004553	0	-0.01	0	0	405007	431078	1148	8	207	14	Limestone	0	0	0	1	0	0	0	0	0	1
0	0.057085413	0.01	0.288418607	NA	NA	0.37	0.37	465642	285548	867	7	338	143	Sedimentary	0	0	0	1	0	0	0	0	1	1
0.35	0.128382817	0.56	0.346715342	0.26	0.4	0.52	0.52	141031	27261	992	8	44	11	Sandstone	0	0	0	1	0	0	0	0	1	1
0.01	0.135985463	0.21	0.335121207	0.01	0.12	0.17	0.17	158982	32455	889	8	75	16	Sandstone	0	0	0	1	0	0	1	0	0	0
0	0.047968311	0.25	0.348723682	0	0.02	0	0	320012	511316	902	8	209	15	Limestone	0	0	0	0	1	0	1	0	0	0
0.18	0.165862683	0.69	0.378019658	0.06	0.15	0	0	308211	511142	907	8	75	85	Sedimentary	0	0	0	1	0	1	0	0	0	0
0.05	0.006004843	0.01	0.180026458	0.09	0.03	0.47	0.47	511623	136581	1157	7	277	18	Sedimentary	1	0	0	0	0	0	1	0	0	1
0	0.125538988	0.12	0.295179179	0.01	0.13	0.27	0.27	336612	229716	968	8	85	81	Sedimentary	0	0	0	1	0	0	0	0	1	1
0.28	0.193217103	0.53	0.440690717	0.23	0.18	0.37	0.37	361103	224700	849	9	17	3	Sedimentary	0	0	0	1	0	0	1	1	1	0
0.08	0.121387019	0.77	0.330920056	0	0.11	0.93	0.93	352916	438885	913	8	151	3	Sandstone	0	0	0	1	0	0	0	0	1	0
0	0.001882625	0	0.17464178	0	0.03	0.89	0.89	241797	385794	1186	7	266	2	Sedimentary	0	0	0	0	0	0	1	0	0	1
0.02	0.083890734	0.7	0.313792486	0.08	0.08	0.69	0.69	240800	373502	952	8	146	10	Sandstone	1	0	0	1	0	0	0	0	0	1
0.13	0.228139558	0.65	0.494146918	0.05	0.22	0.53	0.53	549869	115007	959	10	8	1	Sedimentary	0	0	0	1	0	1	1	0	1	0
0.06	0.218680891	0.51	0.40584954	0.05	0.21	0.52	0.52	210164	214000	1106	10	7	1	Sedimentary	0	0	0	1	0	0	1	1	1	1
0.22	0.235143814	0.55	0.477598473	0.16	0.22	0	0	405006	375174	959	10	20	5	Sedimentary	0	0	0	1	1	0	0	0	0	0
0.22	0.219591125	0.61	0.486465131	0.16	0.21	0.5	0.5	406966	340627	998	10	17	9	Sedimentary	0	0	0	1	0	1	1	0	0	0
0.12	0.189543563	0.75	0.475898701	0	0.19	NA	NA	370860	510828	1067	10	30	12	Sedimentary	1	0	0	1	0	1	0	1	1	1
0.24	0.265257281	0.29	0.47048659	0.29	0.25	0.61	0.61	568827	257003	897	10	8	2	Sedimentary	0	0	0	1	0	1	1	1	1	0
0.04	0.121957812	0.45	0.320589535	0.05	0.11	0.35	0.35	385401	90979	1381	10	50	7	Sandstone	0	0	0	1	0	0	0	0	1	1
0.21	0.211368149	0.59	0.481153655	0.06	0.2	0.1	0.1	345972	387245	1024	10	15	12	Sedimentary	1	0	0	1	0	1	0	1	1	1
0.18	0.24036875	0.48	0.404758771	0.23	0.23	0.57	0.57	353262	362651	1022	10	32	21	Sedimentary	1	0	0	1	1	0	0	0	0	0
0.21	0.266766504	0.24	0.439989509	0.14	0.26	0.36	0.36	318449	120149	932	10	10	8	Sedimentary	1	0	0	1	1	0	0	0	0	1
0.12	0.049856518	0.27	0.242519892	0	0.05	0.06	0.06	305060	285017	1577	9	147	40	Sandstone	0	0	0	0	1	0	0	0	0	0
0.06	0.192293421	0.5	0.417515801	0.05	0.19	0.2	0.2	358796	490242	1144	10	20	2	Sedimentary	1	0	0	1	0	0	1	1	1	1
0.02	0.024927031	0.41	0.229032737	0.07	0.03	0	0	387039	497069	1579	9	210	72	Sandstone	0	0	0	0	1	0	0	0	0	0
0.17	0.228927016	0.36	0.498411512	0	0.22	0.11	0.11	266970	254828	934	10	24	20	Sedimentary	1	0	0	1	0	1	1	1	1	1
0.06	0.203885395	0.52	0.406265242	0.05	0.2	0.79	0.79	281030	148643	1138	10	9	2	Sedimentary	0	0	0	1	0	0	1	1	1	1
0	-0.058509242	0.02	0.127426788	0	-0.05	0	0	487036	130349	1992	8	189	65	Sedimentary	0	0	0	0	0	0	0	0	0	1
0.02	0.052420545	0.35	0.344540433	0.06	0.06	0	0	276565	249400	1442	10	5	4	Sedimentary	0	0	0	1	0	0	0	0	0	0
0.02	0.01813636	0.13	0.470051357	0.02	0.02	0.39	0.39	525759	205586	1267	10	17	22	Hard	1	0	0	0	0	0	1	1	1	1
0	-0.024717938	0	0.176603263	0	-0.02	0	0	311464	337472	1947	9	70	10	Sedimentary	0	0	0	0	0	0	1	0	0	0
0	-0.065090475	0.07	0.279099062	0	-0.07	0.79	0.79	418641	332557	1679	10	97	2	Sandstone	0	0	0	0	0	0	1	1	0	0
0	0.100177155	0.09	0.318135357	0	0.09	0	0	356664	574963	1471	9	60	40	Sedimentary	0	0	0	0	0	0	1	1	1	1
0	-0.043850209	0.67	0.553766869	0.01	-0.06	0.83	0.39	330800	546636	1171	9	100	9	Sedimentary	0	0	0	1	0	0	0	0	1	0
0.01	0.04824226	0.08	0.442181649	0.01	0.04	0.22	0.22	602996	292726	1245	10	57	12	Sedimentary	0	0	0	0	0	0	1	1	1	1
0.02	-0.013395728	0.37	0.427945073	0.01	-0.02	0	0	261007	357799	1330	10	89	12	Sedimentary	0	0	0	0	1	0	1	0	0	1
0.1	0.042745616	0.44	0.376232963	0.01	0.02	0.36	0.36	201037	65019	1294	10	90	8	Sandstone	0	0	0	0	1	0	0	1	1	1
0.02	0.008223232	0.7	0.571044044	0.01	-0.01	0.02	0.02	336597	122767	1102	10	7	3	Sedimentary	0	0	0	1	0	0	0	0	1	0
0.13	-0.050382872	0.6	0.642751633	0.16	-0.07	0.3	0.3	440434	397243	1058	9	40	9	Sedimentary	0	0	0	0	1	0	1	0	0	0
0	-0.083303512	0	0.036369336	0	-0.08	0	0	365638	396329	1956	8	347	140	Sandstone	0	0	0	0	0	0	0	0	1	1
0.01	-0.255925723	0.02	-0.029030428	0.01	-0.23	0	0	307529	331220	2985	7	59	3	Hard	0	0	0	0	0	0	0	0	0	0
0.03	0.018814328	0.17	0.376221548	0.01	0	0.87	0.87	310325	299350	1316	10	85	20	Sandstone	1	0	0	0	0	0	1	1	1	1
0	-0.061120117	0.24	0.501268065	0	-0.06	0	0	389333	206171	1311	9	119	6	Hard	1	0	0	0	0	0	1	1	1	1
0	-0.383127538	0	-0.266077974	0	-0.36	0	0	325612	505730	3577	7	117	19	Sandstone	0	0	0	0	0	0	0	0	0	0
0	-0.010319672	0.08	0.205749979	0	0	NA	NA	338824	484851	1808	9	95	45	Sedimentary	0	0	0	0	0	0	1	0	0	0
0.09	-0.037338486	0.64	0.646746178	0.09	-0.06	0.71	0.71	400841	333202	1046	9	25	12	Sedimentary	0	0	0	1	0	0	0	0	1	0
0	-0.138066853	0	0.028134119	0	-0.11	0.3	0.3	453000	462560	2168	9	310	99	Sedimentary	0	0	0	0	0	0	0	0	1	0
0	-0.065922542	0.14	0.252599298	0	-0.05	0.14	0.14	421269	473061	1717	9	154	19	Sedimentary	0	0	0	0	0	0	1	0	1	1
0	0.009909631	0.03	0.222088228	0	0.01	0.02	0.02	390776	499067	1792	9	35	90	Sedimentary	0	0	0	0	0	0	1	0	0	0
0.01	0.026896934	0.31	0.455310407	0.01	0.02	0.1	0.1	385084	491348	1263	10	37	9	Sedimentary	0	0	0	0	1	0	1	0	0	1
0.06	0.066206055	0.71	0.475380326	0	0.07	0.08	0.08	401300	501925	1144	10	50	20	Hard	0	0	0	1	0	0	0	0	1	1
0	-0.251376013	0.03	-0.031813535	0	-0.22	0.06	0.06	302162	209314	2739	9	149	12	Sedimentary	0	0	0	0	0	0	0	0	0	0
0	-0.265338523	0.01	-0.028280227	0	-0.22	0.06	0.06	390893	527401	2717	9	195	15	Hard	0	0	0	0	0	0	0	0	0	0
0	0.017184411	0.02	0.292158909	0	0.02	0.96	0.96	429456	146319	1570	9	121	21	Sedimentary	1	0	0	0	0	0	1	1	0	1
0.02	-0.040709084	0.67	0.607617915	0	-0.05	0.43	0.43	229290	125263	1112	10	35	5	Hard	0	0	0	1	0	0	0	0	1	0
0	-0.096199994	0	0.115168808	0	-0.07	0.61	0.61	485459	227416	2030	9	215	120	Hard	0	0	0	0	0	0	0	0	1	1
0.04	-0.025477318	0.62	0.597494437	0	-0.03	0.37	0.37	492308	238475	1132	10	15	3	Hard	1	0	0	0	1	0	1	0	0	0
0.01	0.042072958	0.32	0.480204917	0.01	0.05	0	0	403342	429335	1195	10	20	11	Hard	1	0	0	0	1	0	1	0	0	1
0	-0.123080585	0	0.184965302	0	-0.12	0.55	0.55	416942	524927	2033	9	155	160	Sedimentary	1	0	0	0	0	0	0	0	1	0
0	-0.083616522	0.02	0.105676055	0.01	-0.07	0.04	0.04	140018	25559	1955	8	287	22	Sedimentary	0	0	0	0	0	0	0	0	1	1
0.03	0.016350021	0.74	0.480913331	0.06	0.01	0.21	0.21	141070	26790	1187	10	55	9	Sedimentary	0	0	0	1	0	0	0	0	1	0
0	0.041151738	0.06	0.230749891	0	0.05	0.02	0.02	285476	142237	1511	9	248	134	Sedimentary	1	0	0	0	0	0	1	1	0	0
0	0.017156622	0.08	0.245827431	0	0.02	0.05	0.05	502730	338610	1745	9	42	40	Sedimentary	0	0	0	0	0	0	1	0	0	1
0	-0.049033939	0.01	0.130438545	0	-0.05	0	0	283007	252084	1794	9	259	84	Sandstone	0	0	0	0	0	0	0	1	0	0
0.02	-0.057384645	0.39	0.521806077	0.01	0.42	0.51	0.51	351192	256663	1267	9	115	5	Hard	1	0	0	1	0	0	0	0	1	1
0.18	0.4298657	0.21	0.242665899	0.2	0.37	0.16	0.16	478830	110580	747	8	88	24	Sedimentary	0	0	1	1	1	0	1	0	1	1
0	0.363579837	0.13	0.199331354	0	0.31	0.58	0.58	221260	209595	829	8	218	25	Sedimentary	0	0	1	0	0	1	1	0	0	0
0	0.326393376	0	0.104270357	0	0.29	0.07	0.07	326169	370556	952	7	309	23	Sedimentary	1	0	0	1	1	0	1	1	0	0
0	0.403208031	0	0.148547859	0	0.35	0.2	0.2	245028	341477	900	7	172	90	Sedimentary	1	0	1	1	0	0	1	1	0	0
0.28	0.43942038	0.26	0.244763948	0.15	0.36	0.31	0.31	490228	467277	705	9	49	6	Sandstone	1	0	1	1	1	0	1	0	0	1
0.06	0.438221137	0.28	0.217045101	0.07	0.41	0.34	0.34	429221	456902	818	8	29	25	Sedimentary	1	0	1	1	0	0	1	1	1	1
0.29	0.467643341	0.27	0.247940263	0.15	0.39	0.35	0.35	222683	96995	661	9	12	7	Sandstone	0	0	1	1	1	0	1	1	0	1
0.01	0.358902363	0.18	0.118738381	0	0.29	0.29	0.29	593515	163766	944	8	190	13	Sandstone	0	0	0	1	1	1	0	0	1	1
0.3	0.461510866	0.34	0.26119024	0.16	0.38	0.27	0.27	269268	53295	708	8	10	11	Sandstone	0	0	1	1	1	0	1	0	1	1
0.07	0.422534474	0.18	0.191660607	0.12	0.39	0.21	0.21	368995	398532	823	8	93	53	Sedimentary	1	0	1	1	0	0	1	1	1	1
0.32	0.440878784	0.1	0.244411877	0.25	0.39	0.39	0.39	442145	485148	731	9	68	27	Sedimentary	0	0	1	1	0	0	1	1	0	0
0.01	0.380866113	0.48	0.166735555	0.01	0.3	0.35	0.35	322557	286610	942	7	140	10	Sandstone	0	0	1	0	0	0	1	0	0	0
0.68	0.453261986	0.22	0.258216086	0.41	0.4	0.41	0.41	409000	231109	733	8	52	75	Sedimentary	0	0	1	1	0	0	1	1	0	0
0.42	0.459282958	0.39	0.230971365	0.36	0.39	0.66	0.66	479312	140837	718	9	30	22	Sandstone	0	0	1	1	1	0	1	1	1	1
0	0.364688619	0.11	0.194832718	0	0.31	0.84	0.3	342888	446891	884	8	172	20	Sedimentary	0	0	1	0	0	0	1	1	0	1
0.28	0.218643425	0.59	0.450020195	0.08	0.18	0	0	502940	271317	1063	9	180	25	Sedimentary	0	0	0	1	0	0	1	1	1	0
0.64	0.381987287	0.23	0.45983521	0.54	0.3	0.14	0.14	499104	264920	777	10	13	3	Sandstone	0	0	0	1	1	1	1	0	1	1
0.29	0.462488545	0.17	0.418991367	0.17	0.29	0.37	0.37	372212	176976	922	9	65	13	Chalk	0	0	1	1	0	0	1	0	1	0
0.03	0.187947777	0.79	0.4415493	0.1	0.16	0.18	0.18	499079	208058	1095	9	187	22	Sedimentary	1	0	0	1	0	1	0	0	1	1
0.33	0.29375167	0.55	0.454770191	0.17	0.22	0.39	0.39	287763	351233	962	10	88	8	Sandstone	1	0	1	0	0	0	1	0	0	1
0.05	0.125444562	0.72	0.366823312	0.05	0.11	0.49	0.49	318693	358022	1349	9	200	59	Sedimentary	1	0	0	1	0	0	0	0	1	0
0.74	0.327963396	0.19	0.475489611	0.61	0.26	0.6	0.6	379368	113533	911	9	100	14	Sedimentary	1	0	0	1	1	1	1	0	1	0
0	0.469501707	0.09	0.398788148	0	0.3	0.18	0.18	569197	122633	903	9	100	75	Chalk	1	0	1	1	0	0	1	0	0	0
0.1	0.347709383	0.6	0.436085198	0.01	0.22	0.33	0.33	636911	275074	1008	9	129	22	Chalk	0	0	0	1	1	1	0	1	1	1
0.02	0.185483425	0.5	0.389944551	0.03	0.14	0.54	0.38	345873	578981	1229	9	127	8	Sandstone	1	0	0	1	0	0	1	1	0	0
0.38	0.245593826	0.5	0.464268534	0.29	0.2	1	1	341711	538952	1033	9	140	41	Sedimentary	1	0	0	1	0	0	1	1	1	1
0.89	0.342142756	0.01	0.457229213	0.84	0.27	0.54	0.54	449213	80858	841	10	40	13	Sandstone	0	0	0	1	1	0	1	1	1	1
0.13	0.348865506	0.71	0.441701307	0.08	0.22	0.46	0.46	368758	468326	994	9	125	11	Chalk	0	0	1	0	0	0	1	0	0	1
0.28	0.296045362	0.42	0.469120858	0.22	0.25	0.29	0.29	214651	90491	913	10	67	4	Sedimentary	1	0	1	0	0	0	0	0	1	1
0.64	0.330931401	0.21	0.4639816	0.3	0.26	0.38	0.25	345004	163086	907	10	115	60	Sedimentary	1	0	0	1	1	0	1	1	0	1
0.01	0.145463348	0.49	0.38056092	0.02	0.1	0.49	0.49	368815	402441	1319	9	165	7	Sandstone	1	0	0	1	0	0	0	1	1	1
0.81	0.443724593	0.19	0.486752525	0.86	0.3	0.24	0.24	368800	402987	816	10	59	24	Chalk	1	0	1	1	0	0	1	0	0	0
0.2	0.346389956	0.16	0.483900475	0.05	0.28	0.02	0.02	379051	234849	854	10	55	15	Sedimentary	0	0	0	1	1	1	0	0	1	1
0.53	0.293738714	0.32	0.451605379	0.36	0.23	0.26	0.26	379007	188916	999	9	158	15	Sedimentary	1	0	0	1	1	1	0	1	1	1
0.23	0.28483139	0.66	0.45039522	0.28	0.24	0.64	0.64	349732	479652	919	10	99	30	Sedimentary	0	0	1	0	0	0	0	0	1	0
0.54	0.377334342	0.45	0.466883833	0.55	0.31	0.5	0.5	245150	191039	805	10	25	15	Sedimentary	0	0	1	0	1	0	1	0	1	1
0.04	0.145413626	0.95	0.361509151	0.24	0.1	0	0	411622	401439	1286	9	222	61	Sandstone	0	0	0	1	0	0	1	0	0	0
0	0.040892483	0.71	0.341277101	0	0.03	0	0	278342	79036	1472	8	332	63	Sedimentary	1	0	0	1	0	0	0	0	0	1
0.07	0.195184875	0.76	0.447065164	0.02	0.16	0.47	0.47	372882	263030	1145	9	140	13	Sedimentary	0	0	0	1	0	1	0	0	1	1
0.17	0.390261496	0.06	0.461908953	0.19	0.31	0	0	359035	283072	756	10	45	30	Sedimentary	0	0	1	1	0	0	1	1	1	1
0	-0.026735704	0.29	0.306396033	0	-0.04	0.41	0.41	434992	133485	1741	8	342	11	Sedimentary	0	0	0	0	1	0	0	0	1	0
0.26	0.351376711	0.57	0.46738499	0.13	0.29	0.32	0.32	418830	217200	823	10	54	18	Sedimentary	0	0	1	0	0	0	1	0	1	1
0.36	0.456344417	0.2	0.407113393	0.35	0.3	0.35	0.35	490985	216572	923	10	60	18	Chalk	0	0	1	1	0	0	1	0	1	0
0.17	0.359365619	0.59	0.422501763	0.03	0.24	0.34	0.34	234989	110950	1019	10	100	15	Chalk	1	0	1	0	0	0	1	0	0	1
0	0.080717158	0.48	0.345896201	0	0.04	0	0	374793	596284	1430	8	270	31	Sandstone	0	0	0	1	0	0	0	0	0	0
0.89	0.358393437	0.06	0.470983355	0.43	0.28	0	0	411100	214485	830	10	30	15	Sandstone	0	0	0	1	1	1	0	0	1	1
0.36	0.317240146	0.44	0.474493894	0.23	0.26	0.07	0.07	406469	429032	874	10	60	7	Sedimentary	0	0	1	0	0	0	1	0	1	1
0.53	0.29113081	0.21	0.461166916	0.4	0.22	0.5	0.5	403508	240987	937	9	120	22	Sandstone	0	0	0	1	1	0	1	0	0	0
0.14	0.234275037	0.72	0.449963998	0.03	0.19	0.34	0.34	471009	287040	1039	9	142	24	Sedimentary	1	0	0	1	0	1	0	1	1	1
0.27	0.232943764	0.49	0.337339157	0.03	0.17	0.06	0.06	304364	512147	1068	9	210	53	Sandstone	1	0	0	1	0	0	1	0	1	1
0.32	0.478763287	0.35	0.289623625	0.23	0.33	0.19	0.19	361700	170400	1144	11	7	2	Sandstone	0	0	1	1	0	0	1	1	1	1
0.72	0.470693398	0.2	0.319072973	0.55	0.34	0.31	0.31	425265	306544	1103	10	60	18	Sedimentary	0	0	1	1	1	1	1	0	1	0
0.48	0.478608291	0.2	0.283233265	0.38	0.33	0.01	0.01	278117	254550	1141	10	27	9	Sandstone	0	0	1	1	0	0	1	1	0	1
0.25	0.474384654	0.19	0.263625855	0.08	0.39	0.61	0.61	280445	370091	946	10	81	25	Hard	0	0	1	1	1	0	1	1	0	0
0.44	0.491494811	0.35	0.260902919	0.29	0.4	0.19	0.19	333014	362186	942	10	48	22	Hard	0	0	1	1	1	0	1	1	0	0
0.45	0.497311721	0.37	0.326108137	0.25	0.36	0.2	0.2	452256	344333	1050	10	20	10	Sedimentary	0	0	1	1	0	1	1	0	1	1
0.49	0.481634938	0.2	0.265775538	0.3	0.36	0.54	0.54	541846	148966	1132	10	17	21	Sedimentary	1	0	1	1	0	0	1	1	0	0
0.42	0.471600721	0.31	0.353250274	0.24	0.33	NA	NA	394660	371044	1073	10	57	14	Sedimentary	0	0	1	1	0	1	1	0	0	0
0.26	0.466057202	0.23	0.291723086	0.12	0.31	0.33	0.33	447620	457500	1165	10	40	8	Sandstone	0	0	1	1	1	1	0	0	1	1
0.71	0.479230381	0.05	0.301819044	0.43	0.35	0.02	0.02	213504	78908	1093	10	60	23	Sedimentary	1	0	1	1	0	0	1	1	0	1
0.55	0.482325584	0.22	0.298520462	0.73	0.37	0.26	0.26	319411	118973	983	10	40	15	Sedimentary	0	0	1	1	0	1	0	0	1	1
0.38	0.384997813	0.54	0.235919417	0.45	0.28	0.28	0.28	426864	413388	1265	10	169	30	Hard	0	0	1	1	0	0	1	0	1	1
0.18	0.462664264	0.23	0.269852311	0.09	0.32	0.12	0.12	394687	211001	1170	10	57	28	Sandstone	1	0	1	1	0	0	1	1	1	1
0.55	0.462477765	0.2	0.280722782	0.59	0.35	0.41	0.41	381578	224618	1033	10	70	19	Sedimentary	0	0	1	1	1	1	1	0	1	1
0.55	0.47648786	0.25	0.257518789	0.34	0.39	0.22	0.22	448338	297223	968	10	65	9	Hard	0	0	1	1	1	0	1	1	1	0
0.95	0.48745344	0.04	0.328825944	0.87	0.35	0.39	0.39	387141	339222	1080	11	37	44	Sedimentary	0	0	1	1	0	1	1	0	1	0
0.28	0.458741627	0.5	0.315236064	0.68	0.32	0.14	0.14	453137	192790	1158	10	40	15	Sedimentary	1	0	1	1	0	0	1	1	1	1
0.53	0.468512084	0.26	0.319961583	0.64	0.33	0.12	0.12	240429	110440	1108	10	57	28	Sedimentary	0	0	1	1	1	1	1	0	0	1
0.47	0.48321536	0.35	0.284608917	0.25	0.37	0.34	0.34	340631	99081	1062	10	8	9	Sedimentary	0	0	1	1	0	1	0	0	1	1
0.48	0.467354269	0.48	0.30528367	0.48	0.31	0.17	0.17	350987	98993	1140	10	49	19	Sandstone	0	0	1	1	1	1	0	0	1	1
0.29	0.490805687	0.28	0.244985852	0.16	0.41	0.15	0.15	297031	136871	886	11	70	15	Hard	1	0	1	1	0	0	1	1	1	1
0.43	0.480447916	0.32	0.243873977	0.17	0.37	0.37	0.37	355137	209189	1122	11	20	20	Sedimentary	0	0	1	1	0	0	1	1	0	0
0.66	0.484299048	0.15	0.332605304	0.47	0.35	0.41	0.41	252863	376401	1075	11	30	7	Sedimentary	0	0	1	1	0	1	1	0	1	0
0.43	0.351125859	0.39	0.466533946	0.34	0.25	0.12	0.12	510892	103839	1113	10	68	2	Sedimentary	1	0	1	0	0	0	0	0	1	1
0.36	0.331574518	0.48	0.396147111	0.23	0.22	0.29	0.29	319467	89157	1280	9	97	6	Sedimentary	1	0	1	0	0	0	0	0	0	0
0.16	0.304607808	0.55	0.360934447	0	0.22	0	0	259233	78972	1247	9	160	55	Sedimentary	1	0	0	1	1	0	1	1	0	0
0.22	0.347282676	0.6	0.456898423	0.25	0.24	0.17	0.17	382916	391288	1138	9	99	22	Sedimentary	0	0	1	0	0	0	1	0	0	1
0.55	0.330005229	0.18	0.484815964	0.69	0.23	0	0	483186	286845	1103	10	94	12	Sedimentary	0	0	0	1	1	0	1	1	1	1
0.16	0.334637531	0.27	0.386128752	0.11	0.24	0.58	0.58	425000	462697	1219	10	87	6	Sedimentary	0	0	0	1	1	1	0	1	0	1
0.2	0.295912736	0.23	0.473350168	0.07	0.21	0.08	0.08	558796	228337	1156	9	117	6	Sedimentary	0	0	0	1	1	0	0	1	1	0
0.28	0.392261395	0.55	0.40674285	0.16	0.28	0.22	0.22	383160	433631	1135	10	38	3	Sedimentary	1	0	1	1	0	0	1	1	0	0
0.25	0.20979653	0.66	0.252781384	0.08	0.1	0.61	0.61	268895	49000	1718	9	237	15	Sedimentary	1	0	0	1	0	0	0	1	0	0
0.31	0.297372604	0.39	0.47146034	0.18	0.19	0.32	0.32	308785	86892	1138	9	128	10	Sandstone	1	0	0	1	1	0	1	0	0	0
0.07	0.211778664	0.37	0.256209723	0.1	0.11	0.42	0.42	242352	111250	1715	9	229	8	Sedimentary	0	0	0	1	0	0	0	1	1	0
0.38	0.300461034	0.35	0.339941525	0.39	0.2	0.1	0.1	385011	573243	1401	10	135	15	Sedimentary	0	0	0	1	1	0	1	0	0	0
0.24	0.329567674	0.61	0.382693056	0.01	0.25	0.19	0.19	432729	425132	1194	10	139	30	Hard	1	0	1	0	0	0	1	0	0	0
0.53	0.332484222	0.47	0.455795401	0.5	0.22	0.31	0.31	395021	427137	1157	10	129	7	Sedimentary	0	0	1	0	0	0	1	0	0	1
0.42	0.231972367	0.38	0.233617226	0.22	0.13	0.33	0.33	136660	28540	1692	9	219	55	Sedimentary	0	0	0	1	0	0	1	0	1	1
0.02	0.340411486	0	0.350242458	0	0.22	0	0	529413	262780	851	10	15	3	Sandstone	1	0	0	1	1	0	0	0	1	1
0.18	0.312463438	0.79	0.375074524	0.1	0.19	0.57	0.57	177901	228593	765	10	53	99	Sandstone	0	0	0	1	1	0	1	0	0	0
0.61	0.314455629	0.23	0.350117728	0.15	0.2	0	0	274089	370860	911	10	39	4	Sandstone	0	0	0	1	1	0	1	0	0	0
0.17	0.342489353	0.17	0.342497922	0	0.22	0.19	0.19	299762	337058	851	10	26	3	Sandstone	0	0	0	1	1	0	1	0	0	0
0.43	0.326084052	0.4	0.347722711	0.21	0.2	0.14	0.14	478868	479093	910	10	27	2	Sandstone	1	0	0	1	1	0	1	0	1	1
0.48	0.310532095	0.38	0.396544955	0.58	0.21	0.09	0.09	497227	416991	812	10	23	37	Sedimentary	1	0	0	1	1	0	1	0	0	0
0.6	0.311592475	0.13	0.391835006	0.54	0.21	0.19	0.19	459547	370228	846	10	36	10	Sedimentary	1	0	0	1	1	0	0	0	1	1
0.21	0.304864115	0.51	0.409148471	0.23	0.2	0.22	0.22	345094	327104	800	10	5	5	Sedimentary	1	0	0	1	1	0	1	0	1	1
0.02	0.315730409	0.12	0.338928342	0.01	0.2	0.05	0.05	560609	215012	863	10	8	20	Sandstone	1	0	0	1	1	0	0	0	1	1
0.33	0.290429394	0.5	0.352541768	0.1	0.21	0.7	0.7	381006	457333	987	9	123	7	Sedimentary	1	0	0	1	1	0	1	0	1	1
0.27	0.418382297	0.33	0.317690015	0.14	0.23	NA	NA	370750	444273	945	9	96	11	Chalk	1	0	1	1	0	0	1	0	0	0
0.58	0.420562363	0.34	0.341233608	0.26	0.23	0.36	0.36	391200	439000	930	10	56	2	Chalk	1	0	1	1	0	0	1	0	0	1
0.24	0.307303496	0.12	0.34910368	0.23	0.19	0.3	0.3	338860	122369	888	10	16	19	Sandstone	1	0	0	1	1	0	0	1	0	0
0.29	0.390161251	0.55	0.339670112	0.12	0.21	0.68	0.16	343448	123541	1024	9	87	3	Chalk	0	0	1	1	0	0	0	0	1	1
0.41	0.300134127	0.4	0.397490561	0.25	0.2	0.13	0.13	544825	193543	818	10	17	8	Sedimentary	1	0	0	1	1	0	1	0	0	0
0.31	0.394040391	0.53	0.329798963	0.12	0.22	0.49	0.49	454817	326729	1027	9	76	3	Chalk	1	0	1	1	0	0	0	0	1	1
0.5	0.393405366	0.32	0.357023833	0.52	0.21	0.67	0.67	395197	341490	954	9	88	5	Chalk	0	0	1	1	0	0	0	0	1	1
0.33	0.279980412	0.58	0.362300029	0.19	0.15	0.01	0.01	384627	504912	1000	9	166	21	Limestone	0	0	0	1	1	0	1	0	0	0
0.55	0.304952432	0.4	0.41690161	0.22	0.2	0.22	0.22	424215	478615	795	10	80	9	Sedimentary	1	0	0	1	1	0	1	1	0	0
0.38	0.300962062	0.39	0.397485738	0.17	0.2	0.56	0.56	425006	230457	817	10	17	12	Sedimentary	1	0	0	1	1	0	1	0	0	0
0.17	0.301996312	0.57	0.403753866	0.2	0.2	0.37	0.37	250281	126789	811	10	13	9	Sedimentary	0	0	0	1	1	0	1	0	1	1
0.23	0.302987457	0.61	0.413674084	0	0.2	0	0	375464	593008	769	10	53	69	Sedimentary	0	0	0	1	1	0	1	1	0	0
0.52	0.399773208	0.34	0.350052229	0.47	0.22	0.22	0.22	419246	569747	937	10	78	4	Chalk	1	0	1	1	0	0	1	0	0	0
0	0.290199081	0.52	0.357320213	0	0.21	0	0	336976	522989	961	9	135	15	Sedimentary	0	0	0	1	1	0	1	1	0	0
0.28	0.347824537	0.23	0.347154776	0.04	0.22	0.46	0.46	342580	92527	833	10	10	3	Sandstone	0	0	0	1	1	1	0	0	0	1
0.45	0.334857387	0.07	0.343036358	0.38	0.21	0.11	0.11	490840	163543	871	10	29	20	Sandstone	0	0	0	1	1	0	1	0	1	1
0.46	0.283337446	0.38	0.374544011	0.06	0.2	0.45	0.45	356561	445024	976	9	145	11	Sedimentary	1	0	0	1	1	0	0	1	0	1
0.57	0.47586353	0.28	0.224390398	0.18	0.29	0.28	0.28	498976	101161	964	9	146	6	Chalk	1	0	1	1	0	0	1	0	1	1
0.42	0.401255245	0.37	0.29621297	0.14	0.24	0.19	0.19	372282	181306	860	9	85	2	Limestone	0	0	1	1	0	0	1	0	1	1
0	0.331141188	0	0.28012488	0	0.22	0.11	0.11	441011	309282	849	10	97	15	Sedimentary	0	0	0	1	1	0	0	0	1	1
0.1	0.341215845	0.3	0.339119922	0.17	0.23	0.63	0.63	193519	231309	817	10	26	6	Sedimentary	1	0	0	1	1	1	0	0	1	0
0.03	0.331959306	0.36	0.333884383	0	0.23	0.49	0.49	486874	482462	805	10	34	12	Sedimentary	1	0	0	1	1	0	1	1	0	1
0.43	0.474196799	0.37	0.268109145	0.16	0.27	0.63	0.63	412350	362480	895	9	95	4	Chalk	0	0	1	1	0	0	1	0	1	1
0.14	0.362038633	0.61	0.284334722	0.16	0.25	0.14	0.14	562749	130456	821	10	70	41	Sedimentary	0	0	1	0	0	0	1	0	0	0
0.05	0.394321695	0.68	0.276880775	0.02	0.28	0.16	0.16	345848	391745	868	10	112	26	Sedimentary	0	0	1	1	0	0	1	0	1	1
0.31	0.389468817	0.62	0.278901723	0.2	0.28	0.02	0.02	360074	462792	877	10	105	12	Sedimentary	0	0	1	1	0	0	1	0	0	0
0.51	0.497133283	0.21	0.254220784	0.39	0.3	0.09	0.09	579231	134797	746	10	86	2	Chalk	0	0	1	1	0	0	1	0	0	0
0.33	0.327422629	0.23	0.355561721	0.2	0.22	0.95	0.95	397015	266568	775	10	33	11	Sedimentary	0	0	0	1	1	0	1	1	0	1
0.1	0.386642975	0.75	0.29185911	0	0.27	0.34	0.34	467492	257223	842	9	130	16	Sedimentary	0	0	1	1	0	0	1	0	1	1
0.44	0.406027666	0.35	0.291467782	0.15	0.24	0.46	0.46	372750	188980	851	9	77	2	Limestone	0	0	1	1	0	0	1	0	1	1
0.78	0.487501271	0.14	0.237094988	0.74	0.28	0.16	0.16	330806	498619	783	9	128	4	Chalk	0	0	1	1	0	0	1	0	0	0
0.51	0.501033108	0.21	0.265881922	0.37	0.3	0.26	0.26	344720	286840	743	9	74	3	Chalk	0	0	1	1	0	0	1	0	0	1
0.56	0.477794059	0.31	0.264640172	0.24	0.27	0.58	0.58	337526	296452	885	9	80	3	Chalk	0	0	1	1	0	0	1	0	1	1
0.8	0.493608942	0.12	0.237477833	0.17	0.29	0.51	0.51	433000	143914	917	9	105	5	Chalk	1	0	1	1	0	0	1	0	1	1
0.64	0.401755546	0.16	0.24554901	0.06	0.27	0.13	0.13	367860	556449	887	9	90	7	Sandstone	0	0	1	1	0	0	1	0	0	1
0.87	0.482316165	0.07	0.221113265	0.63	0.28	0.76	0.76	363132	358922	804	9	148	4	Chalk	1	0	1	1	0	0	0	1	0	0
0.58	0.478374564	0.28	0.221375138	0.47	0.29	0.24	0.24	325350	254515	974	9	137	4	Chalk	0	0	1	1	0	0	1	0	0	1
0.4	0.278794201	0.44	0.313819866	0.1	0.2	0.34	0.34	519696	228321	775	10	60	22	Sandstone	0	0	0	1	1	0	1	0	1	1
0.4	0.27852197	0.42	0.316845333	0.21	0.2	0.24	0.24	621014	290581	788	10	49	8	Sandstone	0	0	0	1	1	0	1	0	1	1
0.66	0.294856144	0.15	0.316185041	0.8	0.22	0.86	0.86	397523	99527	738	11	39	7	Sandstone	1	0	0	1	1	0	0	0	1	1
0.22	0.270366062	0.53	0.280367558	0.06	0.2	0.11	0.11	475223	516722	874	10	22	6	Sandstone	0	0	0	1	0	0	1	1	0	0
0.13	0.277013068	0.6	0.285814938	0.22	0.19	0.41	0.41	401110	79449	870	10	18	13	Sandstone	0	0	0	1	0	0	1	1	0	0
0.32	0.307297974	0.46	0.318694193	0.11	0.21	0.27	0.27	474975	268442	768	10	25	15	Sandstone	0	0	0	1	1	0	1	0	1	1
0.26	0.280657901	0.34	0.308794739	0.14	0.21	0.35	0.35	469200	255059	844	10	20	14	Sedimentary	0	0	0	1	1	0	1	0	1	1
0.46	0.274797687	0.37	0.28673159	0.35	0.2	0.83	0.83	347015	492481	839	10	35	5	Sandstone	0	0	0	1	0	0	1	1	0	1
0.13	0.25276714	0.64	0.322386968	0	0.35	0.96	0.96	263332	140420	820	10	88	21	Sedimentary	0	0	0	1	1	0	0	0	1	0
0.16	0.270612922	0.64	0.29821472	0.28	0.21	0.12	0.12	399810	520200	827	11	30	13	Sedimentary	1	0	0	1	0	0	1	1	0	1
0.29	0.277437139	0.45	0.301597513	0.14	0.21	0.75	0.75	384538	367443	841	11	19	11	Sedimentary	1	0	0	1	0	0	1	1	0	1
0.47	0.276474408	0.36	0.294734466	0.35	0.2	0.55	0.55	474927	290758	817	10	39	5	Sandstone	1	0	0	1	0	0	1	1	0	0
0.28	0.281369741	0.45	0.306070471	0.16	0.21	0	0	526984	333014	836	11	9	8	Sedimentary	0	0	0	1	1	0	1	0	1	0
0.42	0.276599281	0.25	0.320827831	0.09	0.2	0.59	0.59	304555	509359	862	10	11	9	Sedimentary	1	0	0	1	0	0	1	1	0	1
0.39	0.286862988	0.49	0.305612613	0.86	0.21	0.65	0.65	335602	94404	735	11	69	22	Sandstone	1	0	0	1	1	0	0	0	1	1
0.71	0.310088739	0.21	0.355643695	0.76	0.22	0.39	0.39	383266	287204	768	10	3	3	Sedimentary	1	0	0	1	1	1	0	0	0	1
0.49	0.288804945	0.24	0.314652028	0.46	0.21	0.3	0.3	298038	254690	837	10	10	6	Sedimentary	0	0	0	1	1	0	0	1	0	0
0.54	0.414094517	0.29	0.240930895	0.18	0.23	0.01	0.01	532611	262489	808	9	101	7	Chalk	0	0	1	1	0	0	1	0	1	0
0.39	0.37182808	0.33	0.206887428	0.06	0.25	0.27	0.27	243611	205263	803	9	116	10	Sandstone	1	0	1	0	0	0	1	0	0	0
0.6	0.478425747	0.22	0.223228083	0.55	0.28	0.7	0.7	462969	109427	801	9	114	3	Chalk	0	0	1	1	0	0	1	0	0	0
0.75	0.302495551	0.1	0.27509936	0.66	0.21	0.49	0.49	296660	114938	780	9	78	6	Sedimentary	0	0	0	1	1	0	0	1	1	1
0.55	0.415733903	0.25	0.232155351	0.87	0.23	0.41	0.41	293003	85173	823	9	110	8	Chalk	1	0	1	1	0	0	0	0	1	1
0.16	0.304079896	0.38	0.266572007	0.06	0.21	0	0	356940	510044	787	9	99	15	Sedimentary	1	0	0	1	1	0	1	0	0	1
0.48	0.333683911	0.29	0.273389385	0.3	0.23	0.18	0.18	325005	122918	778	9	79	2	Sedimentary	1	0	0	1	1	1	1	0	1	1
0.49	0.330508653	0.25	0.278203739	0.33	0.23	0.43	0.43	278533	52330	756	10	69	5	Sedimentary	0	0	0	1	1	1	1	1	0	1
0.56	0.499545176	0.17	0.233132496	0.52	0.3	0	0	458954	524814	765	9	106	9	Chalk	0	0	1	1	0	0	1	0	0	1
0.19	0.310318234	0.21	0.276173783	0.07	0.21	0.22	0.22	473010	247420	776	9	79	11	Sedimentary	0	0	0	1	1	0	0	0	1	1
0.29	0.306487	0.02	0.264747651	0	0.21	0.32	0.32	501348	169058	784	9	93	24	Sedimentary	0	0	0	1	1	0	0	0	1	1
0.34	0.336649448	0.49	0.244766479	0.2	0.23	0.69	0.69	233097	381323	822	9	110	10	Sedimentary	1	0	1	0	0	0	1	0	0	0
0.83	0.356637388	0.14	0.300678545	1	0.33	0.87	0.87	188991	216630	718	9	103	11	Sedimentary	0	0	1	0	0	0	1	0	1	1
0.53	0.365614723	0.23	0.365961866	0.52	0.36	0.28	0.28	321209	196558	729	10	36	1	Sedimentary	1	0	1	0	0	0	1	1	0	1
0.86	0.360548983	0.11	0.307240535	0.55	0.34	0.1	0.1	266657	338697	714	9	96	13	Sedimentary	0	0	1	0	1	0	1	0	0	1
0.42	0.364389527	0.18	0.355016002	0.15	0.36	0.4	0.4	387000	262999	798	9	76	12	Sedimentary	0	0	1	0	1	0	1	0	0	1
0.44	0.360791735	0.33	0.359369336	0.45	0.35	0.27	0.27	610713	235252	764	10	65	3	Sandstone	0	0	1	0	1	0	1	0	1	1
0.34	0.39152429	0.37	0.337241108	0.44	0.38	0.4	0.4	314810	292767	739	10	36	4	Sedimentary	1	0	1	1	0	1	1	0	1	1
0.49	0.368817204	0.22	0.330940393	0.35	0.36	0.29	0.29	427011	468168	780	10	65	4	Sandstone	0	0	1	0	0	0	1	1	0	1
0.48	0.379085169	0.15	0.315083591	0.29	0.36	0	0	305025	213002	749	10	55	6	Sandstone	0	0	1	1	0	0	0	0	0	0
0.55	0.372849485	0.28	0.303277864	0.45	0.34	0.36	0.36	274995	92646	709	10	55	3	Sandstone	0	0	1	0	1	0	1	0	0	1
0.72	0.354661367	0.16	0.303938871	0.41	0.33	0.37	0.37	436920	140890	716	9	98	10	Sedimentary	0	0	1	0	1	0	1	0	0	0
0.57	0.370751215	0.28	0.295147108	0.45	0.34	0.09	0.09	415067	411018	691	10	64	3	Sandstone	0	0	1	0	1	0	1	0	0	1
0.03	0.443986709	0.09	0.234877851	0	0.42	0.45	0.45	169006	45432	696	9	99	33	Sedimentary	0	0	1	1	0	0	1	1	0	0
0.11	0.272264588	0.48	0.283667969	0.15	0.18	0	0	362910	544769	684	10	66	5	Sandstone	0	0	0	1	0	0	1	1	0	1
0.45	0.307863486	0.19	0.316556831	0.32	0.22	0	0	362064	580176	672	10	47	1	Sedimentary	1	0	0	1	1	0	1	0	0	0
0.05	0.26912658	0.01	0.282007042	0	0.18	0.01	0.01	276852	337456	680	10	65	2	Sandstone	0	0	0	1	0	0	1	0	0	1
0.46	0.30797882	0.19	0.315024073	0.32	0.22	0	0	273075	342351	679	10	46	1	Sedimentary	1	0	0	1	1	0	1	0	0	0
0.55	0.30372256	0.33	0.2500708	0.44	0.2	0.47	0.47	196849	47000	743	10	80	7	Sandstone	0	0	0	1	1	0	1	0	1	1
0.53	0.288487704	0.14	0.31213164	0.56	0.2	0.38	0.38	233088	92986	684	10	57	4	Sedimentary	0	0	0	1	1	0	0	0	1	1
0	0.263507734	0.12	0.283716028	0	0.17	0.12	0.12	471035	384968	692	10	65	1	Sandstone	0	0	0	1	0	0	1	0	1	0
0.66	0.297771424	0.16	0.281237816	0.32	0.21	0.32	0.32	635125	156987	753	10	75	5	Sedimentary	1	0	0	1	1	0	0	1	1	1
0.34	0.307720429	0.2	0.313156267	0.37	0.23	0.14	0.14	552828	132971	653	10	47	4	Sedimentary	1	0	1	0	0	0	1	0	0	0
0.12	0.280376844	0.11	0.285208537	0.1	0.18	0.24	0.24	599005	251162	680	10	57	1	Sandstone	0	0	0	1	1	0	0	0	1	1
0.09	0.280162665	0.11	0.291837646	0.08	0.18	0.27	0.27	599386	247356	671	9	55	1	Sandstone	1	0	0	1	1	0	0	0	1	1
0.53	0.285604741	0.19	0.313675386	0.32	0.2	0.42	0.42	616793	166236	685	10	55	2	Sedimentary	1	0	0	1	1	0	0	0	1	1
0.52	0.3013406	0.06	0.305255773	0.5	0.21	0.11	0.11	388950	212085	698	10	55	3	Sedimentary	0	0	0	1	1	0	0	0	0	0
0.33	0.300388806	0.5	0.42982219	NA	NA	0.24	0.24	531045	129127	712	10	10	4	Sandstone	0	0	1	1	0	0	0	0	1	1
0.31	0.353427198	0.23	0.382873669	0.14	0.32	0.16	0.16	487307	117878	734	10	27	12	Sandstone	1	0	1	0	0	0	1	1	0	1
0.4	0.339638574	0.2	0.386522584	0.39	0.31	0.29	0.29	420921	627796	767	10	15	4	Sandstone	0	0	1	0	0	0	1	0	1	1
0.39	0.279650745	0.46	0.417852164	0.28	0.24	0.45	0.45	567239	118290	736	10	34	10	Sandstone	1	0	1	0	0	0	1	0	0	1
0.55	0.321138586	0.07	0.375622938	0.39	0.29	0.4	0.4	492680	489910	779	10	45	10	Sandstone	1	0	0	1	1	0	1	1	1	1
0.59	0.306477453	0.21	0.429854298	NA	NA	0.13	0.13	287036	96795	698	10	9	1	Sandstone	1	0	1	1	0	0	0	0	1	0
0.31	0.269507406	0.19	0.434010839	0.27	0.23	0.29	0.29	562265	150355	752	9	33	7	Sandstone	0	0	0	1	0	1	1	0	1	1
0.41	0.288533722	0.43	0.426074777	0.24	0.25	0.29	0.29	567035	150367	729	10	16	4	Sandstone	0	0	1	0	0	0	1	0	0	1
0.69	0.27564824	0.11	0.395405691	0.89	0.25	0.42	0.42	513014	164781	824	10	10	2	Sandstone	1	0	0	1	0	1	1	0	1	1
0.38	0.277921977	0.1	0.403737442	0.66	0.25	0.18	0.18	482628	253196	801	10	8	2	Sandstone	1	0	0	1	1	0	1	1	1	1
0.29	0.249175076	0.13	0.414400806	0.39	0.24	0.09	0.09	410951	472437	880	9	38	13	Sedimentary	0	0	0	1	0	1	1	1	0	0
0.31	0.267993606	0.46	0.420718631	0.22	0.23	0	0	396923	500800	734	9	49	9	Sandstone	0	0	0	1	1	0	0	0	0	0
0.3	0.285672735	0.59	0.430084544	0.33	0.25	0.53	0.53	336488	294615	716	9	27	8	Sandstone	0	0	1	0	0	0	1	0	0	1
0.38	0.325462244	0.29	0.393564738	0.38	0.29	0.11	0.11	430732	262327	754	10	20	6	Sandstone	0	0	0	1	1	1	1	0	1	1
0.47	0.332723262	0.4	0.394122127	NA	NA	0.16	0.16	408812	536601	765	9	29	10	Sandstone	0	0	1	1	0	0	0	0	1	1
0.03	0.279114837	0.05	0.393863209	0.5	0.25	0.27	0.27	503225	310986	830	10	19	3	Sandstone	1	0	0	1	1	0	1	1	1	1
0.68	0.228017643	0.17	0.445627205	NA	NA	0.12	0.12	304573	502549	803	9	46	14	Sedimentary	0	0	0	1	1	0	0	0	1	1
0.32	0.3291311	0.53	0.38834672	NA	NA	0.02	0.02	315797	502132	749	10	30	14	Sandstone	0	0	1	1	0	0	0	0	1	1
0	0.333875789	0.12	0.247229188	0	0.26	0.41	0.41	441101	290541	655	10	65	19	Sandstone	1	0	0	1	1	0	1	1	0	0
0.48	0.441715565	0.27	0.294547307	0.34	0.28	0.44	0.44	419000	365780	692	9	30	0	Chalk	0	0	1	1	0	0	1	0	1	0
0.34	0.441566676	0.39	0.282195266	0.36	0.3	0.35	0.35	346813	554996	653	10	25	2	Chalk	0	0	1	1	0	0	1	0	1	0
0.46	0.31397575	0.28	0.302538856	0.33	0.25	0.7	0.7	299315	172542	635	10	15	0	Sedimentary	0	0	0	1	1	1	1	1	1	0
0.42	0.4384291	0.46	0.295571878	0.61	0.28	0.37	0.37	452767	92151	680	9	31	3	Chalk	0	0	1	1	0	0	1	0	0	0
0.01	0.28372137	0	0.280361524	0	0.19	0.35	0.35	541145	167401	676	9	66	4	Sandstone	0	0	0	1	1	0	0	0	1	1
0.02	0.285562486	0.06	0.280605382	0.02	0.19	0.12	0.12	452735	411069	665	9	74	7	Sandstone	0	0	0	1	1	0	0	1	1	1
0.3	0.314882934	0.13	0.301493649	0.16	0.25	0.79	0.79	405103	319066	647	10	29	6	Sedimentary	0	0	0	1	1	1	0	0	0	0
0.12	0.328757204	0.21	0.284516017	0	0.27	0.24	0.24	425095	469292	644	10	60	10	Sedimentary	1	0	0	1	1	1	1	1	1	1
0.17	0.316763264	0.3	0.309542926	0.14	0.25	0.29	0.29	436205	282374	645	10	43	4	Sedimentary	0	0	0	1	1	1	0	0	1	1
0.21	0.324345372	0.29	0.309392462	0.25	0.26	0.28	0.28	450130	531765	640	10	22	5	Sedimentary	0	0	0	1	1	1	0	0	0	0
0	-0.005038321	0	0.188299506	0	-0.01	0	0	341774	413091	1510	8	217	73	Sandstone	0	0	0	0	0	0	1	0	0	0
0.03	0.133703446	0.78	0.372333321	0.06	0.35	0.34	0.34	504935	126926	1133	8	82	27	Sedimentary	1	0	0	1	1	0	0	0	1	0
0	-0.135592061	0	0.155934241	NA	NA	0	0	499416	236999	1517	6	480	151	Limestone	0	0	0	1	0	0	0	0	1	1
0	-0.117514743	0.02	0.147497159	0	-0.13	0.12	0.12	548959	242982	1673	7	267	36	Limestone	1	0	0	0	0	0	0	0	0	1
0	-0.175781258	0	0.093715571	0	-0.18	0.3	0.3	413019	574847	1808	7	340	70	Limestone	0	0	0	0	0	0	0	0	0	0
0	-0.169993494	0	0.118782343	NA	NA	0.46	0.46	512610	208701	1844	6	338	150	Limestone	0	0	0	1	0	0	0	0	1	1
0.01	0.180025087	0.36	0.333944501	0.01	0.17	0.33	0.33	310141	370906	1074	10	10	1	Sandstone	0	0	0	1	0	0	1	1	0	1
0	-0.042645785	0	0.173994554	0	-0.01	0.33	0.33	549033	153028	1444	9	267	75	Sedimentary	1	0	0	0	0	0	1	0	0	0
0.02	0.163976099	0.66	0.373388218	0.03	0.12	0.17	0.17	465363	499317	1099	9	5	2	Limestone	0	0	0	1	0	0	1	1	0	1
0	0.115448318	0.95	0.360858192	0	0.12	0.61	0.61	376480	107120	1120	9	40	9	Sedimentary	0	0	0	1	0	0	0	0	1	1
0.03	-0.010231691	0.31	0.286845339	0	0.01	0.08	0.08	317888	199809	1337	8	138	9	Sedimentary	0	0	0	1	0	0	0	0	0	1
0	0.034058039	0.11	0.203609991	0	0.04	0.8	0.8	344215	540312	1391	9	122	104	Sandstone	0	0	0	0	0	0	1	0	0	1
0	-0.117066776	0.15	0.13142211	0	-0.08	0.11	0.11	244088	352348	1649	7	290	40	Sedimentary	0	0	0	0	0	0	0	0	1	1
0	-0.143889367	0.14	0.177806821	0	-0.16	0.37	0.37	290980	85489	1697	7	290	10	Limestone	1	0	0	0	1	0	1	0	0	1
0	-0.0309422	0.04	0.22657577	0	-0.02	0.24	0.24	166933	28481	1611	8	163	31	Sedimentary	0	0	0	0	0	0	1	0	1	1
0	-0.060520942	0	0.223953169	NA	NA	0	0	536140	372660	1469	5	295	120	Sandstone	0	0	0	1	0	0	0	0	1	1
0	-0.11244843	0	0.125342796	0	-0.07	0.51	0.51	344830	306990	1769	7	288	37	Hard	0	0	0	0	0	0	0	0	1	1
0.07	0.215216578	0.93	0.382153836	NA	NA	0.54	0.54	225820	251070	1000	10	6	6	Sedimentary	1	0	0	1	1	0	0	0	1	1
0	-0.177338601	0.01	0.160638226	0	-0.15	0.37	0.37	188748	74726	1692	5	387	38	Sedimentary	0	0	0	0	0	0	0	0	0	0
0	-0.029255508	0.11	0.1737283	0.01	-0.02	0.33	0.33	320038	219703	1509	8	140	12	Sandstone	1	0	0	0	0	1	0	0	1	1
0	0.109382703	0.19	0.290669793	0.01	0.1	0.13	0.13	297483	300720	1238	9	65	17	Sandstone	0	0	0	0	0	0	1	1	1	1
0	0.031814055	0.04	0.221439171	0	0.04	0.08	0.08	302311	322752	1405	8	245	200	Sedimentary	0	0	0	0	1	0	0	0	0	0
0	-0.03692652	0	0.318787435	0	-0.07	0.27	0.27	359382	199681	1287	7	230	40	Limestone	1	0	0	0	0	0	1	1	0	0
0	-0.070426292	0.04	0.155919144	0.01	-0.05	0	0	329140	504831	1663	7	235	12	Sedimentary	0	0	0	0	0	1	0	0	1	0
0	-0.196981202	0	0.111905382	0	-0.17	0.07	0.07	449019	434442	1906	6	400	20	Sedimentary	1	0	0	0	0	0	0	0	0	0
0	-0.139408248	0	0.109548074	0	-0.16	0.25	0.25	443182	470805	1831	6	320	210	Limestone	1	0	0	0	0	0	0	0	0	0
0	0.056536308	0.14	0.310581554	0	0.05	0	0	389277	482977	1148	9	100	10	Sandstone	0	0	0	0	1	0	1	1	0	1
0	-0.002499158	0.24	0.315205164	0	0.02	0.37	0.37	245061	193139	1236	8	145	9	Sedimentary	0	0	0	0	1	1	1	1	0	1
0	0.091046587	0.33	0.33868577	0	0.09	0.21	0.21	435140	511055	1168	8	95	69	Sedimentary	0	0	0	0	1	0	1	1	1	1
0	-0.031821948	0.08	0.205199786	0	0	0.08	0.08	345150	277030	1477	8	163	36	Sedimentary	0	0	0	0	0	0	1	0	0	0
0	-0.092701305	0	0.158937336	0	-0.07	0.28	0.28	445004	147055	1623	7	290	50	Sedimentary	0	0	0	0	0	0	0	0	1	1
0	0.09816784	0.53	0.321029812	0.01	0.09	0.09	0.09	391225	592331	1120	9	55	16	Sandstone	0	0	0	1	0	0	0	0	0	1
0.01	0.224299525	0.5	0.354104985	0	0.38	0.21	0.21	546988	212858	992	10	4	0	Sandstone	0	0	0	1	1	0	0	0	1	0
0	-0.032895429	0.25	0.196445315	0.01	-0.04	0.44	0.44	399348	192411	1576	7	150	8	Sandstone	0	0	0	0	1	0	1	0	0	1
0	0.049689095	0.87	0.30351736	NA	NA	NA	NA	489374	333448	1151	9	118	15	Sandstone	1	0	0	1	0	0	0	0	1	1
0	-0.070706346	0.09	0.169376714	0	-0.05	0.45	0.45	436520	273423	1694	7	190	9	Sedimentary	0	0	0	0	0	1	0	0	0	0
0	-0.083257578	0	0.145661765	NA	NA	0.82	0.82	137265	25437	1540	7	410	75	Sandstone	0	0	0	1	0	0	0	0	1	1
0	-0.192551501	0	0.121812773	0	-0.2	0.41	0.41	307850	271592	1670	6	495	79	Limestone	0	0	0	0	0	0	0	0	0	0
0.01	0.038523401	0.41	0.306819006	0.02	0.03	0.03	0.03	285305	252672	1238	8	95	5	Sandstone	0	0	0	0	1	1	1	1	1	0
0.06	-0.006852436	0.74	0.29189952	0.08	0.01	0.02	0.02	294554	266057	1316	8	138	12	Sedimentary	0	0	0	1	0	0	0	0	0	1
0.44	0.314925148	0.41	0.340499665	0.6	0.28	0.03	0.03	519000	266327	674	9	30	10	Sedimentary	0	0	0	1	1	1	0	1	1	0
0.52	0.345500487	0.35	0.35005546	0.42	0.32	0.04	0.04	508558	263000	660	10	15	1	Sedimentary	0	0	1	1	0	0	0	0	0	0
0.31	0.295634922	0.27	0.306726195	0.28	0.26	0.12	0.12	416568	297475	704	9	73	22	Sedimentary	1	0	0	1	1	1	0	0	0	0
0.15	0.22910871	0.36	0.313504577	0.13	0.18	0.36	0.36	543000	248788	822	10	45	2	Sandstone	1	0	0	1	0	0	1	0	1	1
0.32	0.267874383	0.43	0.31564434	0.45	0.23	0.82	0.82	260987	223627	719	10	69	12	Sedimentary	1	0	0	1	0	1	1	1	1	1
0.49	0.33881225	0.13	0.297108153	1	0.29	0.1	0.1	453146	257206	713	9	37	23	Sedimentary	1	0	0	1	1	0	1	1	0	1
0.54	0.230635108	0.12	0.351318219	0.33	0.2	0.35	0.35	185000	222239	828	10	82	18	Sandstone	1	0	0	1	0	0	1	0	1	1
0.36	0.367362066	0.38	0.335594362	0.34	0.35	0.12	0.12	382204	396934	666	10	45	7	Sedimentary	0	0	1	1	0	0	0	0	0	1
0.4	0.377635616	0.26	0.256459389	0.1	0.33	0.33	0.25	342414	350517	653	10	14	10	Sandstone	0	0	1	0	0	0	1	1	0	0
0.52	0.23343759	0.36	0.330290606	0.09	0.19	0.2	0.2	498646	493300	747	10	56	6	Sedimentary	0	0	0	1	0	1	0	0	0	1
0.28	0.325931582	0.38	0.375828855	0.29	0.31	0.64	0.64	412400	361170	702	10	28	2	Sedimentary	0	0	1	0	0	0	1	1	0	0
0.46	0.256878247	0.11	0.323052686	0.87	0.21	0.05	0.05	362211	512929	735	9	105	47	Sedimentary	0	0	0	1	0	0	1	0	1	1
0.43	0.344034828	0.25	0.274952641	0.91	0.3	0.36	0.36	319164	550720	675	9	93	9	Sandstone	1	0	0	1	1	0	1	1	0	1
0.52	0.33396523	0.25	0.347904667	0.42	0.3	0.63	0.63	301306	168306	649	9	18	4	Sedimentary	0	0	0	1	1	1	0	1	1	1
0.35	0.234247226	0.39	0.266388478	0.35	0.17	0.12	0.12	481192	514994	759	9	97	6	Sandstone	1	0	0	1	0	0	1	1	0	0
0.35	0.240189669	0.55	0.330615851	0.27	0.2	0.76	0.76	349095	333328	746	10	46	1	Sedimentary	1	0	0	1	0	1	0	0	1	0
0.24	0.261330968	0.26	0.332192108	0.01	0.23	0.43	0.43	381301	266917	730	10	55	29	Sedimentary	1	0	0	1	0	1	1	0	1	1
0.3	0.312123488	0.35	0.322088452	0.28	0.27	0.17	0.17	346453	295591	685	9	44	4	Sedimentary	1	0	0	1	1	1	1	1	1	1
0.57	0.347025039	0.02	0.277164768	0.43	0.31	0.57	0.57	439100	452990	698	9	45	19	Sedimentary	0	0	1	0	0	0	1	0	0	1
0.46	0.357640699	0.43	0.350800796	0.19	0.33	0.06	0.06	397072	461524	645	10	25	7	Sedimentary	0	0	1	1	0	0	0	0	0	1
0.13	0.274513867	0.63	0.345339189	0.1	0.25	0.26	0.26	590586	234981	751	10	58	24	Sedimentary	0	0	0	1	0	1	1	1	0	0
0.47	0.318451954	0.28	0.362770348	0.43	0.29	0.2	0.2	619319	234981	704	10	16	2	Sedimentary	1	0	0	1	1	1	0	1	1	0
0.15	0.242203834	0.17	0.319597416	0.17	0.2	0.62	0.62	585469	341324	792	10	45	4	Sandstone	0	0	0	1	0	0	1	0	1	0
0.11	0.232018288	0.55	0.31997019	0.04	0.2	0.71	0.71	442741	399597	844	10	91	52	Sandstone	0	0	0	1	0	0	1	1	0	0
0.62	0.272771288	0.25	0.38895473	0.7	0.26	0.82	0.16	381767	203721	758	10	66	1	Sedimentary	0	0	0	1	0	1	1	0	1	1
0.29	0.367517305	0.41	0.301425706	0.26	0.31	0.09	0.09	322615	112847	646	10	7	1	Sandstone	1	0	1	0	0	1	1	1	0	1
0.08	0.19966116	0.46	0.307304991	0	0.16	0.6	0.6	572578	195042	902	9	80	22	Sandstone	0	0	0	1	0	0	1	0	1	0
0.49	0.225918565	0.26	0.310324158	0.09	0.18	0.24	0.24	259400	196590	846	10	55	13	Sandstone	0	0	0	1	0	0	1	1	0	1
0.29	0.365600925	0.31	0.272496216	0.07	0.34	0.09	0.09	242310	59681	676	10	63	11	Sedimentary	1	0	1	0	0	0	1	1	0	1
0.08	0.296473959	0.15	0.363384125	0	0.27	0.63	0.63	264753	103370	736	10	55	9	Sandstone	1	0	0	1	1	0	1	1	1	1
0.13	0.322344777	0.63	0.383731498	0.12	0.31	0.4	0.4	283039	78992	709	10	35	10	Sedimentary	1	0	1	1	0	0	0	0	0	0
0.63	0.303655149	0.07	0.33437849	0.72	0.26	0.34	0.34	369009	270536	685	9	42	20	Sedimentary	0	0	0	1	1	0	1	1	1	1
0.21	0.235549706	0.4	0.288433173	0.37	0.19	0.38	0.38	247469	108965	773	9	115	21	Sedimentary	1	0	0	1	0	0	1	1	0	0
0.17	0.253483279	0.46	0.319496439	0.32	0.21	0	0	400769	548572	730	10	59	5	Sedimentary	0	0	0	1	0	0	1	1	0	1
0.52	0.338911976	0.15	0.239558126	0.42	0.29	0.2	0.2	486734	231202	708	10	50	12	Sandstone	0	0	0	1	1	1	0	0	1	1
0.52	0.372958419	0.26	0.268076278	0.81	0.32	0.21	0.21	412868	438947	688	9	40	2	Sandstone	0	0	1	0	0	0	1	0	0	0
0.64	0.36256653	0.18	0.349500513	1	0.35	0.34	0.34	410647	438618	694	10	40	9	Sedimentary	0	0	1	0	0	0	1	1	0	0
0.01	0.189493418	0.13	0.315311835	0	0.14	0.24	0.24	402768	252247	861	9	105	33	Sandstone	0	0	0	1	0	0	1	0	1	0
0.46	0.367810104	0.27	0.306520931	0.25	0.33	NA	NA	402033	370643	687	9	34	4	Sedimentary	0	0	1	0	0	0	1	1	1	1
0.18	0.286438346	0.37	0.352076899	0.08	0.26	0.25	0.25	143057	31148	731	10	39	9	Sedimentary	0	0	0	1	1	1	0	0	1	0
0.15	0.265745934	0.31	0.362390859	0.16	0.23	0.31	0.31	357362	87323	725	9	40	5	Sedimentary	0	0	0	1	0	1	1	1	0	0
0.43	0.346653253	0.26	0.388800149	0.48	0.34	0.43	0.43	395043	280981	709	10	30	1	Sedimentary	1	0	1	0	0	0	1	1	1	1
0.4	0.235441162	0.51	0.328943356	0.31	0.19	0.55	0.55	494436	159668	747	10	53	1	Sedimentary	0	0	0	1	0	1	0	0	1	0
0.38	0.345361151	0.42	0.341049638	0.36	0.32	0.66	0.66	260549	380260	652	10	13	1	Sedimentary	0	0	1	0	1	0	1	0	1	1
0.02	-0.091373889	0.07	0.116688582	0.05	-0.08	0	0	333154	98998	2172	7	149	30	Hard	0	0	0	0	0	0	0	0	1	1
0	0.058325716	0.03	0.358434263	0.02	0.06	0.56	0.56	416995	605854	1227	9	138	79	Sedimentary	0	0	0	0	0	0	1	1	1	1
0.02	-0.00469201	0.14	0.2054609	0.01	0.01	0.47	0.47	305672	372350	1724	8	99	20	Sedimentary	0	0	0	0	0	0	1	0	0	0
0	0.077448757	0.13	0.22497358	0	0.08	0	0	282777	343163	1441	9	149	131	Sedimentary	0	0	0	0	1	0	1	1	0	0
0.02	0.021117011	0.06	0.201547576	0.05	0.04	0.79	0.79	473281	108962	1729	10	20	7	Sedimentary	0	0	0	0	0	0	1	0	0	1
0.02	-0.067647148	0.05	0.128596284	0.05	-0.05	0.39	0.39	643020	274559	2088	8	69	10	Sedimentary	0	0	0	0	0	0	0	0	1	1
0.02	-0.076399561	0.1	0.143341633	0.02	-0.03	0.14	0.14	318477	191278	1812	10	219	26	Hard	1	0	0	0	0	1	0	0	1	1
0.02	0.103425286	0.71	0.398690091	0	0.08	0.19	0.19	316352	187655	1115	10	42	27	Sandstone	0	0	0	1	0	0	0	0	1	1
0	-0.169768249	0	0.010564081	0	-0.15	0.29	0.29	539014	270824	2120	7	437	260	Sedimentary	0	0	0	0	0	0	0	0	0	0
0.06	0.031116718	0.52	0.211193351	0.04	0.05	0.02	0.02	271335	343070	1661	10	35	8	Sedimentary	0	0	0	0	1	0	1	0	1	1
0	0.099880574	0.73	0.374860621	0	0.08	0.7	0.7	234588	335419	1118	10	83	81	Sandstone	0	0	0	1	0	0	0	0	1	0
0	-0.075431232	0	0.164851825	0	-0.06	0.47	0.47	413460	131400	1506	9	377	50	Sandstone	0	0	0	0	0	0	0	0	1	1
0.01	0.104619444	0.3	0.391024232	0.05	0.1	0.39	0.39	490437	183880	1186	10	25	50	Sedimentary	1	0	0	1	0	0	0	0	0	0
0	-0.044464695	0	0.172317271	0	-0.02	0.07	0.07	267698	310078	1657	9	245	81	Sedimentary	0	0	0	0	0	0	0	1	1	1
0.02	-0.050938125	0.06	0.212337292	0.05	-0.05	0.53	0.53	476755	253401	1956	7	65	61	Sedimentary	0	0	0	0	0	0	0	0	1	1
0	0.04936111	0	0.33072186	0	0.05	0	0	435052	102494	1275	9	163	100	Sedimentary	0	0	0	0	0	0	1	1	1	1
0.02	0.064522097	0.15	0.378096814	0.04	0.06	0.01	0.01	277829	273818	1376	9	5	1	Sedimentary	0	0	0	0	1	0	1	0	0	0
0	-0.112565368	0	0.023124319	0	-0.07	0.35	0.35	189257	72999	2019	9	325	200	Hard	0	0	0	0	0	0	0	0	1	1
0	-0.152604248	0	0.000594429	0	-0.15	0.63	0.63	609184	231513	2300	8	242	61	Sandstone	0	0	0	0	0	0	0	0	0	0
0	-0.127008676	0.01	0.065328079	0	-0.11	0	0	369425	237100	2175	8	234	13	Sedimentary	0	0	0	0	0	0	0	0	1	0
0	0.049513015	0.15	0.325477525	0.01	0.05	0	0	395310	493008	1455	9	33	39	Sedimentary	1	0	0	0	1	0	1	0	0	0
0.04	0.013674413	0.19	0.214502038	0.02	0.03	0.04	0.04	297324	195082	1701	9	56	10	Sedimentary	1	0	0	0	0	1	1	0	1	1
0	0.036304556	0.05	0.357022428	0	0.03	0.76	0.76	262957	117017	1440	9	66	16	Sedimentary	1	0	0	0	0	0	1	1	1	1
0	0.019866531	0.14	0.158502648	0	0.03	0.39	0.39	429324	137204	1565	8	249	180	Sedimentary	0	0	0	0	1	0	1	0	1	0
0	-0.124590634	0	0.094734391	0	-0.1	0.55	0.55	453000	188169	2238	7	170	80	Hard	0	0	0	0	0	0	0	0	1	0
0.01	-0.051176128	0.15	0.137909938	0.01	-0.02	0	0	362983	584719	1951	9	109	32	Hard	0	0	0	0	0	0	1	0	0	0
0	0.043658922	0.01	0.322385721	0	0.05	0	0	370136	542917	1385	9	100	47	Sedimentary	0	0	0	0	0	0	1	1	1	0
0.02	0.071933078	0.21	0.275127593	0.04	0.07	0.09	0.09	536835	226576	1420	8	120	21	Sedimentary	0	0	0	0	1	0	0	0	0	0
0.01	-0.083457155	0.07	0.101279018	0.04	-0.07	0.43	0.43	471166	230996	2150	8	88	8	Sedimentary	0	0	0	0	0	0	0	0	1	1
0	0.028534038	0.01	0.30637168	0	0.04	0.13	0.13	468124	244612	1416	9	122	37	Sedimentary	0	0	0	0	0	0	1	1	0	1
0	-0.029839534	0.01	0.264169479	0	-0.02	0.43	0.43	139065	34989	1571	8	200	45	Sedimentary	0	0	0	0	0	0	1	0	1	1
0.03	0.028717282	0.21	0.225345839	0.04	0.04	0	0	311000	511800	1552	8	140	10	Sedimentary	0	0	0	0	1	0	0	0	0	0
0	-0.089758678	0	0.097507257	0	-0.08	0.51	0.51	363328	254727	1878	7	372	103	Sedimentary	0	0	0	0	0	0	0	0	1	1
0.01	0.115868164	0.62	0.354409294	0	0.12	0.68	0.68	355010	159204	940	9	185	67	Sedimentary	0	0	0	1	0	0	0	0	1	1
0.55	0.196200874	0.28	0.448614466	0.43	0.19	0.39	0.39	315254	364656	835	10	35	12	Sedimentary	1	0	0	1	0	1	0	1	1	1
0.05	0.165887188	0.26	0.411379759	0.06	0.15	0.18	0.16	340790	558642	847	10	22	1	Sandstone	0	0	0	1	0	0	1	0	1	1
0.22	0.173388374	0.62	0.452258158	0.18	0.16	0.15	0.15	410460	175250	822	10	50	12	Sedimentary	0	0	0	1	0	1	0	0	1	1
0.05	0.164877418	0.26	0.408844378	0.06	0.15	0.48	0.48	377149	326837	844	10	27	1	Sandstone	1	0	0	1	0	0	1	0	1	1
0.01	0.103531953	0.89	0.352739808	NA	NA	0.13	0.13	420788	499690	992	9	207	17	Sedimentary	0	0	0	1	0	0	0	1	0	0
0.04	0.17590421	0.11	0.419923682	0.06	0.15	0.31	0.31	459660	170170	836	10	23	2	Sandstone	0	0	0	1	0	0	1	0	1	1
0.11	0.164633184	0.08	0.455488305	0.19	0.16	0.37	0.37	243000	105200	837	10	30	3	Sedimentary	1	0	0	1	0	0	1	0	0	1
0.05	0.176339721	0.25	0.425308388	0.06	0.15	0.23	0.23	253060	108998	844	10	15	1	Sandstone	0	0	0	1	0	0	1	0	1	1
0	0.138517277	0.24	0.385188021	NA	NA	0.23	0.23	411308	425619	882	9	147	5	Sandstone	1	0	0	1	1	0	0	0	1	1
0.14	0.228111281	0.48	0.412593454	0	0.18	0.5	0.5	530820	117215	783	8	118	3	Sandstone	1	0	0	1	0	0	1	1	0	0
0.44	0.284406092	0.45	0.398812351	0.41	0.25	0	0	372593	150129	703	9	105	9	Sedimentary	0	0	1	0	0	0	1	0	0	1
0.29	0.273612213	0.62	0.373435317	0.3	0.24	0.98	0.4	268396	242393	761	9	147	13	Sedimentary	1	0	0	1	0	1	1	1	0	0
0.27	0.293463269	0.27	0.379854404	0.14	0.23	0.46	0.46	219355	228700	685	8	150	53	Sandstone	1	0	0	1	1	1	0	1	0	1
0.19	0.264126273	0.67	0.401331875	0.15	0.24	0.06	0.06	444571	243320	755	9	102	2	Sedimentary	0	0	0	1	1	0	0	0	0	0
0.02	0.244984504	0.21	0.350442357	0.03	0.22	0.55	0.55	209114	201634	816	9	167	10	Sedimentary	1	0	0	1	0	0	1	0	1	1
0.44	0.280977127	0.46	0.445328718	0.37	0.25	0.7	0.7	186998	219206	700	9	70	2	Sedimentary	1	0	1	0	0	0	1	0	0	1
0.06	0.328328021	0.59	0.392796932	0.16	0.28	0.33	0.33	490153	200200	704	9	93	85	Sedimentary	0	0	1	0	0	0	1	0	1	1
0.34	0.261330585	0.56	0.442738789	0.29	0.23	0.05	0.05	293147	362261	712	9	95	2	Sedimentary	1	0	0	1	1	0	0	0	0	0
0.19	0.313860213	0.51	0.432050464	0.15	0.28	0.69	0.69	339052	354673	648	9	48	0	Sedimentary	0	0	1	0	0	0	1	0	1	1
0.25	0.284575074	0.56	0.394115584	0.19	0.25	0.11	0.11	463001	500800	726	9	99	9	Sedimentary	1	0	1	0	0	0	1	0	0	1
0.56	0.289350206	0.28	0.397554266	0.42	0.24	0.34	0.34	565524	122496	679	9	95	2	Sandstone	0	0	1	0	0	0	1	0	0	1
0.28	0.282707622	0.67	0.412926958	0.21	0.26	0.53	0.53	345676	544551	714	9	95	2	Sedimentary	1	0	1	0	0	0	1	0	1	0
0.18	0.317820896	0.51	0.404526162	0.14	0.27	0.14	0.14	351619	518876	651	9	47	0	Sandstone	0	0	1	0	0	0	1	0	1	1
0.65	0.297999619	0.27	0.440427956	0.61	0.26	0.36	0.36	588604	283392	696	9	70	3	Sedimentary	0	0	1	0	0	0	0	0	1	1
0.3	0.328411085	0.45	0.404574301	0.22	0.27	0	0	268749	342872	640	9	45	0	Sandstone	0	0	1	0	0	0	1	0	0	0
0.96	0.296212851	0.03	0.425093068	0.93	0.27	0.14	0.14	391464	92519	670	9	83	16	Sedimentary	0	0	0	1	1	0	1	1	1	1
0.17	0.312822982	0.51	0.406059601	0.14	0.26	0.09	0.09	509031	421007	653	9	53	0	Sandstone	0	0	1	0	0	0	1	0	1	0
0.63	0.364764303	0.19	0.391293942	0.39	0.29	0.12	0.12	490203	435562	671	9	35	1	Sandstone	1	0	0	1	1	1	1	0	1	1
0.61	0.298776929	0.32	0.421317398	0.57	0.25	0.19	0.19	473543	156864	715	9	100	5	Sedimentary	1	0	0	1	1	1	1	0	1	0
0.86	0.354361851	0.09	0.385228488	0.49	0.29	0.12	0.12	484988	154896	663	9	55	6	Sandstone	1	0	1	0	0	0	0	0	0	0
0.11	0.26513903	0.73	0.405545835	0.08	0.24	0.33	0.33	459048	329150	740	9	103	2	Sedimentary	1	0	0	1	1	0	0	0	0	0
0.31	0.321406089	0.45	0.432581144	0.23	0.27	0.02	0.02	368900	493000	693	9	40	0	Sedimentary	0	0	1	0	0	0	1	0	0	0
0.3	0.383300804	0.29	0.373497302	0.2	0.32	0.65	0.65	363019	474603	718	9	46	7	Sedimentary	0	0	1	0	0	0	1	1	0	1
0.2	0.282265226	0.79	0.365955378	0.29	0.24	0	0	559288	150217	745	9	106	10	Sandstone	0	0	1	0	0	0	1	0	0	0
0.09	0.258165139	0.57	0.365550615	0.04	0.23	0.78	0.78	370268	302469	789	9	147	20	Sedimentary	1	0	0	1	0	1	1	1	0	1
0.16	0.263817597	0.56	0.38719082	0.17	0.22	0.52	0.52	371144	318141	742	8	170	23	Sedimentary	0	0	0	1	0	1	1	1	1	1
0.47	0.281118345	0.39	0.457186134	0.47	0.24	0.45	0.45	375057	283025	689	9	75	4	Sedimentary	0	0	1	0	0	0	0	0	0	1
0.44	0.284649766	0.46	0.451542604	0.38	0.25	0.53	0.53	355131	335049	692	9	68	2	Sedimentary	1	0	1	0	0	0	1	0	0	1
0.65	0.368494464	0.27	0.410707515	0.48	0.31	0.3	0.3	363252	307016	661	9	55	4	Sedimentary	0	0	1	0	0	0	1	1	1	1
0.22	0.279134053	0.76	0.43440883	0.24	0.25	0	0	423020	105444	696	9	85	2	Sedimentary	1	0	1	0	0	0	1	0	0	1
0.34	0.378445584	0.42	0.411799524	0.24	0.32	0.3	0.3	210964	75776	704	9	25	1	Sedimentary	0	0	1	0	1	0	1	0	1	1
0.61	0.298867969	0.35	0.425502753	0.54	0.24	0.17	0.17	607435	223011	659	9	65	4	Sandstone	1	0	1	0	0	0	0	0	0	1
0.59	0.306935408	0.32	0.400343511	0.49	0.24	0.36	0.36	594198	232944	708	9	85	17	Sandstone	0	0	1	0	0	0	0	0	1	0
0.57	0.251418697	0.17	0.433146926	0.4	0.22	0.22	0.22	539181	200798	720	9	125	16	Sedimentary	0	0	0	1	0	0	1	0	1	1
0.53	0.265420722	0.45	0.388377279	0.56	0.24	0.16	0.16	380186	474084	733	9	125	4	Sedimentary	0	0	0	1	0	1	1	1	1	0
0.52	0.288596869	0.27	0.440518944	0.85	0.25	0.99	0.99	367546	434538	672	9	78	9	Sedimentary	0	0	0	1	1	0	1	1	0	0
0.66	0.323476505	0.13	0.430580381	0.4	0.28	NA	NA	368238	454608	654	9	60	18	Sedimentary	1	0	0	1	1	1	1	0	1	1
0.06	0.310586986	0.77	0.44100543	0.02	0.27	0.12	0.12	430997	393128	640	9	60	8	Sedimentary	0	0	1	0	0	0	1	0	1	1
0.48	0.269091752	0.48	0.448825873	0.49	0.23	0.55	0.55	327160	300947	711	9	95	2	Sedimentary	0	0	0	1	0	1	1	1	1	0
0.3	0.313388473	0.19	0.412054834	0.28	0.26	0.85	0.85	317150	316862	658	9	60	1	Sandstone	0	0	0	1	1	1	0	0	1	1
0.32	0.313644188	0.45	0.424739758	0.26	0.28	0.06	0.06	302266	321180	664	9	56	3	Sedimentary	0	0	1	0	0	0	1	0	0	0
0.48	0.431943158	0.29	0.312243764	0.8	0.35	0.44	0.44	315423	328970	696	9	105	15	Sandstone	1	0	1	1	0	0	1	1	0	1
0.72	0.236116932	0.18	0.427174042	0.88	0.21	0.13	0.13	369436	201289	739	9	140	22	Sedimentary	1	0	0	1	0	0	1	0	0	1
0.22	0.339070343	0.4	0.386554827	0.03	0.27	0	0	376383	190419	676	9	89	10	Sandstone	0	0	1	0	0	0	1	0	0	0
0.06	0.278607533	0.74	0.375470929	0.02	0.24	NA	NA	318538	483811	738	9	155	43	Sedimentary	0	0	1	0	0	0	1	0	0	0
0.68	0.301378819	0.28	0.452706608	0.59	0.26	0.25	0.16	444851	461379	644	9	65	2	Sedimentary	0	0	0	1	1	1	1	0	1	0
0.42	0.282996156	0.51	0.425634452	0.78	0.25	0.49	0.49	311009	182744	698	9	89	3	Sedimentary	0	0	0	1	1	1	0	0	1	1
0.64	0.291477642	0.27	0.421229145	0.4	0.26	0.03	0.03	300464	213629	694	9	80	6	Sedimentary	0	0	1	0	0	0	1	0	0	0
0.39	0.265740679	0.38	0.425387483	0.32	0.21	0.46	0.46	254989	65723	715	9	80	2	Sandstone	1	0	0	1	0	0	1	1	0	0
0.65	0.369679118	0.26	0.395445469	0.43	0.3	0.3	0.3	398450	525025	654	9	49	3	Sandstone	1	0	1	0	0	0	1	0	0	0
0.72	0.317878326	0.28	0.386330648	1	0.26	0.43	0.43	272426	88491	647	9	87	21	Sandstone	0	0	0	1	1	0	1	1	1	1
0.35	0.382130243	0.42	0.408351123	0.24	0.32	0.24	0.24	271078	89067	707	9	25	1	Sedimentary	1	0	1	0	1	0	1	1	0	0
0.48	0.317840849	0.4	0.415407049	0.4	0.26	0.52	0.52	365000	290630	637	9	55	2	Sandstone	0	0	1	0	0	0	1	0	1	0
0.41	0.268787077	0.47	0.443180854	0.36	0.24	0.43	0.43	467155	248968	709	9	85	2	Sedimentary	0	0	0	1	1	0	0	0	0	0
0.48	0.272296714	0.51	0.422290503	0	0.22	0.12	0.12	391228	464816	703	9	85	5	Sandstone	0	0	0	1	0	1	1	0	0	1
0.29	0.259352747	0.49	0.442317324	0.29	0.22	0.68	0.68	389502	444488	717	9	107	7	Sedimentary	1	0	0	1	0	1	1	1	1	1
0.08	0.218312789	0.89	0.353007789	0	0.2	0.3	0.3	175073	53022	764	9	239	30	Sedimentary	0	0	0	1	0	1	0	0	1	0
0.58	0.331215121	0.29	0.408519394	0.45	0.28	0.18	0.18	324243	531180	723	9	75	5	Sedimentary	1	0	0	1	1	1	1	0	1	1
0.39	0.320552144	0.57	0.405277187	0.27	0.27	NA	NA	327465	532649	704	9	95	7	Sedimentary	0	0	1	0	0	0	1	0	1	1
0.26	0.301390419	0.58	0.397740794	0.13	0.25	0	0	403625	304310	653	9	85	5	Sandstone	1	0	1	0	0	0	1	0	0	1
0.46	0.330176778	0.17	0.383874564	0.43	0.27	0.74	0.74	343438	217084	681	9	80	7	Sandstone	0	0	0	1	1	0	1	1	1	1
0.49	0.310328551	0.25	0.420615521	0.29	0.25	0.49	0.49	337235	436694	670	9	55	1	Sandstone	1	0	1	0	0	0	1	0	0	1
0.49	0.283958934	0.41	0.429088997	0.2	0.23	0.59	0.59	235097	372963	694	9	65	5	Sandstone	0	0	1	0	0	0	1	0	0	1
0.05	0.199302339	0.5	0.321929717	0.09	0.15	0.12	0.12	537168	269236	803	9	75	9	Sedimentary	1	0	0	1	0	0	1	0	1	1
0.27	0.233739626	0.36	0.27613511	0.33	0.17	0.17	0.17	368896	184113	756	9	79	3	Sandstone	0	0	0	1	0	0	1	1	0	0
0.07	0.205862117	0.31	0.270276939	0.04	0.13	0.25	0.25	359005	144307	830	9	81	12	Sandstone	1	0	0	1	0	0	1	0	1	1
0.09	0.219337618	0.52	0.327631074	0.09	0.17	0.24	0.24	553005	238515	769	10	55	1	Sedimentary	0	0	0	1	0	1	0	0	0	0
0.12	0.268548411	0.22	0.319000816	0.11	0.21	0.4	0.4	270536	233153	674	10	35	8	Sedimentary	1	0	0	1	0	0	1	0	0	0
0.21	0.230282083	0.39	0.284766765	0.21	0.16	0.27	0.27	472925	480979	785	9	55	7	Sandstone	0	0	0	1	0	0	1	1	1	1
0.17	0.305568303	0.37	0.286624891	0.17	0.23	0.73	0.73	406710	346710	613	10	15	1	Sandstone	1	0	0	1	1	1	1	1	0	1
0.2	0.227596576	0.41	0.327425275	0.23	0.18	0	0	362929	578281	753	10	54	1	Sedimentary	0	0	0	1	0	0	1	1	0	0
0.28	0.19935543	0.32	0.316078724	0.38	0.15	0.07	0.07	449654	350642	807	9	80	9	Sedimentary	0	0	0	1	0	0	1	0	1	0
0.17	0.284295327	0.38	0.295487887	0.17	0.2	0	0	516761	281641	649	10	16	1	Sandstone	0	0	0	1	1	0	1	0	0	1
0.17	0.299459527	0.37	0.287184198	0.17	0.22	0.08	0.08	419037	473443	621	10	16	1	Sandstone	0	0	0	1	1	1	1	1	0	1
0.17	0.274225736	0.38	0.323630019	0.18	0.21	0.59	0.59	435000	221197	656	10	27	1	Sedimentary	1	0	0	1	0	0	1	1	0	1
0.21	0.234601224	0.51	0.261219311	0.67	0.17	0.89	0.89	457410	278770	763	9	95	13	Sandstone	1	0	0	1	0	0	1	0	0	1
0.1	0.204741578	0.5	0.305623818	0.13	0.15	0.58	0.58	413257	269115	813	9	73	8	Sedimentary	0	0	0	1	0	0	1	1	1	1
0.1	0.235163414	0.66	0.264501724	0.2	0.17	0.35	0.35	500539	161617	762	9	90	9	Sandstone	0	0	0	1	0	0	1	1	1	1
0.01	-0.085685427	0	0.166018203	0	-0.08	0.32	0.32	374980	109020	1901	8	235	105	Sandstone	0	0	0	0	0	0	0	0	1	1
0.03	0.142822091	0.36	0.467786187	0.02	0.15	NA	NA	315036	554274	1142	10	40	10	Sedimentary	0	0	0	1	0	0	1	0	1	1
0.05	0.11314524	0.17	0.44499789	0.11	0.1	0	0	481660	498720	1204	9	90	44	Sandstone	0	0	0	0	0	0	1	1	0	0
0.13	0.203106758	0.59	0.504917611	0.05	0.21	0.14	0.14	411204	454250	950	11	38	30	Sedimentary	0	0	0	1	0	1	1	0	0	0
0.06	0.169492578	0.51	0.475789883	0.06	0.17	0.4	0.32	208829	72989	1113	10	13	3	Sedimentary	0	0	0	1	0	0	1	1	1	0
0.07	0.174187311	0.81	0.483749028	0	0.17	0.12	0.12	321047	522296	1068	10	45	5	Sedimentary	0	0	0	1	0	1	0	1	0	1
0	0.326618496	0	0.321029173	0	0.22	0.38	0.38	368981	161310	846	9	39	11	Sedimentary	0	0	0	1	1	0	0	0	1	1
0.06	0.327339201	0.35	0.303344612	0.06	0.21	0.03	0.03	266870	246956	790	10	10	6	Sandstone	1	0	0	1	1	0	1	0	1	1
0.06	0.323482715	0.25	0.34935896	0.04	0.23	0.46	0.46	517000	199140	776	10	8	2	Sedimentary	0	0	0	1	1	1	0	0	0	1
0	0.322232151	0	0.279133078	0	0.2	0.45	0.45	343639	358347	859	10	27	9	Sandstone	1	0	0	1	1	0	0	0	1	1
0.13	0.320289692	0.57	0.342976314	0.1	0.22	0.5	0.5	224329	331804	796	10	39	9	Sedimentary	1	0	0	1	1	0	1	0	0	0
0.32	0.313001823	0.13	0.32103466	0	0.22	0.48	0.48	407005	143065	795	10	20	11	Sedimentary	0	0	0	1	1	0	0	0	1	1
0.02	0.325710675	0.02	0.322605776	0.07	0.22	0	0	447393	158857	831	9	57	7	Sedimentary	0	0	0	1	1	0	0	0	1	1
0	0.306654205	0.01	0.29760877	0	0.21	0.04	0.04	328846	386927	843	10	30	8	Sedimentary	0	0	0	1	1	0	0	0	1	1
0	0.311958345	0	0.318349359	0	0.22	0.61	0.61	388179	273450	800	10	26	9	Sedimentary	1	0	0	1	1	0	0	0	1	1
0.08	0.322872301	0.16	0.267070378	0.11	0.21	0.14	0.14	554973	197600	849	10	20	4	Sandstone	0	0	0	1	1	0	0	1	1	1
0.04	0.308485202	0.44	0.306372479	0.29	0.22	0.47	0.47	311040	99175	788	11	20	15	Sedimentary	1	0	0	1	1	1	0	0	0	0
0.03	0.307927346	0.14	0.304828317	0.1	0.22	0.13	0.13	286969	82987	797	11	17	6	Sedimentary	0	0	0	1	1	1	0	0	0	0
0	0.31497544	0.02	0.312368273	0	0.22	0.43	0.43	441592	142674	844	10	17	4	Sedimentary	0	0	0	1	1	0	0	0	1	1
0.04	0.310377656	0.17	0.314984113	0.06	0.23	0.17	0.17	351407	89410	783	11	7	2	Sedimentary	1	0	0	1	1	0	1	1	0	1
0	-0.114258512	0.06	0.178223994	0	-0.12	0.55	0.55	613453	299000	1548	8	274	15	Limestone	1	0	0	0	0	0	0	0	0	1
0	0.177089036	0.23	0.30188845	0.01	0.16	0.26	0.26	623000	284334	905	9	60	2	Sandstone	0	0	0	1	0	0	1	0	1	1
0.06	0.212395392	0.69	0.268942353	0.06	0.18	0.43	0.43	407000	612514	874	8	100	13	Sandstone	0	0	0	1	0	0	1	1	1	1
0.01	0.215866585	0.25	0.342774071	0.01	0.21	0.13	0.13	316688	337170	823	9	48	3	Sedimentary	0	0	0	1	0	0	1	1	0	0
0	-0.096060103	0	0.157718898	0	-0.11	0.06	0.06	484340	495176	1404	8	385	106	Limestone	0	0	0	0	0	0	0	0	1	0
0.03	0.246690567	0.75	0.325074462	0.03	0.23	0.39	0.39	466741	495275	788	9	60	21	Sedimentary	0	0	0	1	0	1	1	1	1	1
0	-0.183040177	0.02	0.170680108	0	-0.19	NA	NA	363001	420942	1670	6	375	11	Limestone	0	0	0	0	0	0	0	0	0	0
0.02	0.254850211	0.47	0.31240796	0.02	0.23	0.48	0.48	284979	132929	821	8	65	8	Sedimentary	1	0	0	1	0	1	1	1	0	0
0.44	0.327040702	0.51	0.248170064	0.23	0.29	0.5	0.5	219057	82971	724	9	87	7	Sandstone	0	0	1	0	0	0	1	0	0	0
0.01	0.05010374	0.31	0.209561836	0	0.03	0.08	0.08	467227	374789	1171	7	237	78	Sandstone	0	0	0	0	1	0	1	0	1	0
0.29	0.357666178	0.5	0.296523321	0.24	0.33	0.04	0.04	520710	394776	690	9	26	1	Sedimentary	1	0	1	0	1	1	1	1	0	1
0.62	0.424728874	0.31	0.274430458	0.55	0.39	0	0	496908	184941	628	9	15	2	Sedimentary	1	0	1	1	1	0	1	1	0	0
0	0.033879632	0.1	0.22230533	0	0.02	0.4	0.4	571152	163267	1298	7	148	7	Sandstone	0	0	0	0	0	0	1	0	0	0
0	-0.001250984	0.07	0.1987476	0	0	0.97	0.97	381484	303348	1207	8	262	60	Sandstone	0	0	0	0	0	0	1	0	0	0
0.01	0.196654783	0.53	0.315720486	0	0.18	0.23	0.23	408680	452835	863	8	130	11	Sedimentary	1	0	0	1	0	0	1	1	0	1
0	-0.095615964	0.06	0.22513445	0	-0.12	NA	NA	372792	431556	1532	7	222	3	Limestone	1	0	0	0	0	1	1	1	0	0
0.58	0.42650197	0.18	0.269077395	0.45	0.4	0.48	0.48	362846	115228	644	9	15	2	Sedimentary	0	0	1	1	0	0	1	1	0	0
0.02	-0.000444466	0.42	0.311881808	0.02	0.01	0.27	0.27	299500	233000	1180	7	180	8	Sedimentary	1	0	0	0	1	1	1	1	0	1
0.01	0.263399469	0.33	0.295640599	0	0.24	0.21	0.21	314840	323230	774	8	112	42	Sedimentary	0	0	0	1	0	1	1	1	1	1
0.01	0.067311316	0.66	0.33273168	0.01	0.07	0.02	0.02	412950	480959	980	8	177	45	Sedimentary	1	0	0	1	0	0	0	0	0	0
0	0.004226036	0.02	0.291992677	0	-0.03	0.07	0.07	280899	212537	1196	7	217	20	Limestone	0	0	0	0	0	0	1	1	0	1
0.21	0.438318246	0.36	0.239822016	0.15	0.38	0.23	0.23	258950	196830	626	9	10	1	Sandstone	1	0	1	1	1	0	1	1	0	0
0	0.098940872	0.8	0.379230377	0.03	0.09	0.15	0.15	407100	514725	928	8	132	45	Sedimentary	0	0	0	1	0	0	0	0	1	0
0.57	0.423777844	0.18	0.266400946	0.46	0.39	0.53	0.53	454583	132585	642	9	25	3	Sedimentary	0	0	1	1	0	0	1	1	0	0
0.01	0.155260785	0.29	0.277293075	0	0.14	0.43	0.43	452990	170724	921	9	115	44	Sandstone	0	0	0	1	0	0	1	0	1	0
0.01	0.070143497	0.1	0.280228497	0	0.05	0.25	0.25	488681	218427	998	8	228	31	Sandstone	1	0	0	0	1	0	0	0	1	1
0.02	0.19655828	0.86	0.288525773	0.18	0.19	0	0	365998	580069	831	8	178	37	Sedimentary	0	0	0	1	0	0	1	1	0	0
0.02	0.228451124	0.93	0.300238885	0.04	0.22	0.62	0.62	396351	449209	799	9	115	52	Sedimentary	1	0	0	1	0	0	1	1	0	1
0	-0.017491928	0.02	0.203789061	0	-0.01	0.01	0.01	399168	433011	1227	8	260	28	Sandstone	0	0	0	0	0	0	1	0	0	0
0.03	0.193255232	0.48	0.339419221	0.07	0.18	0.3	0.3	521129	174994	853	9	70	31	Sedimentary	0	0	0	1	0	1	0	0	0	1
0	0.110184821	0.22	0.287178052	0	0.1	0.25	0.25	404343	242698	965	9	127	45	Sandstone	0	0	0	0	1	0	0	0	1	1
0.09	0.321269838	0.59	0.300776185	0.12	0.3	0.41	0.41	374857	366583	727	9	39	3	Sedimentary	1	0	1	0	0	0	1	0	0	0
0	0.031025962	0.04	0.231312377	0	0.01	NA	NA	504980	310813	1152	7	267	33	Sandstone	1	0	0	0	0	0	1	0	1	1
0.01	0.168512023	0.32	0.334479013	0.01	0.16	0.66	0.66	408720	277718	891	8	104	9	Sedimentary	0	0	0	1	0	0	1	0	1	1
0	-0.000159121	0	0.184540564	0	-0.01	1	1	327000	264969	1202	7	320	52	Sandstone	1	0	0	0	0	0	1	0	0	0
0	-0.008996623	0.06	0.311944687	0	0	0.45	0.45	350529	249275	1121	7	240	45	Sedimentary	0	0	0	0	0	0	1	1	0	1
0.14	0.380311698	0.38	0.255469239	0.1	0.33	0.1	0.1	356697	251053	670	9	28	3	Sandstone	1	0	1	0	0	0	1	1	0	1
0.14	0.13504201	0.56	0.448830019	0.1	0.12	0.13	0.13	557172	123297	970	10	9	4	Sandstone	1	0	0	1	0	0	1	1	1	0
0.02	0.05038939	0.79	0.442222089	0	0.06	0.19	0.19	638750	262687	1211	9	90	28	Sedimentary	0	0	0	1	0	0	0	0	1	0
0	-0.137581721	0	0.164888615	0	-0.12	0.05	0.05	313007	198654	1829	7	346	11	Sedimentary	1	0	0	0	0	0	0	0	1	0
0.03	0.107752364	0.56	0.479293431	0.01	0.09	0.28	0.28	359198	542581	985	10	57	30	Sandstone	1	0	0	1	0	0	0	0	1	1
0.07	0.086896333	0.27	0.445144961	0.11	0.08	0.05	0.05	249060	358662	1111	9	73	20	Sedimentary	0	0	0	0	1	0	1	0	0	1
0.38	0.14706141	0.39	0.636353904	0.66	0.13	0.34	0.34	231040	107773	903	10	35	125	Sedimentary	1	0	0	1	0	0	1	0	0	1
0	-0.084812202	0	0.148758261	0	-0.06	0.22	0.22	448673	361354	1647	8	395	191	Sedimentary	0	0	0	0	0	0	0	0	1	1
0.05	0.10157659	0.71	0.555905032	0.03	0.07	0.42	0.42	590482	150991	1056	9	14	27	Sandstone	1	0	0	1	0	0	0	0	0	0
0.05	0.076494391	0.77	0.479516184	0.03	0.06	0.18	0.18	521018	397026	1122	9	53	15	Sandstone	1	0	0	1	0	0	0	0	1	0
0.05	0.112226521	0.48	0.589659844	0	0.1	0.36	0.36	466552	272704	977	10	86	111	Sedimentary	0	0	0	0	1	1	0	0	1	1
0.02	-0.045506271	0.08	0.291298824	0.03	-0.04	0	0	399009	472956	1529	7	237	14	Sedimentary	0	0	0	0	0	0	1	1	0	1
0.07	0.074237272	0.83	0.444206198	0	0.07	0.75	0.75	406938	449791	1098	9	100	21	Sedimentary	1	0	0	1	0	0	0	0	1	1
0.07	0.072757623	0.24	0.391624652	0.09	0.07	0.11	0.11	275535	281504	1219	9	90	71	Sedimentary	0	0	0	0	1	0	1	0	0	1
0.04	0.076097249	0.65	0.493092934	0.06	0.06	0.03	0.03	583959	316669	1033	9	97	12	Sandstone	0	0	0	1	0	0	0	0	1	0
0.13	0.117790453	0.67	0.615790423	0.03	0.1	0.35	0.35	277211	114882	997	10	18	31	Sedimentary	1	0	0	1	0	0	0	0	1	1
0	-0.02695655	0.01	0.282280374	0.01	-0.02	0.27	0.27	318590	282680	1531	8	189	15	Sedimentary	1	0	0	0	0	0	1	1	0	1
0.07	0.011186983	0.84	0.510659407	0.07	0.01	0.35	0.35	488300	192205	1212	8	164	20	Sedimentary	1	0	0	1	0	0	0	0	1	0
0.02	0.033838683	0.86	0.418060988	0	0.04	0.62	0.62	481076	233084	1222	9	153	67	Sedimentary	0	0	0	1	0	0	0	0	1	0
0.02	0.076367006	0.45	0.445878397	0	0.06	0.3	0.3	414716	426842	996	9	135	10	Sandstone	1	0	0	0	0	0	1	1	0	0
0.02	0.082824568	0.71	0.44413932	0.02	0.07	0.6	0.6	449078	269055	1060	9	85	12	Sandstone	1	0	0	1	0	0	0	0	1	0
0.03	0.079361619	0.57	0.480706944	0.03	0.06	0.59	0.59	409838	539065	1112	9	47	5	Sandstone	0	0	0	1	0	0	0	0	0	0
0.14	0.132596474	0.57	0.457712244	0.11	0.11	0.34	0.34	382530	356089	979	10	9	4	Sandstone	0	0	0	1	0	0	0	1	0	0
0	-0.011846441	0.01	0.290585147	0	0	0.21	0.21	355013	201742	1421	8	213	30	Sedimentary	1	0	0	0	0	0	1	1	0	1
0.62	0.360833529	0.3	0.458474698	0.66	0.23	0.49	0.49	518973	136963	1158	10	125	91	Sedimentary	1	0	0	1	1	1	0	0	1	1
0.29	0.430783027	0.21	0.338426363	0.08	0.28	0.11	0.11	319016	99140	1230	10	40	31	Sandstone	1	0	1	1	0	0	1	0	0	0
0.4	0.334326296	0.47	0.404194229	0.18	0.21	0.43	0.43	327248	357343	1251	9	183	70	Sedimentary	0	0	0	1	1	0	1	1	0	0
0.29	0.355586803	0.58	0.483956817	0.17	0.24	0.27	0.27	334713	341630	1112	10	79	17	Sedimentary	1	0	1	0	0	0	0	0	1	0
0.67	0.403179558	0.29	0.386899836	0.47	0.27	0.42	0.42	390342	107812	1185	10	100	34	Sedimentary	1	0	1	1	0	0	1	0	1	0
0.9	0.336103856	0.1	0.511277133	0.96	0.21	0.21	0.21	598863	270998	1024	10	119	65	Sandstone	0	0	0	1	1	0	0	0	1	1
0.4	0.421221613	0.49	0.287677513	0.03	0.27	0.37	0.37	582968	287155	1296	10	55	44	Sandstone	1	0	1	1	0	0	1	0	1	1
0.62	0.439336389	0.28	0.395436061	0.58	0.22	0.61	0.61	228496	91396	1155	10	30	19	Sedimentary	1	0	1	1	0	0	0	1	0	0
0.61	0.386335119	0.31	0.525605991	0.63	0.27	0.57	0.57	378990	90789	1002	10	49	34	Sedimentary	0	0	1	1	0	0	1	0	1	0
0.42	0.413244089	0.37	0.275150376	0.06	0.27	0.38	0.38	411993	167681	1307	10	78	45	Sandstone	0	0	1	1	0	0	1	0	0	0
0.03	0.25098215	0.22	0.298634321	0.12	0.15	0.63	0.63	477675	330759	1530	9	254	10	Hard	0	0	0	1	0	0	1	0	0	0
0.42	0.349355624	0.49	0.435775637	0.34	0.22	0.01	0.01	543003	322226	1263	10	90	30	Sedimentary	0	0	0	1	1	1	0	1	1	1
0.57	0.447299665	0.26	0.345217116	0.35	0.29	0.13	0.13	415500	449100	1136	10	70	13	Sandstone	0	0	1	1	0	0	1	0	0	0
0.37	0.402283602	0.57	0.456840307	0.34	0.26	0.02	0.02	405160	463041	1137	9	95	88	Sedimentary	0	0	1	1	0	0	1	1	0	0
0.4	0.369366368	0.41	0.514582502	0.31	0.26	1	1	323000	294560	1027	10	57	16	Sedimentary	0	0	1	0	0	0	0	0	1	1
0.33	0.365276802	0.53	0.536768095	0.08	0.24	0.25	0.25	413226	506692	974	9	69	18	Sandstone	1	0	1	0	0	0	1	0	0	1
0.08	0.310089081	0.35	0.354394899	0.1	0.2	0.04	0.04	304367	209460	1363	9	204	10	Hard	0	0	0	1	1	0	1	0	0	0
0.79	0.501482954	0.1	0.387339935	0.86	0.34	0.66	0.66	287053	127149	972	11	30	20	Sandstone	0	0	1	1	0	1	1	0	0	0
0.22	0.26182973	0.73	0.338999556	0.21	0.15	0.54	0.54	244560	236390	1458	9	235	15	Sedimentary	1	0	0	1	0	0	1	1	1	1
0.72	0.468500288	0.19	0.464136392	0.57	0.32	0.48	0.48	354320	268390	1031	10	7	10	Sedimentary	1	0	1	1	0	1	1	1	1	1
0.68	0.457694872	0.22	0.382911935	0.26	0.29	0.36	0.36	431669	112558	1063	10	77	19	Sandstone	0	0	1	1	0	0	1	0	0	0
0.53	0.417843721	0.37	0.323591429	0.37	0.26	0.42	0.42	421000	212918	1239	10	90	26	Sandstone	0	0	1	1	0	0	1	0	0	1
0.49	0.307341015	0.45	0.381476153	0.47	0.19	0	0	319076	502717	1336	10	172	45	Sedimentary	0	0	0	1	1	0	1	0	0	0
0.34	0.339864066	0.43	0.586445253	0.17	0.23	0.7	0.7	350221	455574	999	10	62	21	Sedimentary	1	0	0	1	1	1	0	0	1	1
0.11	0.237016956	0.72	0.529627443	0.06	0.2	0.42	0.42	380365	117020	1081	11	50	46	Sedimentary	0	0	0	1	0	0	1	0	1	1
0	0.013715028	0.15	0.2995436	0	0	0.91	0.91	295079	174430	1547	8	329	26	Sandstone	1	0	0	0	0	0	1	1	0	1
0.07	0.062975401	0.84	0.357243319	0	0.04	0.11	0.11	555057	185008	1443	9	259	34	Sandstone	1	0	0	1	0	0	0	0	0	1
0.41	0.228321879	0.53	0.506908666	0.12	0.2	0.85	0.85	454450	293600	1064	11	115	100	Sedimentary	0	0	0	1	0	1	0	1	1	1
0	0.114882631	0.92	0.400845904	0	0.08	0.06	0.06	489650	141000	1381	9	167	84	Sandstone	0	0	0	1	0	0	0	0	1	1
0.76	0.468119675	0.12	0.207123127	1	0.42	NA	NA	366900	438000	604	10	10	10	Sandstone	0	0	1	1	0	0	1	1	0	0
0.55	0.467651075	0.27	0.219371986	0.05	0.42	0.31	0.31	451026	475065	623	10	7	1	Sandstone	0	0	1	1	1	0	1	1	0	1
0.06	0.379189988	0.21	0.232706788	0.09	0.34	0.31	0.31	507863	201516	682	10	37	5	Sedimentary	0	0	1	0	0	0	1	1	0	1
0.5	0.433996366	0.25	0.238000149	0.52	0.4	0.55	0.55	328513	346623	614	10	23	4	Sedimentary	0	0	1	1	0	0	1	1	0	1
0.02	0.356191933	0.28	0.25492523	0.02	0.32	NA	NA	344671	406523	650	10	39	2	Sedimentary	0	0	1	0	0	1	1	0	0	1
0.01	0.351482174	0.19	0.254631403	0	0.31	0.49	0.49	334598	557000	682	10	52	3	Sedimentary	1	0	1	0	0	0	1	1	0	0
0.01	0.432661769	0.56	0.222244665	0	0.4	0	0	198990	46740	652	10	75	50	Sedimentary	0	0	1	1	0	0	1	1	0	0
0.66	0.441245889	0.17	0.227634165	0.77	0.41	0.61	0.61	396992	129868	603	10	71	28	Sedimentary	0	0	1	1	0	0	1	1	1	0
0.58	0.436037468	0.23	0.242689152	0.6	0.4	0.13	0.13	558818	152980	614	10	29	4	Sedimentary	0	0	1	1	0	0	1	1	0	1
0.08	0.354380619	0.2	0.26091308	0.06	0.31	0.32	0.32	358770	303460	675	10	45	4	Sedimentary	1	0	1	0	0	0	1	1	0	0
0	0.337332236	0.27	0.279721193	0	0.29	0.05	0.05	383643	479486	632	10	25	2	Sedimentary	0	0	0	1	1	1	1	1	0	0
0.04	0.403979468	0.36	0.210194638	0	0.35	0.1	0.1	561002	308766	667	10	67	10	Sandstone	0	0	1	1	0	1	1	1	1	1
0.01	0.3285081	0.25	0.297320763	0	0.28	0.26	0.26	320892	179919	606	10	15	2	Sedimentary	1	0	0	1	1	1	1	1	1	1
0.51	0.39624768	0.26	0.229844538	0.57	0.36	0	0	472933	246983	660	10	36	4	Sedimentary	1	0	1	1	1	0	1	0	1	0
0.19	0.35606185	0.4	0.240976365	0.09	0.32	0.03	0.03	521210	162853	689	10	68	10	Sedimentary	0	0	1	0	1	0	1	1	0	0
0	0.355047853	0.16	0.254122399	0	0.31	0.05	0.05	406623	542300	667	10	51	6	Sedimentary	0	0	1	0	0	0	1	0	0	0
0	0.35002891	0.14	0.240823189	0	0.29	0.11	0.11	401076	366923	644	10	38	2	Sandstone	0	0	0	1	1	1	0	0	0	0
0.17	0.362934684	0.13	0.416995713	0.17	0.29	0.15	0.15	519451	204621	892	8	29	10	Sedimentary	0	0	0	1	1	1	0	0	1	1
0.24	0.340844222	0.33	0.306502034	0.08	0.27	0.42	0.42	534984	151135	1093	9	60	18	Sedimentary	0	0	1	0	0	0	1	0	0	0
0.29	0.381526578	0.4	0.385329544	0.25	0.37	0.07	0.07	433364	417320	842	10	6	1	Sedimentary	1	0	1	0	0	0	1	1	0	1
0.29	0.394548038	0.32	0.352327613	0.41	0.34	0.14	0.14	291062	251481	844	10	7	2	Sedimentary	0	0	1	1	0	1	1	0	0	1
0	0.334845904	0.12	0.251918104	0	0.3	1	1	210980	209370	647	11	35	10	Sedimentary	1	0	1	0	0	0	1	0	0	0
0.17	0.309764951	0.25	0.259440656	0.12	0.27	0	0	359080	307000	688	10	55	10	Sedimentary	1	0	0	1	1	1	1	1	0	0
0.08	0.469069476	0.23	0.242675473	0.02	0.35	0.08	0.08	356868	394755	591	11	6	3	Chalk	0	0	1	1	1	0	1	0	0	0
0	0.033115993	0.97	0.350285024	NA	NA	0.16	0.16	539440	131050	1224	8	120	29	Sedimentary	0	0	0	1	0	0	0	1	0	0
0.02	0.012592311	0.54	0.323071345	0	0.01	0.01	0.01	530992	275244	1148	8	160	22	Sandstone	0	0	0	0	1	0	0	0	1	0
0	-0.193220704	0	0.142530694	NA	NA	0.5	0.5	399000	167565	1741	6	388	45	Limestone	1	0	0	1	0	0	0	0	1	1
0	0.015869232	0.37	0.239297755	NA	NA	0.22	0.22	623489	276842	1370	9	130	68	Sandstone	0	0	0	1	0	0	0	0	1	1
0.01	0.046936353	0.49	0.343263851	0.02	0.06	0	0	408868	301595	1252	9	50	3	Sedimentary	0	0	0	1	0	0	0	0	0	1
0	-0.064143091	0.97	0.25855185	NA	NA	0.2	0.2	559255	270210	1392	8	255	61	Sedimentary	0	0	0	1	0	0	0	0	1	1
0	-0.070559264	0.23	0.165849501	NA	NA	0.37	0.37	449146	235451	1752	7	200	160	Sedimentary	0	0	0	1	0	0	0	0	1	1
0.01	-0.007293528	0.51	0.348404355	0.01	0	0	0	364453	414539	1176	8	180	19	Sedimentary	0	0	0	1	0	0	0	0	0	0
0.01	0.050510009	0.79	0.322948183	0.01	0.02	0.18	0.18	370532	508987	1336	9	85	3	Limestone	1	0	0	1	0	0	0	0	0	1
0	0.061728746	0.79	0.338164075	NA	NA	0.6	0.6	473080	504835	1212	9	99	40	Sedimentary	0	0	0	1	0	0	0	0	1	0
0	-0.004531715	0.67	0.30304671	NA	NA	NA	NA	517407	401409	1144	8	222	48	Sandstone	1	0	0	1	0	0	0	0	1	1
0.29	0.245223745	0.43	0.390235133	0.11	0.22	0.21	0.21	376681	390159	930	9	8	2	Sandstone	1	0	0	1	0	0	1	1	1	1
0	-0.091099009	0.13	0.26067781	0	-0.11	0.09	0.09	281424	187056	1479	7	235	7	Limestone	0	0	0	0	0	1	1	1	0	1
0	-0.040693066	0	0.339226807	NA	NA	0	0	285115	214218	1362	7	167	9	Sedimentary	1	0	0	1	0	0	0	1	0	0
0	0.024154505	0.71	0.264037182	NA	NA	0.21	0.21	503000	290534	1400	9	155	50	Sedimentary	0	0	0	1	0	0	0	0	1	1
0	-0.054556164	0.03	0.32334023	0	-0.05	0.59	0.59	261000	261177	1256	7	278	49	Sedimentary	0	0	0	0	0	0	1	1	1	1
0	0.067404102	0.82	0.350828332	0.01	0.07	0.16	0.16	617372	235304	1243	8	122	13	Sedimentary	0	0	0	1	0	0	0	0	0	1
0.02	0.166245291	0.47	0.379326858	0.02	0.15	0.39	0.39	510920	175244	1028	9	10	1	Sandstone	0	0	0	1	0	0	1	1	0	1
0	-0.004913539	0	0.288366258	NA	NA	0.45	0.45	567072	332929	1213	9	242	119	Sedimentary	0	0	0	1	0	0	0	0	1	1
0	-0.147155865	0.24	0.031456477	NA	NA	0.59	0.59	226999	58909	1857	7	390	210	Sandstone	0	0	0	1	0	0	0	0	1	1
0	-0.009146437	0.95	0.300534354	0	0	0	0	300500	298715	1241	8	210	120	Sedimentary	1	0	0	1	0	0	0	0	0	1
0	-0.09964932	0	0.143272707	0	-0.1	0.79	0.79	370486	245006	1770	7	290	92	Sandstone	0	0	0	0	0	0	0	0	1	0
0	-0.033951153	0.16	0.304683487	0.01	-0.01	0	0	403004	496985	1239	8	213	17	Sedimentary	0	0	0	0	1	0	1	1	0	0
0	-0.07483153	0.42	0.252825218	0	-0.05	0.08	0.08	381358	486826	1392	8	275	45	Sedimentary	0	0	0	0	1	1	1	0	0	1
0	-0.148552105	0.01	0.105342928	0	-0.14	0.07	0.07	268635	214495	1925	7	247	30	Sandstone	0	0	0	0	0	0	0	0	0	1
0	-0.009119659	0.22	0.336360901	0.01	0	0	0	256509	84977	1262	8	125	2	Sedimentary	0	0	0	1	0	0	0	0	0	0
0	0.041057414	0.82	0.284494232	0.01	0.03	0.91	0.91	400645	448893	1307	8	167	19	Sandstone	1	0	0	1	0	0	0	0	0	1
0.01	-0.006086001	0.74	0.273889027	0	0	0.4	0.4	429331	286748	1278	8	138	17	Sandstone	0	0	0	1	0	0	0	0	0	0
0.01	0.024794554	0.29	0.358397245	0.01	0.04	0	0	315723	513800	1188	9	97	6	Sedimentary	0	0	0	0	1	0	1	0	0	0
0.01	-0.019660799	0.65	0.308632455	0	0	0	0	309180	514368	1343	8	132	12	Sedimentary	0	0	0	1	0	0	0	0	0	1
0.02	0.078423879	0.68	0.374496697	0	0.08	0.76	0.76	244873	366951	1146	9	70	9	Sedimentary	1	0	0	1	0	0	0	0	1	0
0.67	0.402423033	0.27	0.415891361	0.98	0.32	0.06	0.06	556331	108474	721	10	50	11	Sedimentary	0	0	1	1	0	0	1	1	1	1
0.4	0.385802333	0.41	0.401038479	0.27	0.29	0.59	0.59	401008	99075	792	9	46	3	Sedimentary	0	0	1	1	0	0	1	0	1	0
0.45	0.385908495	0.45	0.387380904	0.23	0.29	0.63	0.63	381094	127231	790	9	65	8	Sedimentary	0	0	1	1	0	0	1	0	1	1
0.28	0.368263736	0.49	0.392614496	0.22	0.28	0	0	364595	413293	842	10	39	5	Sedimentary	0	0	1	0	0	0	1	0	0	0
0.61	0.369153522	0.26	0.465637848	0.53	0.31	0.18	0.18	370050	522080	752	10	15	2	Sedimentary	0	0	1	0	0	0	1	1	1	0
0.75	0.377110932	0.15	0.445503393	0.63	0.31	0.48	0.48	334315	537091	750	10	26	6	Sedimentary	0	0	1	0	0	0	1	1	1	0
0.75	0.407375533	0.13	0.415817436	0.67	0.32	0.7	0.7	288738	127575	732	10	25	10	Sedimentary	0	0	1	1	0	1	1	1	1	0
0.23	0.329364979	0.6	0.352404353	0.26	0.24	1	0.32	454748	79297	957	10	75	8	Sedimentary	0	0	1	0	0	0	1	0	0	0
0.28	0.408628722	0.62	0.359121916	0.32	0.3	0.29	0.29	624968	157538	740	9	73	17	Sandstone	0	0	1	1	0	0	1	0	1	1
0.63	0.342433196	0.11	0.365330534	0.64	0.25	0.13	0.13	466890	159102	890	10	59	13	Sandstone	0	0	0	1	1	0	1	1	1	1
0.27	0.341383042	0.19	0.396061003	0.36	0.27	0.35	0.35	376799	318837	900	10	47	13	Sedimentary	0	0	0	1	1	1	0	0	1	1
0.32	0.309892793	0.44	0.409300047	0.31	0.25	0.49	0.49	571033	196462	932	10	73	16	Sedimentary	0	0	1	0	0	0	0	0	1	1
0.33	0.303617078	0.5	0.391022548	0.48	0.24	0.03	0.03	352094	399041	963	10	88	33	Sedimentary	0	0	1	0	0	0	0	0	1	1
0.41	0.399702807	0.47	0.456134575	0.24	0.31	0.3	0.3	377300	232737	693	10	8	1	Sedimentary	0	0	1	1	0	1	1	1	0	1
0.71	0.379538953	0.17	0.460236751	0.91	0.32	0.41	0.23	342495	498284	723	10	15	6	Sedimentary	1	0	1	0	0	0	1	1	0	0
0.47	0.355008945	0.26	0.401023022	0.35	0.24	0.32	0.32	418792	504597	873	10	39	8	Limestone	0	0	1	0	0	0	1	0	0	1
0.51	0.3699281	0.38	0.471730821	0.44	0.32	0.55	0.55	246684	191477	711	10	15	11	Sedimentary	0	0	1	1	0	0	0	0	1	0
0.71	0.355915412	0.22	0.400211107	0.24	0.27	0.5	0.5	258748	125001	817	10	45	11	Sandstone	0	0	1	0	0	0	1	0	1	1
0.24	0.310333482	0.46	0.397501579	0	0.25	0.5	0.5	326906	274960	945	10	88	40	Sedimentary	0	0	1	0	0	0	1	0	0	1
0.81	0.405008961	0.17	0.369681188	0.85	0.3	0.45	0.45	324285	283000	750	10	46	25	Sandstone	0	0	1	1	0	0	0	1	1	1
0.54	0.423285179	0.39	0.424613153	0.86	0.33	0.13	0.13	382122	255183	694	10	17	1	Sedimentary	1	0	1	1	0	1	1	1	1	1
0.34	0.337239018	0.1	0.380269897	0.23	0.26	0.27	0.27	451032	120734	928	10	50	6	Sedimentary	0	0	0	1	1	0	1	1	1	1
0.05	0.256355922	0.13	0.358577839	0.03	0.21	0.5	0.5	233009	116996	1009	10	185	71	Sedimentary	0	0	0	1	0	0	1	0	1	1
0.43	0.315194232	0.28	0.468291651	0.62	0.29	0.13	0.13	176971	52850	810	10	29	7	Sedimentary	0	0	0	1	1	1	1	0	1	1
0.34	0.309770516	0.38	0.345232475	0.14	0.23	0.67	0.67	245502	376036	995	10	97	22	Sedimentary	1	0	0	1	1	1	1	1	1	1
0.5	0.346004889	0.19	0.482297302	0.48	0.29	0.23	0.23	453150	215156	782	10	16	4	Sedimentary	0	0	0	1	1	1	0	0	1	1
0.63	0.302703349	0.27	0.4369831	0.76	0.26	0.31	0.31	502849	179009	898	10	66	10	Sedimentary	0	0	0	1	1	1	0	0	1	1
0.51	0.275929034	0.2	0.394648151	0.5	0.23	0.06	0.06	315904	206021	968	10	130	32	Sedimentary	0	0	0	1	0	1	1	1	0	0
0.16	0.253694953	0.74	0.45399764	0.15	0.22	0.89	0.89	357904	473139	975	10	89	12	Sedimentary	1	0	0	1	0	1	1	1	1	1
0.3	0.330120707	0.51	0.485893164	0.25	0.37	0.25	0.25	374723	479166	797	10	24	4	Sedimentary	1	0	1	0	0	1	1	0	0	0
0.4	0.284913114	0.21	0.461954608	0.58	0.23	0.71	0.71	259423	306779	945	9	80	21	Sedimentary	1	0	0	1	1	1	1	0	0	0
0.42	0.301951903	0.28	0.440365449	0.49	0.26	0.61	0.61	244731	243621	907	10	57	11	Sedimentary	0	0	1	0	0	0	0	0	0	1
0.12	0.261915339	0.72	0.45955632	0	0.23	0.01	0.01	375336	594186	934	10	97	17	Sedimentary	1	0	0	1	1	0	0	0	0	0
0.93	0.310253464	0.06	0.445438001	0.69	0.25	0.41	0.41	498715	300786	859	10	46	6	Sandstone	0	0	0	1	1	1	1	0	0	1
0.32	0.286426483	0.25	0.466057283	0.36	0.24	0.29	0.29	310100	248100	915	9	85	32	Sedimentary	1	0	0	1	1	1	1	0	0	1
0.54	0.413313147	0.33	0.274220962	0.27	0.3	0.62	0.62	396568	114659	1115	10	73	30	Sedimentary	0	0	1	1	0	0	1	0	0	1
0.7	0.451389153	0.11	0.246831026	0.55	0.32	0.34	0.34	377225	131210	1104	10	47	40	Sandstone	0	0	1	1	0	0	1	1	1	1
0.77	0.36843888	0.23	0.202162749	0.57	0.24	0.39	0.39	567406	279382	1273	10	134	60	Sandstone	0	0	0	1	1	1	1	0	1	1
0.58	0.452331461	0.31	0.30402601	0.23	0.33	0.29	0.29	170583	16754	1050	10	34	10	Sedimentary	1	0	1	1	1	1	0	1	1	1
0.21	0.400412339	0.34	0.242221633	0.13	0.27	0.48	0.48	522788	150093	1262	10	39	5	Sandstone	1	0	1	1	0	0	1	0	0	0
0.56	0.472073395	0.33	0.254488631	0.25	0.34	0.15	0.15	320686	120272	1033	11	9	7	Sandstone	0	0	1	1	1	0	0	1	0	0
0.59	0.397195626	0.26	0.252578349	0.34	0.29	0.73	0.73	319120	302300	1260	10	65	29	Sedimentary	1	0	1	1	0	0	1	0	0	0
0.3	0.415871184	0.59	0.234138495	0.24	0.29	0.13	0.13	529173	165307	1154	10	65	25	Sandstone	0	0	1	1	0	0	1	0	1	1
0.66	0.379425551	0.22	0.21756228	0.93	0.25	0	0	482700	294833	1241	10	122	30	Sandstone	0	0	0	1	1	0	1	1	0	0
0.06	0.001013452	0.14	0.294377283	0.1	-0.01	0.31	0.31	211000	231435	1310	8	137	5	Sandstone	1	0	0	0	0	0	1	1	0	1
0	-0.11115564	0	0.245202472	NA	NA	0.16	0.16	473004	428954	1388	7	397	6	Sedimentary	0	0	0	1	0	0	0	0	1	1
0.09	0.056283359	0.61	0.349359655	NA	NA	0	0	369226	547125	1102	9	150	30	Sedimentary	0	0	0	1	0	0	0	1	0	0
0.05	0.094737331	0.18	0.393312767	0.08	0.1	0.04	0.04	412803	407199	1000	10	75	11	Sedimentary	0	0	0	0	0	0	1	1	0	1
0.58	0.4072087	0.19	0.249534007	0.54	0.37	0.27	0.27	308542	357951	585	11	6	1	Sedimentary	0	0	1	1	1	0	1	0	1	1
0.76	0.441356265	0.15	0.233435867	0.66	0.4	0.14	0.14	382712	104532	606	10	29	1	Sedimentary	0	0	1	1	0	0	1	1	0	1
0.65	0.421048746	0.18	0.227641677	0.57	0.39	0.45	0.45	574418	117414	626	10	17	1	Sedimentary	0	0	1	1	1	0	1	1	0	0
0.69	0.434468223	0.18	0.244032887	0.61	0.4	0.39	0.39	307931	114339	616	10	6	1	Sedimentary	1	0	1	1	1	0	1	1	1	1
0.5	0.428379818	0.1	0.256149772	0.83	0.39	0.98	0.98	353099	315256	564	10	10	3	Sedimentary	1	0	1	1	0	0	1	1	0	0
0.66	0.461543156	0.18	0.222733289	0.62	0.42	0.59	0.59	519380	145023	611	10	42	2	Sedimentary	1	0	1	1	0	0	1	1	1	1
0.35	0.415957632	0.19	0.24176573	0.47	0.38	0.93	0.93	486302	271837	587	10	19	3	Sedimentary	0	0	1	1	1	0	1	0	1	1
0.14	0.441370883	0.16	0.232062998	0.14	0.4	0.19	0.19	540374	201825	587	10	39	8	Sedimentary	1	0	1	1	1	0	1	1	1	1
0.97	0.453744137	0	0.214281484	1	0.42	NA	NA	367694	452097	611	9	87	9	Sedimentary	0	0	1	1	0	0	1	1	0	0
0.27	0.436759631	0.32	0.238945416	0.3	0.4	0	0	429610	204878	582	10	19	4	Sedimentary	0	0	1	1	1	0	1	1	1	1
0.71	0.441120887	0.15	0.213303722	0.64	0.41	0.16	0.16	309703	498150	609	10	60	11	Sedimentary	0	0	1	1	0	0	1	1	1	1
0.61	0.414544	0.29	0.218086277	0.81	0.38	0.29	0.29	309389	546404	611	10	49	15	Sedimentary	1	0	1	1	0	0	1	1	0	0
0.01	0.073289246	0.31	0.374398808	0.01	0.08	0.34	0.34	501661	101728	1131	8	205	38	Sedimentary	0	0	0	0	1	0	1	1	1	1
0.04	0.15648635	0.39	0.250201301	0.05	0.14	0.42	0.42	388799	164752	1277	10	67	4	Sandstone	1	0	0	1	0	0	1	0	1	1
0	-0.009467918	0.06	0.173486418	0.01	-0.01	0.23	0.23	349556	571256	1697	8	198	12	Sandstone	0	0	0	0	0	0	1	0	0	0
0	-0.055678708	0	0.290551715	0	-0.04	0	0	263291	367110	1364	8	380	30	Sedimentary	0	0	0	0	0	0	1	1	0	1
0	0.000212421	0.01	0.308824107	0	0.01	0.57	0.57	282714	107243	1252	8	323	12	Sedimentary	1	0	0	0	0	0	1	1	0	1
0.01	0.104498881	0.5	0.396867595	0.02	0.1	0.11	0.11	178810	31279	1005	8	198	5	Sedimentary	1	0	0	1	0	0	0	0	0	0
0.03	0.116824957	0.56	0.400609232	0.02	0.11	0.23	0.23	207027	54980	1040	8	155	7	Sedimentary	1	0	0	1	0	0	0	0	0	0
0.02	0.119031013	0.44	0.358865938	0.02	0.12	0.69	0.69	442880	162916	1116	9	125	2	Sedimentary	0	0	0	1	0	0	0	0	1	1
0	-0.12106721	0	0.054173157	0	-0.11	0.44	0.44	592621	150441	1903	7	437	157	Sandstone	1	0	0	0	0	0	0	0	1	0
0.03	0.102937762	0.43	0.313338202	0.03	0.11	0	0	270799	315003	1259	9	117	1	Sedimentary	0	0	0	1	0	0	0	0	0	0
0.05	0.165842246	0.25	0.291367852	0.08	0.15	0.08	0.08	282949	316445	1145	10	94	10	Sandstone	1	0	0	1	0	0	1	1	0	1
0	-0.015800464	0.01	0.319994293	0	-0.01	0.29	0.29	515389	158455	1338	8	290	11	Sedimentary	1	0	0	0	0	0	1	1	0	1
0	0.082458595	0.02	0.123076353	0	0.08	0.31	0.31	383003	197828	1386	10	300	127	Sandstone	1	0	0	0	0	0	1	0	1	0
0	0.103050877	0	0.250259043	0	0.07	NA	0.58	316093	491790	1168	7	344	148	Sandstone	0	0	0	0	0	0	1	1	0	0
0.05	0.149948246	0.39	0.22971117	0.05	0.13	0.35	0.35	448720	483031	1345	10	62	1	Sandstone	1	0	0	1	0	0	1	0	1	1
0.01	0.081133313	0.33	0.392460602	0.01	0.08	0.1	0.1	412781	200729	1105	8	185	10	Sedimentary	0	0	0	0	1	1	0	0	1	1
0.03	0.117789397	0.41	0.266845541	0.03	0.11	0.1	0.1	413523	413071	1280	10	105	2	Sandstone	0	0	0	0	1	0	1	1	0	0
0	0.105222123	0.02	0.273242033	0	0.07	0.02	0.02	293904	138553	1195	7	282	18	Sandstone	0	0	0	0	0	0	1	1	0	0
0.04	0.124417214	0.4	0.28350036	0.04	0.1	0.02	0.02	510948	136992	1339	9	80	3	Sandstone	0	0	0	0	1	0	1	1	0	1
0	0.064188885	0.78	0.208227002	0	0.07	0.5	0.5	418743	313021	1194	8	305	24	Sedimentary	1	0	0	1	0	0	0	0	0	0
0.04	0.315652182	0.27	0.267180661	0.02	0.31	0.3	0.3	248307	209842	866	9	70	11	Sedimentary	1	0	1	0	0	0	1	0	0	0
0.17	0.269291719	0.63	0.293971602	0.08	0.26	0.55	0.55	307625	379085	807	8	134	23	Sedimentary	1	0	0	1	0	1	1	1	0	1
0.69	0.448465199	0.12	0.25990229	0.68	0.43	0.8	0.8	323329	358812	604	9	21	2	Sedimentary	1	0	1	1	0	0	1	1	1	1
0.31	0.358660422	0.51	0.228429864	0.07	0.33	0	0	459020	489000	807	9	99	18	Sandstone	1	0	1	0	0	1	1	0	1	1
0.46	0.258534344	0.3	0.308153737	0.38	0.25	0.45	0.45	407436	102998	745	9	124	41	Sedimentary	0	0	0	1	0	1	1	1	1	1
0.18	0.202935307	0.49	0.312081651	0.1	0.19	0	0	356624	580032	897	8	142	16	Sedimentary	0	0	0	1	0	0	1	0	0	0
0.08	0.294774036	0.3	0.215087297	0.04	0.28	0	0	348825	521320	894	9	87	8	Sandstone	0	0	0	1	1	1	0	0	0	0
0.88	0.405828123	0.03	0.223832113	0.6	0.4	0.12	0.12	183280	50936	756	9	149	32	Sedimentary	0	0	1	1	0	0	1	1	0	0
0.17	0.355077498	0.43	0.217611684	0.09	0.33	0.78	0.78	377699	83296	813	9	97	11	Sandstone	0	0	1	0	0	0	1	1	0	1
0.42	0.389766221	0.16	0.25969322	0.42	0.36	0.79	0.79	391336	126991	613	9	67	20	Sandstone	0	0	1	1	1	0	1	0	1	0
0	0.072900913	0	0.131522268	0	0.06	0.02	0.02	580452	155583	1193	7	412	79	Sandstone	0	0	0	0	0	0	1	0	1	0
0.24	0.295608573	0.47	0.249221005	0.29	0.27	0.67	0.67	259215	305045	778	9	119	27	Sandstone	1	0	1	0	0	0	1	0	0	0
0.06	0.314502484	0.31	0.237584438	0.05	0.31	0.38	0.38	374999	298404	871	9	105	7	Sedimentary	0	0	1	0	0	0	1	1	0	0
0.27	0.402388442	0.36	0.270007608	0	0.39	0.44	0.44	377299	458509	665	9	60	29	Sedimentary	0	0	1	1	1	0	1	1	0	1
0.28	0.287860684	0.45	0.274421042	0.25	0.28	0.56	0.56	361660	121575	801	9	119	23	Sedimentary	0	0	0	1	1	1	0	0	1	1
0.52	0.275923487	0.31	0.325261334	0.43	0.27	0.44	0.44	303548	233345	715	9	94	10	Sedimentary	1	0	0	1	0	1	1	1	0	1
0.44	0.392393316	0.22	0.242576243	0.51	0.38	0.4	0.4	326860	328313	805	9	100	6	Sedimentary	1	0	1	1	0	0	1	1	0	0
0.87	0.448399859	0.04	0.220886694	0.85	0.41	0.88	0.88	346871	496011	607	9	39	16	Sandstone	1	0	1	1	0	0	1	1	1	1
0.24	0.434346295	0.13	0.242604161	0.17	0.43	0.48	0.48	564973	186711	674	10	40	19	Sedimentary	1	0	1	1	0	0	1	1	0	0
0.31	0.319246518	0.16	0.296240104	0.14	0.31	0.47	0.47	408711	311567	720	9	95	20	Sedimentary	0	0	1	0	0	0	1	1	1	0
0.41	0.365840585	0.26	0.232558249	0.9	0.36	0.65	0.65	290991	69400	727	9	160	40	Sedimentary	1	0	1	0	0	0	1	0	0	0
0	0.172826877	0.11	0.163330222	0	0.16	0.36	0.36	404652	557653	1073	8	267	33	Sandstone	0	0	0	1	0	0	1	0	0	0
0.36	0.445548023	0.14	0.263402306	0.64	0.43	0.29	0.29	543166	230890	596	10	30	5	Sedimentary	1	0	1	1	0	0	1	1	0	0
0.18	0.247177662	0.46	0.306638718	0.1	0.24	0.46	0.46	402570	194283	796	9	108	8	Sedimentary	0	0	0	1	0	1	1	0	1	1
0	0.196233057	0.13	0.178729911	0	0.18	0.51	0.51	388792	369112	1051	8	227	33	Sandstone	1	0	0	1	0	0	1	0	0	0
0.42	0.357289862	0.25	0.265887259	0.73	0.35	0.15	0.15	143229	36924	712	9	85	16	Sedimentary	0	0	1	0	0	0	1	0	0	0
0.58	0.412312988	0.21	0.276389373	0.67	0.4	0.25	0.25	166730	40360	639	9	51	21	Sedimentary	1	0	1	1	0	0	1	1	0	0
0.58	0.306513053	0.13	0.268516343	0.24	0.3	0.43	0.43	315145	530096	775	9	132	28	Sedimentary	1	0	0	1	1	0	1	1	0	1
0.34	0.263897486	0.46	0.306750957	0.2	0.26	0.67	0.67	232931	382805	796	9	95	9	Sedimentary	0	0	0	1	0	1	1	1	0	0
0.53	0.217255153	0.09	0.40004945	0.55	0.19	0	0	431000	578270	886	10	17	1	Sandstone	1	0	0	1	0	0	1	0	0	1
0	0.14481704	0.62	0.424589187	0	0.14	0.2	0.2	321198	372967	954	9	45	10	Sedimentary	1	0	0	1	0	1	0	0	1	1
0.68	0.198435251	0.16	0.415938144	0.53	0.17	0.21	0.21	428650	360921	847	10	28	10	Sandstone	1	0	0	1	0	0	1	0	1	1
0.38	0.187953963	0.04	0.414292254	0.88	0.16	1	1	469016	121178	871	10	23	3	Sandstone	1	0	0	1	0	0	1	0	0	1
0.35	0.174145605	0.15	0.413683307	0.38	0.15	0.24	0.24	279662	106971	893	10	16	1	Sandstone	0	0	0	1	0	0	1	0	1	1
0.82	0.208359255	0.08	0.410891464	0.83	0.2	0.34	0.34	365338	88766	930	9	45	3	Sedimentary	1	0	0	1	0	0	1	0	0	1
0.49	0.238916901	0.14	0.383293393	0.33	0.21	0.69	0.69	457851	91302	894	10	35	2	Sandstone	1	0	0	1	0	0	1	0	1	1
0.29	0.231243596	0.17	0.384637501	0.56	0.21	0.68	0.68	531259	152406	875	9	60	4	Sandstone	1	0	0	1	0	0	1	0	1	1
0.51	0.124106306	0.21	0.393397415	0.53	0.12	0.18	0.18	325196	118318	1049	9	89	11	Sedimentary	0	0	0	1	0	0	0	0	1	1
0.01	0.139884542	0.53	0.4169096	0	0.14	0.36	0.36	306235	227770	971	9	51	15	Sedimentary	0	0	0	1	0	0	1	1	0	0
0.66	0.23608444	0.05	0.414059013	0.69	0.21	0.37	0.37	234130	59638	825	10	11	4	Sandstone	0	0	0	1	0	0	1	0	0	1
0.81	0.199904299	0	0.413598595	0.98	0.19	0.34	0.12	362082	266518	910	9	56	24	Sedimentary	0	0	0	1	0	0	1	0	0	1
0.85	0.236876726	0.05	0.410359032	0.77	0.21	0.55	0.55	396687	263314	836	10	19	4	Sandstone	0	0	0	1	0	0	1	0	0	1
0.23	0.318840606	0.46	0.294910382	0.22	0.21	0.5	0.5	442311	250037	1432	9	173	29	Hard	0	0	0	1	1	0	1	0	1	0
0.65	0.397439147	0.28	0.302056504	0.42	0.28	0	0	402866	573986	1290	10	68	19	Sedimentary	0	0	1	1	0	0	1	0	1	0
0.23	0.44549769	0.48	0.286459822	0.07	0.3	0.09	0.09	304248	350272	1195	10	62	41	Sandstone	0	0	1	1	0	0	1	0	0	0
0.57	0.427881135	0.43	0.268717843	0.85	0.29	0.17	0.17	381301	422649	1224	10	90	45	Sandstone	0	0	1	1	0	0	1	0	0	0
0.09	0.262132772	0.43	0.282363261	0.07	0.16	0	0	288300	342941	1583	9	200	5	Hard	0	0	0	1	0	0	1	1	0	1
0.28	0.279069621	0.43	0.290972054	0.21	0.18	0.23	0.23	586974	257020	1469	9	238	7	Hard	0	0	0	1	1	0	1	0	1	1
0.1	0.302130645	0.53	0.282068556	0.11	0.2	0.84	0.84	250645	365098	1462	9	188	10	Hard	1	0	0	1	1	0	1	0	0	1
0.19	0.400213196	0.6	0.329828735	0.08	0.27	0.12	0.12	417059	102913	1292	10	87	67	Sedimentary	0	0	1	1	0	0	1	0	0	0
0.33	0.431838839	0.6	0.283558356	0.36	0.29	0.32	0.32	481349	183247	1199	10	77	46	Sandstone	0	0	1	1	0	0	1	0	0	0
0.66	0.47545116	0.28	0.302353502	0.64	0.36	0.04	0.04	224347	112089	1012	11	90	65	Sedimentary	1	0	1	1	1	1	1	0	1	1
0.5	0.418852561	0.33	0.290918035	0.56	0.27	NA	NA	593052	343437	1261	10	70	24	Sandstone	1	0	1	1	0	0	1	0	0	1
0.19	0.404627322	0.46	0.345955336	0.11	0.27	0.16	0.16	287765	82965	1302	10	37	3	Sedimentary	0	0	1	1	0	0	1	0	0	0
0.06	0.050726614	0.47	0.290613393	0.06	0.05	0.26	0.26	538450	131010	1126	7	338	65	Sedimentary	0	0	0	0	1	1	1	1	1	1
0.07	0.248607019	0.56	0.400043916	0.06	0.22	0.32	0.32	322844	98865	871	8	86	4	Sedimentary	0	0	0	1	0	1	1	0	1	0
0.18	0.05007679	0.59	0.266763804	0.06	0.04	0.09	0.09	618657	274990	1199	8	270	11	Sandstone	0	0	0	1	0	0	0	0	0	0
0.09	0.227785502	0.82	0.348284213	0.06	0.21	0	0	533212	253840	933	8	137	13	Sedimentary	0	0	0	1	0	1	0	0	1	0
0.04	0.152781503	0.86	0.336526032	0.04	0.15	0.4	0.4	259700	239570	953	8	203	40	Sedimentary	0	0	0	1	0	0	1	1	1	1
0.14	0.035723878	0.54	0.257582228	0.08	0.04	0.18	0.18	414975	632906	1185	8	360	115	Sedimentary	0	0	0	0	1	0	1	0	1	1
0.19	0.281002084	0.33	0.346677451	0.2	0.25	0.34	0.34	426291	579756	776	9	93	6	Sandstone	1	0	1	0	0	0	1	0	0	0
0.17	0.271279714	0.6	0.407029865	0.13	0.25	0.39	0.39	211073	207068	709	9	98	10	Sedimentary	0	0	0	1	1	0	0	0	0	1
0.12	0.247765251	0.62	0.380140583	0.11	0.23	0.33	0.33	509148	196901	709	9	169	22	Sedimentary	0	0	0	1	0	1	1	1	1	1
0	-0.003089872	0	0.1668531	0	-0.01	0	0	288463	355805	1442	5	542	170	Sedimentary	1	0	0	0	0	0	1	0	0	0
0	0.066583418	0.14	0.289651634	0	0.05	0.35	0.35	474763	491236	1339	7	208	80	Sedimentary	0	0	0	0	1	0	0	0	1	1
0.05	0.129211994	0.87	0.246489627	0.11	0.13	0.73	0.73	395626	358776	1201	9	200	57	Sedimentary	1	0	0	1	0	0	1	1	1	1
0.02	0.006359073	0.71	0.233470784	0	0.01	0.11	0.11	633005	271171	1398	8	290	32	Sedimentary	0	0	0	1	0	0	0	0	0	0
0.03	0.182323811	0.18	0.30887756	0.02	0.18	0.25	0.25	557214	271570	1089	9	115	5	Sedimentary	0	0	0	1	0	0	1	0	1	0
0	0.018380057	0.06	0.153614312	0	0.02	0.21	0.21	223871	333158	1565	7	331	70	Sedimentary	1	0	0	0	0	0	1	0	0	1
0.02	0.158865956	0.93	0.301362648	0	0.14	0.38	0.38	293011	79105	941	8	225	22	Sandstone	0	0	0	1	0	0	1	1	1	1
0	-0.172722824	0	0.039387514	0	-0.15	0	0	523355	411515	2117	7	379	102	Sedimentary	0	0	0	0	0	0	0	0	0	0
0	-0.000199875	0.08	0.133568248	0	0.01	0.38	0.38	394268	130342	1572	7	385	70	Sedimentary	0	0	0	0	0	0	1	0	0	0
0.1	0.22038058	0.86	0.351846418	0	0.21	0.29	0.29	411721	176542	812	9	170	28	Sedimentary	0	0	0	1	0	1	0	0	1	0
0	0.182348623	0.36	0.287369286	0	0.17	0.49	0.49	619025	146965	1039	8	240	118	Sedimentary	1	0	0	1	0	0	1	0	1	0
0.08	0.303572662	0.45	0.376503391	0.07	0.26	0.12	0.12	356935	503017	700	9	59	1	Sandstone	0	0	1	0	0	0	0	0	0	0
0	0.056727692	0	0.220629623	0	0.04	0.01	0.01	271574	293164	1184	7	373	95	Sandstone	0	0	0	0	0	0	1	1	0	0
0.1	0.115940676	0.66	0.326805739	0.09	0.11	0.44	0.44	347007	299117	1139	8	139	10	Sedimentary	0	0	0	1	0	0	0	0	1	0
0.41	0.138594784	0.5	0.22574562	0.38	0.14	0.55	0.55	418466	444798	1242	9	195	122	Sedimentary	0	0	0	1	0	0	1	1	1	1
0.23	0.224217247	0.63	0.354340967	0.42	0.21	0.12	0.12	568999	244633	842	9	120	45	Sedimentary	0	0	0	1	0	0	1	1	0	1
0.19	0.22927549	0.55	0.357957264	0.19	0.21	0.53	0.53	585621	339000	814	9	139	6	Sedimentary	1	0	0	1	0	0	1	1	0	1
0	-0.003818779	0	0.181476233	0	-0.01	0.12	0.12	386900	436800	1388	5	557	137	Sedimentary	0	0	0	0	0	0	1	0	0	0
0	0.030604461	0.02	0.108025385	0	0.02	NA	NA	390557	429363	1607	8	255	63	Sandstone	0	0	0	0	0	1	1	0	0	0
0.06	0.240867111	0.37	0.354743099	0	0.22	0.48	0.48	343721	431035	734	9	205	80	Sedimentary	1	0	0	1	0	1	1	1	0	0
0.1	0.157229094	0.63	0.273473671	0.01	0.15	0.47	0.47	283430	49313	1103	8	250	34	Sedimentary	1	0	0	1	0	0	1	1	0	0
0.1	0.240498669	0.78	0.378388459	0.07	0.22	0.08	0.08	392500	415506	830	9	101	20	Sedimentary	0	0	0	1	0	1	0	0	1	1
0.08	0.241865033	0.59	0.347613525	0.02	0.23	0.14	0.14	442997	364947	879	9	135	10	Sedimentary	1	0	0	1	0	1	1	1	0	1
0.05	0.188966241	0.6	0.351718825	0.06	0.18	0.07	0.07	354938	389498	917	9	145	6	Sedimentary	1	0	0	1	0	1	0	0	0	1
0.16	0.277492624	0.3	0.342860211	0.08	0.24	0.15	0.15	218995	58379	790	9	95	3	Sandstone	0	0	0	1	0	1	1	1	0	1
0.04	0.080005358	0.31	0.303851383	0.05	0.07	0	0	285056	288949	1266	8	180	7	Sedimentary	0	0	0	1	0	0	0	0	0	0
0.07	0.239928874	0.59	0.38415311	0.07	0.22	0	0	299180	298855	837	9	86	6	Sedimentary	1	0	0	1	0	1	0	0	1	1
0.04	0.133997985	0.27	0.261722767	0.05	0.13	0.26	0.26	380900	239014	1233	9	148	5	Sedimentary	0	0	0	1	0	0	1	0	1	1
0.11	0.277387797	0.81	0.394608917	0.09	0.26	0.34	0.34	378674	239277	758	9	76	2	Sedimentary	0	0	0	1	1	0	0	0	0	1
0.04	0.192898178	0.71	0.347913474	0	0.43	0	0	401208	494586	882	8	205	14	Sedimentary	0	0	0	1	1	0	0	0	1	0
0.02	0.114164438	0.39	0.238600899	0.03	0.12	0.32	0.32	259550	61320	1221	9	217	41	Sedimentary	0	0	0	1	0	0	0	0	1	1
0	0.065103983	0.36	0.193087656	0	0.07	0.08	0.08	398594	393070	1325	7	367	100	Sedimentary	1	0	0	0	1	0	1	0	1	1
0.07	0.21864151	0.62	0.327451635	0.19	0.36	0.42	0.42	435338	218999	976	9	115	12	Sedimentary	0	0	0	1	1	0	0	0	1	0
0	0.012895757	0.84	0.208173261	NA	NA	0.1	0.1	527816	229518	1499	8	250	120	Sedimentary	0	0	0	1	0	0	0	0	1	1
0.04	0.073081136	0.3	0.295270107	0.05	0.07	0	0	401819	454917	1292	8	185	7	Sedimentary	0	0	0	0	1	0	1	1	0	1
0.16	0.179137977	0.59	0.33136073	0.07	0.16	0.15	0.15	420738	432875	1023	8	180	38	Sedimentary	0	0	0	1	0	1	0	0	0	0
0.05	0.269091362	0.38	0.380322924	0.05	0.25	0.4	0.4	398933	444697	822	9	66	2	Sedimentary	1	0	0	1	0	1	1	1	0	1
0.04	0.178848005	0.84	0.333355723	0	0.17	0.02	0.02	397492	429460	947	9	168	17	Sedimentary	0	0	0	1	0	1	0	0	0	1
0.01	0.047142026	0.15	0.28082893	0.02	0.04	0.36	0.36	395062	243058	1387	7	215	56	Sedimentary	0	0	0	0	0	0	1	1	0	1
0	-0.001561722	0	0.116481373	0	0.02	0	0	528640	331018	1626	8	300	60	Sedimentary	0	0	0	0	0	0	1	0	0	0
0	0.098980968	0.2	0.2101512	0	0.09	0.28	0.28	382568	277023	1022	8	383	180	Sandstone	0	0	0	0	0	0	1	0	1	0
0.05	0.221351996	0.64	0.339837696	0.03	0.21	0	0	524760	335070	882	9	157	11	Sedimentary	0	0	0	1	0	1	0	0	1	0
0.02	0.017665957	0	0.198371331	0	0.01	0.23	0.23	353012	217730	1226	8	415	17	Sandstone	0	0	0	0	0	0	1	0	0	0
0.02	0.053608734	0.13	0.267924129	0.03	0.05	0.05	0.05	285379	251254	1310	7	255	25	Sedimentary	0	0	0	0	1	0	0	0	0	0
0.34	0.425847768	0.34	0.316747723	0.35	0.34	0.11	0.11	509011	102923	820	9	55	11	Sedimentary	1	0	1	1	1	1	1	0	1	1
0.76	0.44571732	0.18	0.235777746	0.3	0.35	0.39	0.39	395662	160338	886	9	125	35	Sedimentary	1	0	1	1	1	0	1	0	0	0
0.84	0.483979305	0.09	0.334127534	0.98	0.4	0.89	0.89	213224	213155	655	10	25	8	Sedimentary	1	0	1	1	0	0	1	1	1	1
0.52	0.47960511	0.39	0.323582155	0.6	0.39	0.6	0.6	284569	377187	725	10	9	3	Sedimentary	1	0	1	1	0	1	1	1	0	0
0.59	0.44663247	0.22	0.21758244	0.09	0.31	0.09	0.09	268990	68760	814	9	195	41	Limestone	0	0	1	1	0	0	1	1	0	0
0.77	0.496559357	0.08	0.307047246	0.8	0.4	0.69	0.69	373002	132859	728	10	15	4	Sedimentary	0	0	1	1	0	0	1	1	1	0
0.61	0.412926131	0.15	0.343887964	0.58	0.35	0.25	0.25	449713	115085	695	10	67	4	Sedimentary	0	0	1	1	0	1	1	0	0	1
0.2	0.368678509	0.13	0.275623889	0.28	0.3	NA	NA	361289	563502	880	9	150	8	Sedimentary	1	0	0	1	1	1	0	0	0	0
0.56	0.433434716	0.13	0.234936322	0	0.3	0.09	0.09	265818	339070	851	9	195	18	Limestone	0	0	1	1	0	0	0	1	0	1
0.36	0.457559515	0.16	0.288500196	0.39	0.36	0.3	0.3	467347	505097	720	10	49	11	Sandstone	0	0	1	1	0	1	0	0	1	1
0.28	0.486241895	0.08	0.285312411	0.59	0.39	0.38	0.38	305026	111136	740	9	100	58	Sedimentary	0	0	1	1	0	1	0	0	1	1
0.08	0.439895164	0.09	0.312371092	0.04	0.37	0.68	0.68	463524	266680	814	10	12	5	Sedimentary	0	0	1	1	0	0	1	1	0	1
0.17	0.489898067	0.59	0.301502915	0	0.18	0.26	0.26	421023	446108	770	9	48	31	Sedimentary	1	0	1	1	0	0	0	0	1	1
0.55	0.488335945	0.11	0.280426775	0.65	0.4	0.57	0.57	430584	452659	762	10	45	21	Sedimentary	0	0	1	1	0	1	0	0	0	0
0.8	0.436337775	0.09	0.345118994	0.85	0.36	0.77	0.77	239005	254637	686	10	48	4	Sedimentary	1	0	1	1	0	0	1	1	1	1
0.39	0.463847233	0.26	0.246507922	0.04	0.34	0.53	0.53	254968	257000	847	9	85	27	Sandstone	0	0	1	1	1	0	1	0	0	0
0	0.380390392	0	0.280957072	0	0.31	0	0	404412	390450	924	9	97	52	Sedimentary	0	0	1	0	0	0	1	0	1	1
0.33	0.438430094	0.27	0.237207927	0.1	0.3	NA	NA	404539	399002	856	9	180	12	Limestone	1	0	1	1	0	0	1	0	0	0
0.57	0.492985571	0.42	0.330281817	0.81	0.42	0.36	0.36	429000	126996	644	10	14	1	Sedimentary	1	0	1	1	0	1	1	1	0	1
0.63	0.465702062	0.21	0.300063294	1	0.36	0.41	0.41	457000	171181	815	9	64	23	Sedimentary	0	0	1	1	0	0	1	1	0	1
0.66	0.423798945	0.17	0.349360868	0.62	0.36	0.37	0.37	477500	181470	688	10	52	5	Sedimentary	0	0	1	1	0	1	1	0	1	1
0.14	0.497576522	0.32	0.27102719	0.06	0.41	0.8	0.8	477839	189035	728	10	80	10	Sedimentary	1	0	1	1	1	0	1	1	0	0
0.65	0.448071113	0.21	0.246863747	0.43	0.31	0.34	0.34	247766	120390	892	9	115	25	Limestone	1	0	1	1	0	0	1	1	1	1
0.28	0.463850494	0.11	0.258405056	0.23	0.37	0.27	0.27	433200	561814	786	9	139	39	Sedimentary	1	0	1	1	0	0	1	1	0	0
0.54	0.414643491	0.34	0.26639384	0.63	0.33	0	0	489513	242271	875	10	30	9	Sandstone	0	0	1	1	1	0	0	0	1	1
0.26	0.463123061	0.28	0.322577791	0.22	0.39	0.4	0.4	473219	296859	675	10	55	13	Sedimentary	1	0	1	1	1	1	1	1	1	1
0.76	0.426938095	0.07	0.341185632	0.66	0.36	0.13	0.13	318532	524698	691	10	65	10	Sedimentary	0	0	1	1	0	0	1	1	1	1
0.37	0.453907609	0.23	0.242373402	0.05	0.31	0.18	0.18	383565	297000	858	9	140	7	Limestone	0	0	1	1	0	0	1	1	1	1
0.16	0.238985655	0.59	0.382841558	0.09	0.19	0.25	0.25	479000	119680	1060	9	175	25	Sedimentary	0	0	0	1	0	1	0	0	1	0
0.39	0.347039198	0.35	0.4213854	0.33	0.26	0	0	641473	263611	887	10	35	9	Sandstone	0	0	1	0	0	0	0	0	1	1
0.39	0.37891819	0.33	0.435913606	0.33	0.29	0.28	0.28	449950	385884	805	10	15	3	Sandstone	0	0	0	1	1	1	1	0	1	1
0.22	0.236783638	0.72	0.34223216	0.03	0.17	0.14	0.14	355664	460714	1065	9	199	42	Sandstone	0	0	0	1	0	1	0	0	0	1
0.35	0.318697177	0.49	0.423906865	0.23	0.24	0.21	0.21	442985	102071	916	10	65	8	Sandstone	0	0	1	0	0	0	0	0	0	1
0.23	0.325812167	0.43	0.439385324	0.12	0.27	0.3	0.3	190433	75061	868	10	97	35	Sedimentary	1	0	0	1	1	1	1	0	1	0
0.31	0.35902918	0.26	0.433749163	0.7	0.29	0.16	0.16	371392	224503	787	10	90	48	Sedimentary	0	0	0	1	1	1	0	0	1	1
0.18	0.287333608	0.48	0.425362222	0.19	0.23	NA	NA	357181	491112	950	10	116	24	Sedimentary	0	0	1	0	0	0	1	0	0	1
0.3	0.225639779	0.38	0.330862821	0.09	0.16	0.32	0.32	421122	548704	1097	9	199	16	Sandstone	0	0	0	1	0	0	1	0	0	1
0.05	0.198185065	0.6	0.239452839	0.04	0.17	0.24	0.24	320334	88910	1294	9	100	125	Sandstone	1	0	0	1	0	0	1	1	1	1
0.39	0.209773588	0.38	0.333332149	NA	NA	0.19	0.19	531002	234567	1293	9	6	10	Hard	0	0	0	1	1	0	0	0	1	0
0.18	0.287150809	0.53	0.356118116	NA	NA	0.62	0.62	342244	149644	986	9	6	9	Sandstone	0	0	1	1	0	0	0	0	1	0
0.01	0.263724646	0.59	0.343097169	0.02	0.23	0.42	0.42	438490	238540	1064	9	29	21	Sandstone	0	0	0	1	0	1	1	1	1	1
0	-0.219644815	0	-0.102189461	0	-0.18	0.31	0.31	409000	613095	2336	6	500	298	Hard	0	0	0	0	0	0	0	0	0	0
0.01	0.228049845	0.29	0.320289651	0.04	0.4	0.95	0.95	305713	381083	1219	9	23	68	Sedimentary	0	0	0	1	1	0	0	0	1	0
0	0.015215069	0.49	0.192365508	0	0.47	0.38	0.38	551642	160866	1648	8	145	20	Sedimentary	0	0	0	1	0	0	0	0	1	1
0	-0.001536782	0	0.06411752	NA	NA	0.28	0.28	551078	174558	2098	7	180	200	Hard	1	0	0	1	0	0	0	0	1	1
0.02	0.122820766	0.71	0.194009601	NA	NA	0.08	0.08	495620	477690	1476	8	160	85	Sandstone	0	0	0	1	0	0	0	0	1	1
0.01	0.010155904	0.24	0.227694762	0.01	0.01	0	0	370279	532397	1362	8	185	13	Sandstone	1	0	0	0	1	0	0	0	0	0
0.02	0.092210398	0.69	0.2706303	0.01	0.1	0.07	0.07	351130	512833	1411	9	37	20	Sedimentary	1	0	0	1	0	0	0	0	0	1
0.01	0.09900747	0.69	0.279723113	0.01	0.09	NA	0.47	382161	509241	1260	9	57	10	Sandstone	1	0	0	1	0	0	0	0	0	1
0	-0.009808976	0.06	0.148740077	NA	NA	0.98	0.98	390117	128147	1727	7	355	29	Hard	1	0	0	1	0	0	0	0	1	1
0.01	0.128680857	0	0.232336034	NA	NA	0.46	0.46	415380	143103	1398	8	120	180	Sedimentary	0	0	0	1	1	0	0	0	1	0
0	-0.136787126	0	0.038022603	0	-0.1	0.1	0.1	521429	469703	2077	7	314	21	Hard	0	0	0	0	0	0	0	0	1	0
0.01	0.014127143	0.33	0.23323991	0	0.01	0.34	0.34	432506	165206	1349	8	177	4	Sandstone	0	0	0	0	1	0	1	0	1	1
0.02	0.183615064	0	0.225707639	0.03	0.16	0.53	0.53	480661	170273	1345	9	90	92	Sandstone	1	0	0	1	0	0	1	0	0	0
0	-0.218646259	0	-0.105746909	0	-0.19	0.56	0.56	355032	295586	2886	6	195	52	Hard	0	0	0	0	0	0	0	0	0	0
0	0.060337706	0.03	0.134667205	0	0.05	1	1	366874	330504	1806	8	87	36	Sandstone	1	0	0	0	0	0	1	0	0	1
0	-0.099756524	0.03	0.075926134	0	-0.1	0.34	0.34	369380	291350	2296	5	252	127	Hard	1	0	0	0	0	0	1	1	1	1
0.02	0.146847882	0.65	0.348734131	0.02	0.11	0	0	411014	466100	1157	9	17	3	Limestone	0	0	0	1	0	0	1	0	0	0
0	0.032762873	0.93	0.210777588	NA	NA	0.1	0.1	560865	229029	1368	8	185	110	Sandstone	0	0	0	1	0	0	0	0	1	1
0	0.173363042	0.47	0.20981722	NA	NA	0.27	0.27	385650	216682	1335	9	147	138	Sandstone	0	0	0	1	1	0	0	0	1	0
0.01	0.091641167	0.4	0.301898369	0.01	0.06	0	0	345236	509018	1328	9	40	3	Limestone	0	0	0	1	0	0	0	0	0	0
0	-0.30521467	0	-0.238358244	0	-0.27	0	0	395114	505230	3023	5	480	257	Hard	0	0	0	0	0	0	0	0	0	0
0.02	0.280852972	0.6	0.34112557	0.03	0.25	0.57	0.57	267515	124990	1040	9	9	21	Sandstone	0	0	0	1	1	0	1	1	1	1
0	0.066531294	0.05	0.192440033	0	0.07	0.49	0.49	413000	520705	1689	8	66	28	Sedimentary	1	0	0	0	0	1	1	0	1	1
0	0.040551503	0.82	0.222902555	0	0.05	0.36	0.36	488608	244998	1506	8	120	16	Sedimentary	0	0	0	1	0	0	0	0	0	0
0	-0.061577683	0.09	0.043626731	0.03	-0.04	0.03	0.03	399473	239297	2325	8	71	15	Hard	1	0	0	0	0	1	0	0	1	0
0.04	0.198653126	0.18	0.318593807	0.1	0.2	0	0	382885	542920	1338	9	12	10	Hard	0	0	0	1	0	0	1	0	1	1
0	-0.285837908	0	-0.098932601	0	-0.23	0	0	322531	503176	2353	6	560	107	Hard	0	0	0	0	0	0	0	0	0	0
0	-0.035105089	0.05	0.106610542	0	-0.01	0.19	0.19	313134	532780	2017	7	235	8	Hard	0	0	0	0	0	0	1	0	0	0
0.41	0.460666325	0.2	0.248509316	0.57	0.42	0.7	0.7	250750	98359	552	10	13	7	Sedimentary	1	0	1	1	1	0	1	1	0	1
0.42	0.330122454	0.23	0.387770251	0.38	0.27	0.4	0.4	421003	624953	703	9	87	1	Sandstone	1	0	0	1	1	1	0	1	1	0
0.08	0.194908975	0.67	0.389767744	0.04	0.17	0.17	0.17	183980	232235	863	8	179	5	Sedimentary	1	0	0	1	0	1	0	1	0	0
0.04	0.242601432	0.91	0.398726466	0.01	0.21	0.67	0.67	333317	346832	779	8	171	25	Sedimentary	0	0	0	1	0	1	1	0	0	0
0.3	0.37408821	0.31	0.339016671	0.36	0.32	0.11	0.11	451503	495095	718	9	98	8	Sandstone	0	0	1	0	1	0	1	0	1	1
0.53	0.301635953	0.47	0.420683961	0.64	0.26	0.1	0.1	321794	202704	703	9	110	14	Sedimentary	0	0	1	0	0	0	0	0	0	0
0.15	0.276458339	0.72	0.410554441	0.13	0.24	0	0	262710	345577	768	8	118	14	Sedimentary	0	0	0	1	1	0	0	0	0	1
0.08	0.235658502	0.37	0.433599811	0.09	0.2	NA	NA	377035	484966	783	9	100	2	Sedimentary	1	0	0	1	0	0	1	1	1	1
0.47	0.277773344	0.37	0.434118592	0.41	0.24	0	0	268190	293200	727	9	102	10	Sedimentary	0	0	1	0	0	0	0	0	0	1
0.29	0.383049967	0.41	0.383682388	0.22	0.35	0.31	0.31	188047	59080	690	9	60	1	Sedimentary	0	0	1	1	0	0	0	0	0	1
0.09	0.249152294	0.38	0.436241954	0.1	0.22	0.21	0.21	325100	117000	771	9	89	1	Sedimentary	0	0	0	1	0	0	1	1	1	1
0.08	0.199982048	0.57	0.40014206	0.05	0.17	0.62	0.62	364882	117247	861	8	173	3	Sedimentary	1	0	0	1	0	1	0	1	0	0
0.14	0.262139455	0.66	0.392214978	0.08	0.23	NA	NA	406735	387268	798	8	138	10	Sedimentary	0	0	0	1	1	0	0	0	0	0
0.53	0.262510501	0.33	0.438766567	0.82	0.23	0.21	0.21	434999	507279	741	9	98	15	Sedimentary	0	0	0	1	0	1	1	0	1	1
0.09	0.158403149	0.74	0.374185437	0.01	0.12	0.61	0.61	230209	242357	870	8	190	17	Sandstone	0	0	0	1	0	0	1	1	0	1
0.01	0.326711004	0	0.370080518	0	0.29	0.37	0.37	485215	186177	736	8	163	42	Sedimentary	0	0	0	1	1	0	1	1	1	1
0.3	0.280917022	0.53	0.433789043	0.2	0.24	0.39	0.39	237012	114729	745	9	80	1	Sedimentary	0	0	1	0	0	0	1	0	0	1
0.28	0.277564465	0.54	0.433190396	0.18	0.24	0.35	0.35	418991	252988	732	9	95	8	Sedimentary	0	0	0	1	1	0	0	0	0	0
0.03	0.23214768	0.88	0.390314067	0	0.2	0.52	0.52	330965	239162	854	8	146	10	Sedimentary	0	0	0	1	0	1	0	1	1	1
0.29	0.352209334	0.64	0.355018905	0.14	0.3	0.22	0.22	311310	278358	732	9	70	2	Sandstone	0	0	1	0	0	0	1	0	0	1
0.66	0.353061571	0.19	0.281839743	0.53	0.31	0.54	0.54	371000	171268	684	8	100	10	Sedimentary	0	0	1	0	0	0	1	1	0	0
0	-0.072147489	0	0.257658476	0	-0.1	0.01	0.01	273280	251786	1168	6	420	60	Limestone	0	0	0	0	0	0	1	0	1	1
0.01	0.205622712	0.33	0.270659418	0.01	0.17	0.25	0.25	257217	238928	864	8	120	9	Sandstone	1	0	0	1	0	0	1	0	1	0
0.17	0.325455489	0.2	0.307488663	0.12	0.28	0.53	0.53	241398	217957	635	9	27	0	Sandstone	1	0	0	1	1	1	0	0	0	1
0.68	0.284910081	0.22	0.32376929	0.66	0.24	0.58	0.58	243114	211615	638	9	55	2	Sandstone	1	0	0	1	1	1	0	1	0	1
0.37	0.221081843	0.55	0.323359573	0.34	0.21	0.33	0.33	454795	254773	705	9	128	31	Sedimentary	0	0	0	1	0	1	0	0	1	0
0.6	0.424770645	0.26	0.247990905	0.67	0.37	0.41	0.41	421315	573006	619	9	22	5	Sandstone	0	0	1	1	0	0	1	1	0	0
0	0.130485901	0.13	0.351716184	0	0.12	0.23	0.23	386844	423000	859	7	141	5	Sedimentary	1	0	0	1	0	0	1	0	0	1
0.02	0.128618488	0.06	0.296765869	0.01	0.12	0.29	0.29	549000	174200	898	8	195	69	Sedimentary	0	0	0	1	0	0	1	0	0	0
0.31	0.214456738	0.36	0.362351602	0.24	0.15	0.64	0.64	284245	58416	743	8	90	3	Limestone	0	0	0	1	0	0	1	0	0	1
0.55	0.337955541	0.35	0.315338294	0.49	0.28	0.39	0.39	285006	62961	604	9	39	2	Sandstone	0	0	0	1	1	1	1	1	1	1
0.31	0.37784842	0.32	0.305726052	0.27	0.33	0.01	0.01	284309	331444	630	9	37	2	Sedimentary	0	0	1	0	1	0	1	0	0	1
0	0.124031312	0.12	0.249084911	0	0.1	0.37	0.37	454722	492966	990	7	195	35	Sandstone	0	0	0	0	0	0	1	1	0	0
0.2	0.360385722	0.4	0.279945474	0.18	0.31	0.09	0.09	455028	486987	713	8	75	7	Sedimentary	0	0	1	0	1	1	0	0	1	1
0.72	0.40857654	0.17	0.259826397	0.53	0.39	0.46	0.46	453004	112753	636	9	18	3	Sandstone	1	0	1	1	0	0	1	1	0	0
0	-0.014378607	0	0.237339513	0	-0.04	0.56	0.56	582733	115105	990	7	443	150	Limestone	0	0	0	0	0	0	1	0	1	1
0.03	0.232003697	0.41	0.313880266	0.01	0.21	0.24	0.24	580696	129110	825	8	86	6	Sedimentary	0	0	0	1	0	0	1	0	0	0
0.16	0.336605251	0.3	0.298692139	0.08	0.29	0.41	0.41	635768	259018	640	9	26	1	Sandstone	0	0	0	1	1	1	0	0	1	1
0	-0.056193553	0.02	0.231735497	0	-0.07	NA	NA	358888	565939	1326	7	250	11	Limestone	0	0	0	0	0	0	1	0	1	1
0.73	0.455674269	0.22	0.268168172	0.71	0.43	0.41	0.41	314596	176838	612	9	15	2	Hard	0	0	1	1	1	0	1	1	1	1
0.42	0.223974085	0.38	0.298563565	0.21	0.18	0.38	0.38	585213	283528	817	8	85	10	Sandstone	0	0	0	1	0	0	1	0	1	0
0.11	0.199400421	0.47	0.307034682	0.03	0.19	0.51	0.51	574743	301425	831	9	98	13	Sedimentary	1	0	0	1	0	0	1	0	1	1
0.01	0.145299994	0.24	0.342746693	0.01	0.1	0.11	0.11	268534	374395	868	8	115	7	Limestone	1	0	0	1	0	0	0	1	1	0
0.79	0.44752181	0.09	0.260446081	0.9	0.42	0.45	0.45	482967	511657	622	9	13	5	Sedimentary	0	0	1	1	0	0	1	1	0	0
0.29	0.411766878	0.27	0.25821393	0.2	0.36	0.34	0.34	375399	87305	626	9	15	0	Sandstone	1	0	1	1	1	0	1	0	1	0
0	-0.077862665	0	0.205998064	0	-0.09	0.07	0.07	514730	412633	1280	7	377	70	Limestone	0	0	0	0	0	0	0	0	1	0
0.58	0.462902389	0.3	0.228772664	0.58	0.4	0.3	0.3	528389	405528	609	9	10	0	Sandstone	1	0	1	1	1	0	1	1	1	1
0.59	0.341286281	0.32	0.307845075	0.52	0.29	0.19	0.19	515013	467892	612	9	35	1	Sandstone	0	0	0	1	1	1	1	1	1	1
0	-0.107953963	0.08	0.180124086	0	-0.12	0.71	0.71	450916	78888	1539	8	260	8	Limestone	0	0	0	0	0	0	1	1	1	1
0.68	0.399536657	0.24	0.291880306	0.64	0.36	0	0	448223	78523	626	9	25	5	Sedimentary	1	0	1	1	0	0	1	1	0	1
0	-0.151082875	0	0.168566279	0	-0.12	0	0	455440	159408	1402	6	460	21	Sedimentary	0	0	0	0	0	0	0	0	1	0
0.41	0.300576459	0.45	0.338396375	0.26	0.27	0.05	0.05	481029	385147	669	9	27	1	Sedimentary	0	0	1	0	0	0	1	0	0	0
0	-0.007102902	0	0.280469393	0	-0.04	0.03	0.03	374573	494582	1030	6	367	66	Limestone	1	0	0	0	0	0	1	1	0	1
0.6	0.32141476	0.29	0.326453019	0.25	0.29	0.02	0.02	372788	496671	680	9	25	9	Sedimentary	0	0	1	0	0	0	1	0	0	1
0	-0.020121184	0.04	0.292188825	0	-0.05	0	0	580990	174710	1183	7	250	65	Limestone	0	0	0	0	0	0	1	1	0	0
0.32	0.351440982	0.64	0.304728291	0.19	0.31	0	0	580210	151588	631	9	65	21	Sedimentary	0	0	1	0	1	1	0	0	1	1
0.37	0.416223571	0.3	0.257364539	0.45	0.37	0.33	0.33	564963	141725	666	9	58	10	Sedimentary	0	0	1	1	1	0	1	0	1	1
0	-0.011475829	0.03	0.253089319	0	-0.05	0.17	0.17	374644	393480	1217	7	288	83	Limestone	0	0	0	0	0	0	1	0	1	1
0	-0.177338299	0.06	0.111030823	0	-0.18	0.45	0.45	375421	281141	1789	7	320	20	Limestone	0	0	0	0	0	0	0	0	0	0
0.02	0.140730317	0.16	0.284703867	0.04	0.09	0	0	372461	334854	852	8	215	90	Limestone	0	0	0	1	0	0	0	1	1	1
0.8	0.371048988	0.16	0.288657272	0.82	0.32	0.62	0.62	481118	276868	622	9	24	3	Sandstone	0	0	1	0	0	0	1	1	0	0
0.38	0.398754478	0.29	0.293521051	0.44	0.36	0.18	0.18	481008	285326	635	9	25	3	Sedimentary	0	0	1	1	1	1	1	0	1	1
0.03	0.22146234	0.27	0.325047796	0.02	0.21	0.23	0.23	265762	283684	784	9	75	2	Sedimentary	0	0	0	1	0	0	1	1	0	0
0.04	0.127428932	0.65	0.380254983	0.01	0.07	NA	NA	620215	219669	869	7	109	5	Limestone	0	0	0	1	0	0	0	0	0	1
0.01	0.206674543	0.38	0.303580656	0.01	0.19	NA	NA	569202	322768	866	8	104	7	Sedimentary	0	0	0	1	0	0	1	0	1	1
0.27	0.363556604	0.31	0.31451882	0.23	0.32	0.08	0.08	557040	319381	647	8	55	2	Sedimentary	0	0	1	0	0	1	1	1	0	1
0.68	0.471403146	0.3	0.235232296	0.64	0.42	0.15	0.15	349731	391628	628	9	35	7	Sedimentary	1	0	1	1	1	0	1	1	1	1
0.73	0.474746044	0.23	0.226301265	0.69	0.43	0.37	0.37	230298	54982	637	9	45	6	Sedimentary	0	0	1	1	1	1	0	0	0	0
0	-0.062205014	0	0.280318856	0	-0.09	0.57	0.57	330599	326789	1101	6	418	75	Limestone	1	0	0	0	0	0	1	1	0	0
0	-0.020341668	0.01	0.290015196	0	-0.02	0.34	0.34	295960	297346	1380	6	105	12	Sedimentary	0	0	0	0	0	0	1	1	0	1
0.9	0.278444426	0.03	0.348361638	0.86	0.25	0.69	0.69	319089	108929	639	9	67	3	Sedimentary	0	0	0	1	1	0	1	1	1	1
0	-0.125583874	0.06	0.21229511	0	-0.15	0.06	0.06	464794	310345	1636	6	239	9	Limestone	0	0	0	0	0	0	0	0	0	0
0	-0.048943375	0.03	0.287291179	0	-0.09	0.59	0.59	429131	485352	1292	6	278	17	Limestone	1	0	0	0	0	0	1	1	0	0
0.4	0.313311462	0.26	0.297150052	0.48	0.27	0.26	0.26	445078	477273	668	9	35	2	Sandstone	0	0	0	1	1	1	1	1	1	0
0.24	0.359641339	0.26	0.28925693	0.15	0.31	0.28	0.28	407077	482745	634	9	20	0	Sandstone	0	0	1	0	0	0	1	1	1	1
0	0.071099976	0.02	0.239982451	0	0.05	0.18	0.18	269625	212920	1057	7	225	33	Sandstone	1	0	0	0	0	0	1	1	0	0
0.49	0.336823848	0.35	0.317878965	0.43	0.31	0.26	0.26	255005	189110	678	9	27	3	Sedimentary	0	0	1	0	0	1	1	1	0	1
0	-0.096926732	0	0.196422528	0	-0.07	0.32	0.32	438648	522792	1178	6	503	102	Sedimentary	0	0	0	0	0	0	0	0	1	1
0.34	0.423853338	0.31	0.271344956	0.33	0.38	0.17	0.17	435928	527937	646	9	38	4	Sedimentary	0	0	1	1	1	0	1	0	1	1
0	0.036498631	0.08	0.324445176	0	-0.01	0.28	0.28	341070	296774	1034	7	220	10	Limestone	0	0	0	0	0	0	1	1	1	1
0	-0.14752512	0	0.127518023	0	-0.12	0.75	0.75	240596	126734	1458	6	490	170	Sedimentary	0	0	0	0	0	0	0	0	1	0
0	0.159488695	0.23	0.252385895	0	0.13	0	0	481207	248487	956	8	139	5	Sandstone	0	0	0	1	0	0	1	0	0	1
0	-0.148204043	0	0.166251829	0	-0.17	0	0	399270	208921	1635	6	360	130	Limestone	0	0	0	0	0	0	0	0	0	0
0.08	0.174580139	0.73	0.30947115	0.06	0.15	0.4	0.4	394809	192555	720	8	163	13	Sandstone	1	0	0	1	0	0	1	1	1	1
0	0.01789943	0.08	0.309508844	0	-0.02	0.09	0.09	406697	427117	1063	7	245	9	Limestone	0	0	0	0	0	0	1	1	0	1
0.51	0.356762961	0.34	0.292962224	0.46	0.3	0	0	445688	272841	622	9	26	1	Sandstone	1	0	0	1	1	1	1	1	1	0
0.02	0.231233786	0.15	0.338090862	0.01	0.21	0.67	0.67	412858	526819	708	9	86	3	Sedimentary	0	0	0	1	0	0	1	0	1	1
0.28	0.400408975	0.27	0.270212706	0.19	0.34	NA	NA	327063	519139	621	9	15	0	Sandstone	0	0	1	1	1	0	1	0	0	0
0	-0.001983953	0.1	0.243256196	0	-0.03	0.31	0.31	501000	147340	1178	7	293	50	Limestone	1	0	0	0	1	0	1	0	1	1
0	-0.016359984	0	0.254285467	0	-0.01	0.64	0.64	361680	247385	1023	6	411	79	Sedimentary	0	0	0	0	0	0	1	0	1	1
0.1	0.27987723	0.19	0.347588007	0.06	0.25	0.21	0.21	314053	251916	653	9	45	2	Sedimentary	0	0	0	1	1	1	0	0	1	0
0.02	-0.029579208	0.08	0.299339459	0.17	-0.01	0.2	0.2	522753	131489	1634	9	190	100	Sedimentary	0	0	0	0	0	0	1	1	0	1
0.08	-0.02932	0.21	0.313554791	0.1	-0.01	0.57	0.57	387011	128972	1699	9	120	30	Sedimentary	0	0	0	0	1	0	0	0	1	0
0	0.120250707	0.03	0.512634852	0	0.12	1	1	581469	114703	1173	10	70	34	Sedimentary	1	0	0	1	0	0	0	0	1	1
0.08	0.143732553	0.44	0.560054171	0.03	0.09	0.62	0.62	340503	568368	1153	10	15	5	Limestone	1	0	0	1	0	0	0	1	1	1
0.16	0.130991788	0.61	0.55756544	0.06	0.11	0.31	0.31	368277	333798	1209	10	26	7	Sedimentary	1	0	0	1	0	0	1	0	0	0
0.01	-0.016260811	0.36	0.388632397	0.01	0	0.5	0.5	225000	106475	1508	9	165	24	Sedimentary	1	0	0	0	1	0	1	1	0	1
0.04	0.140741457	0.55	0.579648445	0.07	0.08	0	0	261006	68390	1151	10	45	12	Limestone	0	0	0	1	0	0	1	0	0	0
0.06	0.084807929	0.31	0.460620969	0.04	0.09	0.24	0.24	443200	518874	1399	10	7	3	Sedimentary	0	0	0	0	1	1	0	0	1	1
0.14	0.143426327	0.54	0.583170432	0.05	0.08	0.54	0.54	372433	252838	1178	10	10	3	Limestone	1	0	0	1	0	0	0	1	1	1
0.01	-0.125937946	0.04	0.183756445	0	-0.12	0.57	0.57	536618	217931	2036	7	207	15	Sandstone	1	0	0	0	0	0	0	0	0	1
0.01	-0.034986011	0.08	0.274634308	0.01	-0.01	0.27	0.27	136998	30199	1759	9	110	11	Sedimentary	1	0	0	0	0	0	1	0	1	1
0.06	0.085533142	0.33	0.460159955	0.04	0.09	0.29	0.21	353004	239024	1394	10	9	5	Sedimentary	0	0	0	0	1	1	0	0	1	1
0.02	-0.040293859	0.28	0.167678545	0.01	-0.01	0.64	0.64	324980	99349	1935	9	140	47	Sedimentary	0	0	0	0	1	1	0	1	0	1
0	-0.227376265	0	-0.007685332	0	-0.21	0.02	0.02	313104	335562	2410	7	405	133	Sandstone	0	0	0	0	0	0	0	0	0	0
0	-0.001573561	0.04	0.273667699	0.01	-0.03	0.27	0.27	336599	341897	1562	8	212	10	Limestone	1	0	0	0	0	0	1	0	1	1
0.01	-0.079419987	0.15	0.181303291	0.01	-0.09	0.15	0.15	395980	112630	1867	9	236	18	Limestone	1	0	0	0	0	1	0	0	0	0
0.01	-0.105090582	0.03	0.176360908	0.01	-0.09	0.2	0.2	587843	261002	2169	7	150	4	Sedimentary	0	0	0	0	0	0	0	0	1	0
0.01	0.018481809	0.08	0.196228091	0.02	0.02	0.54	0.54	292482	134930	1783	9	95	7	Sandstone	0	0	0	0	0	0	1	0	0	1
0.02	0.041114671	0.32	0.262120514	0.04	0.05	0.87	0.87	287164	138961	1544	9	170	15	Sedimentary	0	0	0	0	1	0	1	0	0	1
0	-0.063923536	0	0.182145084	0	-0.07	0.07	0.07	424169	158990	1658	7	375	84	Sandstone	0	0	0	0	0	0	0	0	1	1
0.01	0.086863629	0.17	0.27698423	0.02	0.08	0.1	0.1	455176	343104	1554	9	50	3	Sandstone	0	0	0	0	1	0	0	0	1	1
0	-0.291490516	0	-0.027627632	0	-0.24	0.1	0.1	276420	308719	2541	7	455	49	Sedimentary	1	0	0	0	0	0	0	0	0	0
0	0.006419128	0.07	0.270508275	0	-0.02	0.1	0.1	365360	229026	1523	8	230	21	Limestone	0	0	0	0	0	0	1	0	1	1
0.01	0.061295562	0.15	0.2489052	0.01	0.05	0.95	0.95	387736	355533	1606	9	90	4	Sandstone	1	0	0	0	1	0	0	0	0	0
0	-0.118326036	0.02	0.115011291	0	-0.11	0.46	0.46	449293	130938	2146	7	225	15	Sandstone	0	0	0	0	0	0	0	0	1	0
0	-0.076583844	0.02	0.179468844	0.01	-0.08	0.29	0.29	516697	178186	1805	7	270	13	Sandstone	0	0	0	0	0	0	0	0	1	1
0.08	0.245437848	0.31	0.38131369	0.09	0.24	0	0	492734	318931	1058	10	10	4	Sedimentary	0	0	0	1	0	1	1	1	0	0
0.01	0.146466768	0.54	0.338396947	0	0.15	0.2	0.2	358464	245634	1284	10	98	62	Sedimentary	1	0	0	1	0	0	1	1	1	1
0.59	0.338714586	0.38	0.304228671	0.33	0.23	0.04	0.04	563155	117760	1425	10	85	27	Sedimentary	1	0	1	0	0	0	1	0	0	0
0	0.091794251	0	0.082026299	0	0.03	0.3	0.3	346914	408973	1945	8	416	35	Hard	1	0	0	0	0	0	1	0	0	1
0.25	0.394557247	0.33	0.270489909	0.21	0.29	0.52	0.52	318898	546549	1278	10	68	90	Sedimentary	0	0	1	1	0	0	1	0	0	0
0	0.047361197	0	0.148628216	0	0	0.5	0.5	221386	94999	1865	8	468	34	Hard	0	0	0	0	0	0	1	0	0	0
0.06	0.310835993	0.23	0.194400714	0.22	0.21	0.03	0.03	564664	248830	1527	9	160	111	Sedimentary	0	0	0	1	1	0	0	1	1	0
0.03	0.438927457	0.06	0.321249628	0.14	0.33	NA	NA	572992	318248	1127	10	38	28	Sedimentary	0	0	1	1	0	0	1	1	0	0
0	0.063242402	0	0.166544732	0	0.01	0.23	0.23	537636	176403	1831	8	444	35	Hard	0	0	0	0	0	0	1	0	0	0
0.07	0.45212248	0.11	0.321751454	0.15	0.34	0.49	0.49	378600	452450	1124	11	9	12	Sedimentary	0	0	1	1	0	0	1	1	0	1
0	0.172581495	0	0.180382705	0	0.11	0.22	0.22	555100	203008	1628	8	370	78	Hard	1	0	0	1	0	0	0	1	0	0
0.12	0.280501702	0.41	0.197658283	0.19	0.19	0	0	341016	507256	1494	10	206	33	Sedimentary	0	0	0	1	1	0	1	0	0	1
0	0.205035625	0.11	0.223289957	0.01	0.14	0.22	0.22	489701	239331	1593	9	272	37	Hard	0	0	0	1	0	0	1	0	0	1
0.1	0.249352753	0.22	0.250328466	0	0.16	0.37	0.37	395313	231025	1610	9	218	42	Hard	1	0	0	1	0	0	1	0	0	1
0.38	0.403497064	0.52	0.313656351	0.23	0.3	0	0	461020	279446	1231	10	48	44	Sedimentary	0	0	1	1	0	0	1	0	0	0
0.04	0.225423307	0.53	0.240502084	0.19	0.13	NA	NA	319807	243911	1610	9	285	12	Hard	0	0	0	1	0	0	1	0	0	0
0.29	0.402417304	0.41	0.338351412	0.16	0.28	0.54	0.54	332618	224830	1270	10	25	4	Sedimentary	0	0	1	1	0	0	1	0	1	0
0	-0.079809602	0	0.131703937	0	-0.08	0.57	0.57	355525	521175	1296	6	607	89	Sandstone	0	0	0	0	0	0	0	0	1	1
0	0.036529734	0	0.255421896	0	0.01	0.15	0.15	542910	267670	1182	6	347	98	Sandstone	1	0	0	0	0	0	1	0	1	1
0	0.027513232	0	0.250740306	NA	NA	0.13	0.13	598674	279242	1174	6	369	104	Sandstone	0	0	0	1	0	0	0	0	1	1
0	-0.018674791	0	0.231780153	0	-0.01	0.15	0.15	200369	42709	1200	8	422	56	Sedimentary	0	0	0	0	0	0	1	0	1	1
0	0.040657378	0	0.168341464	NA	NA	0.31	0.31	391610	141507	1300	8	322	320	Sedimentary	0	0	0	1	0	0	0	0	1	1
0	0.040502102	0.16	0.294288636	0	0.05	0.06	0.06	522576	440542	1037	9	308	97	Sedimentary	0	0	0	0	0	0	1	1	1	0
0	0.087241616	0.49	0.286484822	0	0.08	0	0	270999	311078	1100	8	290	251	Sedimentary	0	0	0	1	0	0	0	0	0	0
0	-0.026375059	0	0.153469294	0	-0.04	0.84	0.84	505342	301630	1518	7	302	50	Sandstone	1	0	0	0	0	0	0	1	0	0
0	-0.061900086	0	0.203112046	0	-0.06	0.29	0.29	568958	202932	1359	7	347	60	Sandstone	0	0	0	0	0	0	0	0	1	1
0.06	0.143014179	0.45	0.374873187	0	0.12	0.53	0.53	347360	111035	891	9	90	14	Sandstone	1	0	0	1	0	0	1	1	0	1
0	-0.032119928	0	0.111390295	0	-0.04	0.03	0.03	321564	215329	1519	7	375	144	Sandstone	0	0	0	0	0	0	0	1	0	0
0.01	0.087289027	0.13	0.359387138	0.01	0.08	0.47	0.47	435421	374618	1083	8	122	5	Sedimentary	0	0	0	0	0	0	1	1	1	1
0	-0.016487877	0	0.165429136	0	-0.03	0.16	0.16	307266	189943	1506	7	273	60	Sandstone	0	0	0	0	0	0	0	1	0	1
0.02	0.111388762	0.16	0.378958388	0.02	0.11	0.48	0.48	436660	154826	1002	9	98	7	Sedimentary	0	0	0	0	0	0	1	1	1	1
0	0.043304979	0.02	0.311347322	0	0.05	0	0	371700	576200	1156	9	185	30	Sedimentary	0	0	0	0	0	0	1	1	1	0
0.04	0.131880059	0.29	0.417429746	0.04	0.12	0.58	0.58	307252	540283	923	9	75	4	Sedimentary	0	0	0	1	0	0	1	0	1	1
0.18	0.239150227	0.75	0.491155307	0.12	0.19	0.11	0.11	516990	103638	1090	9	140	34	Sedimentary	0	0	0	1	0	1	0	1	1	1
0.48	0.25290319	0.47	0.473617505	0.14	0.19	0.16	0.16	500632	207127	1066	10	78	34	Sandstone	0	0	0	1	0	1	0	1	1	1
0.25	0.277019913	0.55	0.508502437	0.16	0.21	0	0	329422	362946	1053	10	15	2	Sandstone	1	0	0	1	0	1	1	0	0	0
0.25	0.222131564	0.65	0.443861594	0.17	0.16	0.27	0.27	473847	486427	1085	9	165	41	Sandstone	0	0	0	1	0	1	0	0	1	1
0.3	0.122880974	0.66	0.411347344	0	0.1	0.38	0.38	462365	108192	1360	10	197	72	Sedimentary	0	0	0	1	0	0	0	0	1	1
0.59	0.249568728	0.37	0.530489756	0.09	0.19	0.66	0.66	300824	116990	1019	10	75	31	Sandstone	1	0	0	1	0	1	0	1	1	1
0.12	0.265902841	0.72	0.546116692	0.05	0.22	0.58	0.58	297477	126745	1020	10	23	5	Sedimentary	0	0	0	1	0	1	1	1	1	1
0.49	0.282777722	0.15	0.454015913	0.37	0.21	0.23	0.23	459623	391760	987	10	150	46	Sandstone	0	0	0	1	1	0	0	0	1	1
0.07	0.247146419	0.71	0.482929671	0.04	0.19	0.61	0.61	348525	372652	1079	10	65	3	Sandstone	0	0	0	1	0	1	0	1	1	1
0	0.14289141	0.79	0.374095695	0	0.1	0	0	371077	481659	1291	9	207	22	Sandstone	0	0	0	1	0	0	1	0	0	0
0.29	0.274259602	0.57	0.482307596	0.01	0.2	0	0	370723	503003	1039	10	73	50	Sandstone	0	0	0	1	0	1	1	0	0	0
0.06	0.224835562	0.9	0.48614396	0	0.18	0.15	0.15	571151	158644	1033	9	180	35	Sedimentary	0	0	0	1	0	1	0	1	1	0
0.15	0.255581795	0.7	0.47674463	0.07	0.2	0.23	0.23	531379	152667	1051	10	70	3	Sandstone	1	0	0	1	0	1	0	1	0	1
0.35	0.242073231	0.35	0.481904446	0.25	0.2	0.47	0.47	249244	260115	1042	9	135	17	Sedimentary	0	0	0	1	0	0	1	1	1	1
0.27	0.316371754	0.59	0.463706311	0.16	0.23	NA	NA	393223	441229	920	10	128	41	Sandstone	0	0	1	0	0	0	1	0	0	1
0.45	0.295288183	0.37	0.475021269	0.3	0.22	0.47	0.33	318999	125042	993	10	65	2	Sandstone	0	0	1	0	0	0	0	0	0	0
0.64	0.301519173	0.33	0.471734107	0.5	0.23	0.48	0.48	304915	230583	931	9	105	30	Sandstone	0	0	1	0	0	0	1	0	0	1
0.41	0.287432311	0.37	0.466455176	0.35	0.22	0.13	0.13	586570	191258	949	9	118	19	Sandstone	0	0	0	1	1	0	1	0	0	0
0	0.047511886	0.86	0.378222274	0	0.02	0.83	0.83	395492	333243	1599	8	250	60	Sedimentary	0	0	0	1	0	0	0	0	0	1
0.24	0.250433443	0.45	0.464482253	0	0.21	0.26	0.26	451358	459054	1044	10	148	130	Sedimentary	1	0	0	1	0	0	1	0	0	1
0.23	0.287291033	0.67	0.572153029	0.05	0.23	0.21	0.21	412999	486644	943	11	40	18	Sedimentary	1	0	1	0	0	0	1	0	0	1
0.6	0.218298388	0.33	0.458265811	0.56	0.18	0.68	0.68	268626	123809	1053	9	185	16	Sedimentary	1	0	0	1	0	0	1	1	0	0
0.23	0.28057083	0.64	0.49668673	0.08	0.22	0.4	0.4	342550	269000	1052	10	19	10	Sandstone	0	0	0	1	1	0	1	1	0	0
0.42	0.299991687	0.3	0.471960708	0.39	0.22	0.03	0.03	529220	225858	969	10	100	6	Sandstone	0	0	0	1	1	1	0	1	1	1
0.41	0.275216565	0.29	0.528566242	0.01	0.23	0.29	0.29	313680	242480	1039	10	28	36	Sedimentary	1	0	0	1	0	1	1	1	0	1
0.02	0.097065784	0.81	0.399705945	0	0.07	0.63	0.63	231028	379348	1433	9	212	19	Sedimentary	1	0	0	1	0	0	0	0	1	1
0.09	0.200503278	0.66	0.357105573	0.1	0.18	0.18	0.18	490993	126596	705	8	105	5	Sedimentary	1	0	0	1	0	1	0	0	0	1
0.62	0.447103031	0.13	0.280074148	0.36	0.38	0.33	0.33	330416	105014	652	9	35	15	Sedimentary	1	0	1	1	1	1	1	1	0	1
0.03	0.157081633	0.21	0.313413244	0.02	0.13	0	0	363304	155026	789	8	127	11	Sandstone	0	0	0	1	0	0	1	0	1	0
0.63	0.334492813	0.16	0.333232655	0.79	0.28	0	0	386989	189527	629	8	92	9	Sedimentary	0	0	0	1	1	1	0	0	1	0
0.38	0.456055479	0.14	0.307101437	0.33	0.39	0.17	0.17	410370	569857	620	9	2	0	Sedimentary	0	0	1	1	0	0	1	1	1	0
0.66	0.452917882	0.13	0.291405612	0.52	0.39	0.7	0.7	516592	197580	635	9	23	11	Sedimentary	0	0	1	1	0	1	0	0	1	1
0	0.052558414	0.22	0.337550675	0	0.06	0	0	280344	338291	897	6	267	43	Hard	0	0	0	0	1	0	1	1	1	1
0.72	0.261236626	0.18	0.356195892	0.66	0.19	0.32	0.32	421094	369075	669	8	75	5	Limestone	0	0	0	1	0	0	1	0	1	1
0.27	0.358764213	0.24	0.35683171	0.14	0.31	0.48	0.48	409340	363290	595	9	13	1	Sedimentary	0	0	1	0	0	0	1	1	0	1
0.36	0.407609199	0.3	0.293510737	0.28	0.33	0.35	0.35	625285	247286	620	9	7	1	Sandstone	0	0	1	1	1	1	1	0	0	0
0.61	0.409509214	0.21	0.319911593	0.5	0.35	0.3	0.3	466616	520850	614	9	27	9	Sedimentary	1	0	1	1	1	1	1	0	1	1
0.46	0.37882051	0.5	0.28727882	0.36	0.31	0.21	0.21	444976	90891	634	9	47	4	Sandstone	0	0	1	0	1	1	0	0	1	1
0.68	0.373029477	0.24	0.349573982	0.55	0.31	0.18	0.18	609265	159327	607	8	25	3	Sedimentary	0	0	1	0	0	0	1	1	0	0
0	-0.026984006	0.02	0.254151963	0	-0.05	0.33	0.33	513407	148302	1072	7	350	12	Limestone	1	0	0	0	0	0	1	0	1	1
0.78	0.351948884	0.15	0.345856663	0.69	0.3	0.19	0.19	514659	291506	613	8	43	4	Sedimentary	0	0	0	1	1	1	0	0	1	0
0.35	0.399425358	0.31	0.289341659	0.27	0.32	0.32	0.32	603406	239213	636	9	25	3	Sandstone	0	0	1	1	1	1	0	0	1	1
0	0.003529374	0	0.251622871	0	-0.02	0.34	0.34	555650	189428	1000	7	347	26	Limestone	0	0	0	0	0	0	1	0	1	1
0.18	0.385677737	0.17	0.258460346	0.2	0.33	0.41	0.41	300990	279050	724	9	80	15	Sedimentary	0	0	1	1	0	0	1	1	0	0
0.26	0.358390247	0.24	0.320661645	0.14	0.29	0.27	0.27	433530	484868	608	9	15	1	Sandstone	0	0	0	1	1	1	0	0	0	1
0.57	0.361923366	0.38	0.308757449	0.56	0.3	0.4	0.4	432733	503003	610	9	35	8	Sandstone	0	0	0	1	1	1	1	1	0	0
0.49	0.405732856	0.22	0.306478563	0.47	0.33	0	0	264390	108749	599	9	9	1	Sandstone	0	0	1	1	1	1	0	1	1	1
0	-0.177304217	0	0.172244799	0	-0.19	0.62	0.62	332940	275780	1363	4	595	24	Limestone	0	0	0	0	0	0	0	0	0	0
0	0.089455907	0.15	0.303640247	0	0.07	0.48	0.48	479289	202290	878	7	191	15	Sandstone	0	0	0	0	1	0	0	0	1	1
0	-0.014393918	0.06	0.238311557	0	-0.04	0.54	0.54	251047	105030	1206	7	250	8	Limestone	1	0	0	0	0	0	1	0	1	1
0	-0.063964037	0.07	0.256830854	0	-0.04	0.72	0.72	349085	452819	1107	6	396	15	Sedimentary	1	0	0	0	0	0	1	0	1	1
0.01	0.151308586	0.18	0.35765342	0.01	0.1	0.51	0.51	230907	391536	787	8	120	5	Limestone	1	0	0	1	0	0	0	1	1	0
0	-0.013719991	0.1	0.406766439	0.01	-0.01	0.16	0.16	415017	303519	1359	7	185	16	Sedimentary	0	0	0	0	0	0	1	1	1	1
0.02	-0.01369742	0.38	0.437622098	0.01	-0.02	0.49	0.49	327001	352893	1586	9	170	100	Sedimentary	0	0	0	0	1	1	0	0	1	0
0.03	-0.021580241	0.66	0.419735541	0.02	-0.02	0.35	0.35	328500	367500	1570	9	105	11	Sedimentary	0	0	0	1	0	0	0	0	1	0
0.01	0.010083887	0.14	0.342649387	0.01	0.02	0.7	0.7	582268	271818	1314	9	179	5	Sedimentary	0	0	0	0	1	0	0	1	1	1
0.07	0.044268954	0.72	0.527428125	0.02	0.03	0.02	0.02	485200	156841	1405	9	33	4	Sedimentary	1	0	0	1	0	0	0	0	0	0
0.02	0.012776241	0.48	0.438122053	0.04	0.18	NA	NA	390425	373472	1355	9	115	15	Sedimentary	0	0	0	1	0	0	0	0	1	1
0.03	-0.002500962	0.73	0.449386136	0.03	0	0.02	0.02	256990	273342	1540	9	73	16	Sedimentary	0	0	0	1	0	0	0	0	0	0
0	-0.097847626	0	0.271125451	0	-0.08	0.03	0.03	283297	145381	1538	7	363	69	Sedimentary	0	0	0	0	0	0	1	0	1	1
0.04	0.025527771	0.81	0.488411841	0.03	0.03	0	0	446908	403145	1281	9	115	11	Sedimentary	0	0	0	1	0	0	0	0	1	0
0.08	0.087148599	0.75	0.600793622	0.04	0.07	0.02	0.02	299597	197578	1151	9	26	7	Sedimentary	0	0	0	1	0	0	0	0	1	1
0.48	0.43195115	0.38	0.280116705	0.35	0.31	0.23	0.23	502708	233310	988	11	50	52	Sandstone	1	0	1	1	1	1	0	0	1	1
0.1	0.261794532	0.25	0.385153086	0.07	0.2	0.19	0.19	279833	355285	1238	9	143	2	Hard	1	0	0	1	0	0	1	1	0	0
0.41	0.340982264	0.54	0.332762993	0.35	0.25	0.63	0.63	302436	366924	1203	9	85	44	Sedimentary	0	0	1	0	0	0	1	0	0	0
0.07	0.357769999	0.12	0.43054993	0.04	0.28	0.37	0.37	313400	381400	949	10	65	31	Sedimentary	0	0	0	1	1	1	0	0	1	1
0.11	0.278656489	0.16	0.276623903	0.09	0.2	0.22	0.22	612531	248999	1336	9	170	60	Sedimentary	0	0	0	1	1	0	0	0	1	1
0	0.149954793	0.04	0.22385444	0	0.1	0.42	0.42	476935	506930	1681	9	257	50	Hard	0	0	0	1	0	0	0	1	0	0
0.24	0.334210771	0.6	0.423258083	0.04	0.26	0.66	0.66	584519	139219	1027	10	59	15	Sedimentary	1	0	1	0	0	0	1	0	1	0
0.4	0.36217062	0.47	0.32972628	0.39	0.28	0.56	0.56	205577	85632	1150	10	52	11	Sedimentary	0	0	0	1	1	1	0	0	1	0
0.03	0.283753324	0.04	0.335076019	0	0.2	0.1	0.1	600615	243464	1315	9	118	43	Sedimentary	0	0	0	1	1	0	0	0	1	1
0.63	0.208059778	0.25	0.323607187	0.31	0.15	0.19	0.19	511200	186578	1347	9	250	45	Sedimentary	1	0	0	1	0	0	1	1	0	1
0.2	0.267720644	0.47	0.351234077	0.23	0.46	0.26	0.26	601320	337038	1274	9	138	16	Hard	0	0	0	1	1	0	0	0	1	0
0.49	0.311229548	0.34	0.452581585	0.4	0.24	NA	NA	292243	286690	948	9	158	40	Sedimentary	0	0	1	0	0	0	0	0	0	1
0.1	0.196557073	0.26	0.330906213	0.11	0.14	0.26	0.26	358914	489047	1428	9	215	10	Hard	1	0	0	1	0	0	1	0	0	1
0.03	0.342873621	0.13	0.396996768	0.15	0.27	0.55	0.55	231072	72981	938	10	145	95	Sedimentary	0	0	0	1	1	1	0	0	1	1
0.24	0.277902991	0.54	0.402957929	0.21	0.22	0.65	0.65	442413	150099	1161	9	145	10	Hard	0	0	0	1	1	0	1	0	1	1
0.35	0.39186934	0.34	0.379232752	0.28	0.26	0.14	0.14	526418	170851	1046	10	16	29	Limestone	1	0	1	1	0	0	1	0	0	0
0.5	0.348802821	0.37	0.357141564	0.3	0.28	0.38	0.38	310370	273654	1070	11	75	38	Sedimentary	0	0	1	0	0	0	0	0	0	0
0.44	0.247863806	0.46	0.367207321	0.38	0.21	0.5	0.5	377150	148986	794	8	175	35	Sedimentary	0	0	0	1	0	0	1	1	0	1
0.07	0.171825914	0.59	0.304122431	0.01	0.15	0.67	0.67	410400	180643	973	8	235	90	Sedimentary	0	0	0	1	0	0	1	1	1	1
0.3	0.326101736	0.44	0.384893863	0.22	0.28	0.4	0.4	256750	232895	729	9	67	2	Sedimentary	0	0	1	0	0	0	0	0	0	0
0.13	0.147975677	0.72	0.313990665	0.03	0.13	0.37	0.3	511001	189028	954	8	275	19	Sedimentary	0	0	0	1	0	0	1	1	1	1
0.87	0.437752274	0.06	0.32078964	0.66	0.37	0.34	0.34	407000	372810	707	10	48	18	Sedimentary	1	0	1	1	0	0	1	1	1	0
0.3	0.342465684	0.44	0.386748842	0.22	0.29	0.46	0.46	411660	345560	699	9	61	2	Sedimentary	0	0	1	0	0	0	0	0	0	0
0.4	0.366834104	0.57	0.3376805	0.33	0.31	0.25	0.25	336585	566613	722	9	140	40	Sedimentary	0	0	1	1	0	0	0	0	0	0
0.02	0.075040852	0.45	0.257742931	0.13	0.07	0	0	264348	365601	1037	8	413	61	Sedimentary	0	0	0	0	1	0	1	1	0	0
0.11	0.157374988	0.43	0.308743657	0	0.14	0.23	0.23	363584	89500	948	8	263	20	Sedimentary	1	0	0	1	0	0	1	0	1	0
0.14	0.204098645	0.61	0.370248893	0.05	0.17	0.11	0.11	473483	331083	887	8	178	9	Sedimentary	0	0	0	1	0	1	0	0	0	0
0.03	0.099408435	0.29	0.305586012	0.01	0.09	0.12	0.12	278318	298904	1043	8	299	16	Sedimentary	0	0	0	0	1	0	1	1	0	1
0.01	0.237069386	0.02	0.287267293	0	0.2	0.09	0.09	275574	307251	829	8	320	122	Sedimentary	0	0	0	1	0	0	1	0	0	1
0.22	0.212788902	0.34	0.37075095	0.03	0.18	0.16	0.16	290909	301986	847	8	197	28	Sedimentary	1	0	0	1	0	1	0	0	0	1
0.24	0.298605269	0.46	0.373558302	0.16	0.26	0.5	0.5	350285	313267	752	9	88	2	Sedimentary	1	0	1	0	0	0	1	0	0	0
0.23	0.372915971	0.47	0.335895392	0	0.31	0.12	0.12	393848	477092	713	9	133	40	Sedimentary	0	0	1	0	0	0	1	1	0	0
0.41	0.332175233	0.49	0.32654538	0.08	0.28	1	1	263000	277602	727	9	177	50	Sedimentary	0	0	1	0	0	0	0	0	0	0
0.04	0.197562136	0.74	0.283657065	0	0.16	0.22	0.22	603004	245273	787	8	317	55	Sandstone	0	0	0	1	0	0	1	1	1	1
0.27	0.422692609	0.28	0.32183921	0.43	0.35	0.23	0.23	620109	234105	693	10	107	9	Sedimentary	0	0	1	1	1	1	1	0	1	1
0.06	0.216765193	0.47	0.372357576	0.07	0.21	0.69	0.69	596772	163422	776	9	215	10	Hard	0	0	0	1	0	1	0	0	1	0
0.08	0.157349001	0.56	0.308114861	0.04	0.14	0	0	368736	456581	986	8	225	17	Sedimentary	0	0	0	1	0	0	1	1	0	1
0.56	0.307720612	0.34	0.382573947	0.9	0.26	0.07	0.07	342979	110896	733	9	97	15	Sedimentary	0	0	0	1	1	0	1	1	1	1
0.69	0.292800484	0.12	0.333370401	0.25	0.24	0.2	0.2	273685	47810	751	9	113	18	Sandstone	0	0	0	1	1	0	1	1	1	0
0.22	0.354713898	0.68	0.361891491	0	0.3	0	0	549859	208511	705	9	120	10	Sedimentary	0	0	0	1	1	1	0	1	1	1
0.51	0.265954756	0.48	0.345290246	0.42	0.23	0.19	0.19	384690	243011	774	9	218	16	Sedimentary	0	0	0	1	0	1	1	1	1	1
0.7	0.462752206	0.18	0.351192821	0.74	0.39	NA	NA	327281	481275	636	10	34	13	Sedimentary	1	0	1	1	0	1	1	1	0	0
0.71	0.26005674	0.17	0.368755964	0.52	0.22	0.33	0.33	265636	216824	756	8	187	66	Sedimentary	0	0	0	1	0	0	1	1	0	0
0.02	0.25499142	0.07	0.316998721	0.02	0.21	0.06	0.06	400884	395253	836	8	265	80	Sedimentary	0	0	0	1	0	0	1	0	0	1
0	0.119522989	0.4	0.274696808	0	0.1	0.42	0.42	442202	122309	1013	7	370	150	Sedimentary	1	0	0	0	1	1	1	0	0	1
0.15	0.196143243	0.6	0.321454547	0.17	0.15	0.39	0.39	427000	211615	815	8	287	35	Sandstone	0	0	0	1	0	0	1	1	1	1
0.44	0.275418279	0.39	0.337283077	0.36	0.23	0.44	0.44	427094	207000	851	8	175	16	Sedimentary	1	0	0	1	0	1	1	1	0	1
0.47	0.233858091	0.41	0.354277052	0.42	0.21	0.41	0.41	482599	210509	816	9	170	20	Sedimentary	1	0	0	1	0	0	1	1	0	1
0.48	0.364422233	0.37	0.380158154	0.32	0.41	0.2	0.2	384918	578932	686	9	70	4	Sedimentary	0	0	1	0	0	0	1	1	0	1
0.71	0.276172175	0.24	0.353026896	0.78	0.23	0.57	0.57	522730	381295	784	9	190	13	Sedimentary	0	0	0	1	0	1	1	0	1	1
0.75	0.360698905	0.06	0.366962471	0.43	0.3	0.04	0.04	487470	360331	706	9	90	19	Sedimentary	0	0	0	1	1	0	1	1	1	1
0.52	0.422115788	0.12	0.314380257	0.48	0.35	0.17	0.17	484505	351457	688	10	125	18	Sedimentary	0	0	1	1	0	1	0	0	1	0
0.17	0.259945577	0.29	0.385361319	0.16	0.22	0.41	0.41	388317	443706	789	8	136	6	Sedimentary	0	0	0	1	0	0	1	1	0	0
0.47	0.281223847	0.52	0.368412178	0.54	0.24	0.01	0.01	405424	417044	757	9	131	22	Sedimentary	0	0	1	0	0	0	0	0	0	0
0.07	0.356027	0.53	0.358129295	0	0.3	0.02	0.02	405392	412232	732	9	105	50	Sedimentary	0	0	1	0	0	0	1	0	0	1
0.22	0.255965715	0.54	0.333826625	0.39	0.22	0.33	0.33	440477	271433	824	8	215	35	Sedimentary	1	0	0	1	0	1	0	0	1	0
0.05	0.265692521	0.44	0.366028858	0.02	0.22	0.47	0.47	441371	259392	791	8	185	28	Sedimentary	0	0	0	1	0	1	0	0	1	0
0.42	0.277268048	0.32	0.368456642	0.53	0.24	0.55	0.55	447778	280842	773	9	115	2	Sedimentary	0	0	0	1	0	1	1	1	0	1
0.52	0.260819333	0.26	0.268450286	0.3	0.21	0.26	0.26	412587	550676	809	9	238	233	Sandstone	1	0	0	1	0	0	1	0	1	0
0.34	0.285930439	0.44	0.365500389	0.27	0.24	0.78	0.78	362193	342200	781	8	152	13	Sedimentary	0	0	1	0	0	0	1	0	0	0
0.19	0.277581091	0.61	0.359436359	0.09	0.24	0.47	0.47	357009	89454	782	9	155	18	Sedimentary	0	0	0	1	0	1	1	1	0	0
0	0.189633367	0.18	0.298395177	0	0.14	0.6	0.6	362447	248772	830	7	340	101	Sandstone	0	0	0	1	0	0	1	0	1	1
0.02	0.312859895	0.13	0.29150947	0.01	0.22	0.81	0.81	533257	115007	782	10	22	18	Sedimentary	1	0	0	1	1	0	1	1	0	1
0.58	0.475372102	0.23	0.262209712	0.22	0.28	0.56	0.56	514900	125173	751	10	59	1	Chalk	0	0	1	1	0	0	1	0	1	1
0.47	0.321090097	0.25	0.296072891	0.05	0.23	0.1	0.1	509531	277480	787	10	25	4	Sedimentary	0	0	0	1	1	1	0	0	1	1
0.64	0.38816052	0.2	0.265848502	0.26	0.21	0.62	0.62	290918	376740	800	10	50	2	Chalk	0	0	1	1	0	0	0	0	1	1
0.59	0.450424621	0.21	0.262855155	0.2	0.26	0.05	0.05	313965	380663	749	10	49	2	Chalk	1	0	1	1	0	0	1	0	0	0
0.47	0.485112067	0.27	0.252754922	0	0.29	0.3	0.3	452518	115732	756	10	74	7	Chalk	0	0	1	1	0	0	1	0	1	1
0.55	0.477424318	0.18	0.260540736	0.18	0.28	0.96	0.96	368138	511663	764	10	64	7	Chalk	0	0	1	1	0	0	1	0	0	1
0.52	0.442284723	0.29	0.246784396	0.16	0.25	0.53	0.53	366489	518863	805	9	98	4	Chalk	0	0	1	1	0	0	1	0	1	1
0.52	0.32509892	0.23	0.257755164	0.07	0.21	0.11	0.11	254343	343226	792	10	35	4	Sandstone	0	0	0	1	1	0	1	0	0	1
0.3	0.337400153	0.28	0.292947765	0.07	0.23	0.17	0.17	496480	395330	794	10	23	3	Sedimentary	0	0	0	1	1	1	0	0	1	1
0.29	0.320800002	0.24	0.302830719	0.06	0.22	0.08	0.08	416973	143737	781	10	10	3	Sedimentary	0	0	0	1	1	1	0	0	1	1
0.17	0.319922112	0.53	0.252488525	0.12	0.41	0.8	0.8	565615	133192	792	10	47	10	Sandstone	0	0	1	0	0	0	1	1	1	0
0.14	0.334499662	0.25	0.288921577	0.05	0.23	0.47	0.47	362660	304481	789	10	31	28	Sedimentary	0	0	0	1	1	1	0	0	0	0
0.65	0.42078211	0.16	0.260529986	0.15	0.23	0.41	0.41	365525	323808	761	9	75	2	Chalk	0	0	1	1	0	0	1	0	0	0
0.61	0.457048045	0.2	0.263876704	0.2	0.26	0.3	0.3	441310	452925	781	10	37	1	Chalk	1	0	1	1	0	0	1	0	0	0
0.5	0.442174122	0.32	0.251712493	0.18	0.25	0.05	0.05	221741	252198	785	9	84	2	Chalk	0	0	1	1	0	0	1	0	1	1
0.56	0.463341382	0.21	0.271840517	0.17	0.27	0.26	0.26	182965	59275	751	10	45	2	Chalk	0	0	1	1	0	0	1	0	0	0
0.58	0.358012256	0.3	0.268584584	0.38	0.18	0.17	0.17	542133	205179	822	9	75	5	Chalk	1	0	0	1	1	0	1	0	1	1
0.51	0.440583482	0.31	0.258294457	0.17	0.25	NA	NA	381336	480738	774	9	78	4	Chalk	1	0	1	1	0	0	1	0	1	1
0.08	0.328738131	0.39	0.282851646	0.1	0.23	0.06	0.06	386239	404763	855	10	19	5	Sedimentary	1	0	0	1	1	1	1	1	0	1
0.66	0.370580562	0.2	0.260737321	0.15	0.2	0.25	0.25	542660	186696	825	10	60	2	Chalk	0	0	0	1	1	0	1	0	1	1
0.57	0.44011351	0.28	0.228909019	0.39	0.25	0.49	0.49	430791	403280	838	9	115	3	Chalk	1	0	1	1	0	0	1	0	0	0
0.41	0.463694127	0.21	0.259650444	0.23	0.27	0.32	0.32	306912	321139	817	10	37	2	Chalk	1	0	1	1	0	0	1	0	0	1
0.58	0.345773534	0.21	0.29317977	0.21	0.24	0.35	0.35	308908	92634	795	10	16	1	Sedimentary	1	0	0	1	1	1	1	1	0	1
0.69	0.419006212	0.12	0.264882792	0.23	0.23	0.4	0.4	459776	308276	775	10	60	2	Chalk	0	0	1	1	0	0	1	0	1	0
0.66	0.377332783	0.17	0.270716919	0.24	0.2	0.51	0.51	417022	315459	788	9	78	5	Chalk	1	0	0	1	1	0	1	0	1	1
0.64	0.405054988	0.21	0.262790145	0.23	0.22	0.37	0.37	436348	488891	810	10	37	2	Chalk	0	0	1	1	0	0	1	0	0	0
0.6	0.475370475	0.23	0.263456578	0.34	0.28	0.36	0.36	300768	203128	763	10	60	7	Chalk	1	0	1	1	0	0	1	0	0	1
0.61	0.458594321	0.2	0.266604883	0.2	0.26	0.47	0.47	453107	508695	763	10	39	1	Chalk	1	0	1	1	0	0	1	0	0	0
0.05	0.325480755	0.31	0.284805644	0.04	0.13	0.33	0.33	254935	110958	857	10	22	4	Sedimentary	1	0	0	1	1	0	0	0	1	1
0.41	0.358252382	0.22	0.285357097	0.23	0.25	0.28	0.28	402985	218769	814	10	33	2	Sedimentary	1	0	0	1	1	1	1	1	0	1
0.08	0.333606213	0.15	0.293231705	0.08	0.24	0.35	0.35	520467	173768	776	11	9	4	Sedimentary	0	0	0	1	1	0	1	1	0	1
0.63	0.289881916	0.17	0.303437891	0.16	0.19	0.38	0.38	417123	238871	812	10	35	7	Sedimentary	0	0	0	1	1	0	0	1	1	1
0.6	0.461336009	0.27	0.263420637	0.23	0.27	0.22	0.22	307023	530503	788	10	37	1	Chalk	1	0	1	1	0	0	1	0	1	1
0.65	0.437792212	0.15	0.266017523	0.18	0.25	0.39	0.39	506946	156924	751	9	64	2	Chalk	0	0	1	1	0	0	1	0	0	0
0.09	0.37656491	0.51	0.285242304	0.23	0.26	0.19	0.19	326428	243850	784	10	57	8	Sedimentary	1	0	1	0	0	0	1	0	0	0
0.45	0.42750431	0.14	0.311997816	0.39	0.34	0.32	0.32	529090	144500	592	10	50	0	Sedimentary	0	0	1	1	0	1	0	0	0	0
0.41	0.443895109	0.25	0.290682514	0.14	0.28	0.01	0.01	400704	619445	652	10	40	2	Chalk	1	0	1	1	0	0	1	0	0	0
0.19	0.43715661	0.39	0.273698399	0.1	0.28	NA	0.24	324245	546744	729	9	64	7	Chalk	0	0	1	1	0	0	1	0	1	1
0.36	0.445600405	0.32	0.286443142	0.11	0.28	0.34	0.34	303252	183029	659	10	46	1	Chalk	0	0	1	1	0	0	1	0	1	0
0.21	0.336271738	0.35	0.297264001	0.21	0.25	0.32	0.32	495380	393340	679	10	75	6	Sedimentary	0	0	0	1	1	1	0	0	1	1
0.28	0.436936094	0.29	0.252601952	0.1	0.3	0.71	0.71	352984	298979	731	10	58	3	Chalk	1	0	1	1	0	0	1	0	0	0
0.29	0.436808199	0.29	0.24881796	0.12	0.3	0.87	0.87	331290	306580	741	10	60	3	Chalk	1	0	1	1	0	0	1	0	0	1
0.47	0.445238505	0.27	0.274310529	0.34	0.3	0.52	0.52	355153	338994	683	10	27	1	Chalk	1	0	1	1	0	0	1	0	0	1
0.5	0.464411696	0.29	0.274337799	0.37	0.3	0.86	0.86	425016	448367	674	10	45	1	Chalk	1	0	1	1	0	0	1	0	0	1
0.7	0.399343743	0.24	0.275431603	1	0.3	NA	NA	377493	439550	641	10	49	1	Sandstone	0	0	1	1	0	0	0	1	0	1
0.11	0.355313868	0.31	0.258850845	0.08	0.24	0.02	0.02	328383	492523	693	9	88	14	Sandstone	0	0	0	1	1	1	1	1	0	0
0.48	0.438399262	0.27	0.299244852	0.34	0.28	0	0	324189	483871	677	9	32	0	Chalk	1	0	1	1	0	0	1	0	1	0
0.63	0.407889899	0.19	0.287153562	0.57	0.31	0.27	0.27	374626	242496	605	10	45	1	Sandstone	1	0	1	1	1	1	0	0	0	1
0.26	0.329740499	0.58	0.290311321	0.44	0.24	0.16	0.16	407454	550106	685	9	97	21	Sedimentary	0	0	1	0	0	0	1	0	0	0
0.6	0.355875488	0.21	0.269787378	0.36	0.25	0.87	0.87	344421	439524	678	10	59	2	Sandstone	0	0	0	1	1	1	1	1	0	0
0.69	0.46707693	0.31	0.284957277	0.67	0.37	0.1	0.1	277610	244637	686	9	130	10	Limestone	1	0	1	1	1	1	1	1	0	1
0.65	0.478109712	0.24	0.257620055	0.56	0.39	0.08	0.08	268275	373045	732	9	122	9	Sedimentary	1	0	1	1	1	0	1	1	1	1
0.78	0.442632068	0.22	0.242913659	0.66	0.31	0.99	0.99	354304	97540	814	9	200	31	Limestone	0	0	1	1	0	0	1	1	1	1
0.41	0.465804918	0.34	0.253319196	0.43	0.38	0.36	0.36	372142	325851	719	9	159	18	Sedimentary	1	0	1	1	0	0	1	1	0	0
0.32	0.488979449	0.31	0.285337825	0.93	0.4	0.53	0.53	355026	326676	635	10	74	3	Sedimentary	0	0	1	1	0	0	1	1	1	0
0.48	0.472730638	0.25	0.251072287	0.13	0.39	0.49	0.49	359264	315159	754	9	130	4	Sedimentary	0	0	1	1	1	0	1	1	0	0
0.93	0.481587037	0.04	0.25993789	1	0.4	0.22	0.22	447029	439101	705	9	116	30	Sedimentary	1	0	1	1	0	0	1	1	0	0
0.6	0.444008278	0.27	0.24746603	0.23	0.32	0.03	0.03	426736	387312	795	9	200	20	Limestone	0	0	1	1	1	0	0	0	1	1
0.78	0.47809681	0.12	0.275445437	0.69	0.41	0.39	0.39	388585	336748	682	9	137	5	Sedimentary	0	0	1	1	0	0	1	1	1	0
0.64	0.481575647	0.11	0.275824183	0.43	0.4	0.33	0.33	444530	511519	694	9	99	6	Sedimentary	0	0	1	1	0	0	1	1	0	0
0.02	0.344728567	0.2	0.290460707	0.02	0.3	0.33	0.33	445028	508886	602	11	5	3	Sedimentary	0	0	0	1	1	1	0	1	0	0
0.38	0.374345809	0.33	0.215109623	0.07	0.31	0.48	0.48	617202	302859	749	9	107	14	Sandstone	0	0	1	0	1	0	1	1	1	1
0.46	0.378144679	0.43	0.258508347	0.27	0.33	0.85	0.85	406717	367164	742	9	86	5	Sedimentary	1	0	1	0	1	0	1	1	0	1
0.49	0.428336543	0.43	0.298672261	0.57	0.38	0.62	0.62	268785	148425	628	9	73	9	Sedimentary	1	0	1	1	1	1	1	1	0	1
0.21	0.248403228	0.72	0.477805051	0	0.16	0.1	0.1	426665	309013	1198	9	120	49	Sandstone	0	0	0	1	0	1	0	0	1	1
0.32	0.29475457	0.57	0.476605933	0.31	0.22	0.4	0.4	419485	591953	1102	10	93	19	Sedimentary	1	0	0	1	1	0	1	1	0	0
0.66	0.23193479	0.28	0.509168211	0.52	0.15	0.26	0.26	318868	343997	1243	9	156	18	Sedimentary	0	0	0	1	0	0	1	1	1	0
0.18	0.245013754	0.75	0.475489119	0	0.15	0.43	0.43	426434	342698	1199	9	128	48	Sandstone	1	0	0	1	0	1	0	0	1	1
0.42	0.291230494	0.45	0.546851283	0.25	0.21	0.57	0.24	460802	117011	972	10	45	16	Sandstone	0	0	0	1	1	0	1	0	1	1
0.57	0.253016259	0.34	0.52473126	0.35	0.16	NA	NA	341264	526683	1236	9	110	59	Sedimentary	1	0	0	1	0	0	1	1	0	0
0.11	0.247797855	0.86	0.493951537	0	0.17	0	0	352781	584319	1029	9	159	23	Sandstone	0	0	0	1	0	1	0	1	0	1
0.22	0.274953599	0.61	0.494864062	0.12	0.18	0.05	0.05	261871	343505	1158	10	58	11	Sandstone	0	0	0	1	0	0	1	1	1	1
0.45	0.286605799	0.3	0.467550884	0.37	0.21	0.26	0.26	464904	507495	1178	10	97	13	Sedimentary	1	0	0	1	1	0	1	0	1	1
0.38	0.241466197	0.43	0.444771166	0.29	0.14	0.06	0.06	351197	370438	1304	9	117	3	Sandstone	1	0	0	1	0	0	1	1	1	0
0.36	0.304481154	0.39	0.520143932	0.25	0.22	0	0	273202	330742	1052	10	10	3	Sandstone	0	0	0	1	1	0	1	0	0	1
0.39	0.320087335	0.47	0.486251521	0.29	0.23	0.01	0.01	271255	316940	974	10	68	13	Sandstone	1	0	1	0	0	0	0	0	0	1
0.34	0.229126719	0.41	0.482697244	0	0.14	0.06	0.06	357444	324759	1283	9	179	11	Sedimentary	0	0	0	1	0	1	0	0	1	1
0.43	0.230387018	0.49	0.426572435	0.32	0.13	0.61	0.61	212233	87590	1343	9	146	30	Sandstone	0	0	0	1	0	1	0	0	1	1
0.22	0.286798485	0.58	0.49747241	0.12	0.2	0.23	0.23	222990	117430	1125	10	35	9	Sandstone	1	0	0	1	1	0	1	0	1	1
0.47	0.26520411	0.42	0.446799212	0.39	0.17	0.34	0.34	225680	55620	1228	9	100	10	Sandstone	1	0	0	1	0	0	1	1	1	0
0.62	0.262012847	0.31	0.433703967	0.5	0.17	0.44	0.44	384993	324233	1246	9	119	23	Sandstone	1	0	0	1	0	0	1	0	1	1
0.2	0.27899324	0.65	0.416600055	0	0.2	0	0	389161	503205	1218	9	136	53	Sedimentary	0	0	0	1	1	0	1	1	0	0
0.2	0.278293381	0.67	0.491572948	0.1	0.2	0	0	400100	510630	1039	10	90	22	Sandstone	0	0	0	1	1	0	1	1	0	0
0.53	0.302015995	0.19	0.513491325	0.41	0.23	0.73	0.73	327130	279020	1049	10	59	3	Sedimentary	1	0	0	1	1	1	0	0	1	1
0.43	0.284495498	0.34	0.44152417	0.28	0.19	0.43	0.43	435287	123037	1193	10	97	4	Sandstone	1	0	0	1	1	0	1	0	0	0
0.38	0.308322485	0.36	0.496223636	0.28	0.22	0.32	0.32	416640	220700	1029	10	45	1	Sandstone	0	0	0	1	1	1	0	1	1	1
0.17	0.281234156	0.68	0.525876917	0.32	0.2	NA	NA	312094	489165	1183	10	67	53	Sedimentary	0	0	0	1	1	0	1	0	1	1
0.31	0.287500908	0.45	0.458904473	0.17	0.2	0.31	0.31	503489	158102	1115	10	98	8	Sandstone	1	0	0	1	1	0	1	0	1	1
0.41	0.258667112	0.44	0.44368359	0.39	0.16	0.93	0.61	244967	385315	1268	9	123	4	Sandstone	1	0	0	1	0	0	1	1	0	0
0.49	0.315614798	0.44	0.535366207	0.2	0.23	0.76	0.76	237048	377963	1006	10	26	60	Sandstone	0	0	1	0	0	0	1	0	0	1
0.62	0.268879753	0.23	0.251696444	0.26	0.22	0.37	0.37	510327	116830	692	8	140	36	Sandstone	1	0	0	1	0	0	1	0	1	0
0	0.123977413	0.12	0.230806261	0	0.11	0.37	0.37	326787	100835	838	8	197	19	Limestone	1	0	0	0	0	0	1	1	0	0
0.08	0.210786545	0.54	0.273360542	0.02	0.18	0.18	0.18	358470	170760	717	8	118	24	Sandstone	0	0	0	1	0	0	1	1	0	0
0.34	0.363394585	0.1	0.326423345	0.71	0.3	0.45	0.45	392973	159245	631	9	36	4	Sedimentary	0	0	0	1	1	0	1	1	1	1
0	-0.185302949	0	0.065604769	0	-0.19	0.14	0.14	397429	588691	1645	5	520	103	Limestone	0	0	0	0	0	0	0	0	0	0
0	0.030126221	0	0.155390787	0	0.05	0.48	0.48	192311	229827	1113	7	280	57	Sedimentary	0	0	0	0	0	0	1	0	1	0
0.33	0.376834441	0.14	0.330976197	0.4	0.31	0.04	0.04	278480	353753	637	9	10	5	Sedimentary	0	0	1	0	0	0	1	1	0	0
0	0.110057291	0.01	0.216705296	0	0.13	0.47	0.47	577635	109359	991	7	130	10	Sedimentary	0	0	0	1	0	0	0	0	1	1
0	0.03310358	0.03	0.238391273	0	0.05	0.18	0.18	291187	338259	1057	7	253	48	Sedimentary	0	0	0	0	0	0	1	1	0	0
0	-0.024327538	0	0.143251349	0	0	0.47	0.47	367077	112589	1216	6	347	50	Sedimentary	0	0	0	0	0	0	1	0	0	0
0	0.055544687	0	0.19864504	0	0.08	0.49	0.49	369817	128078	1050	7	220	6	Sedimentary	1	0	0	0	0	0	1	0	1	0
0	0.019343131	0.13	0.197108361	0	0.04	0.11	0.11	357094	405305	1257	7	167	7	Sedimentary	0	0	0	0	0	1	1	0	1	1
0.03	0.187154292	0.21	0.282278135	0.01	0.18	0.42	0.42	622997	247699	802	8	119	6	Sedimentary	0	0	0	1	0	0	1	0	1	0
0.22	0.193279854	0.62	0.280011858	0.1	0.19	0.41	0.41	350112	526926	744	8	152	30	Sedimentary	1	0	0	1	0	0	1	1	0	1
0	0.039594168	0.07	0.210007391	0	0.07	0.37	0.37	611205	137051	1051	8	235	24	Sedimentary	0	0	0	0	0	0	1	0	1	0
0.19	0.276762749	0.47	0.306524763	0.09	0.25	0.78	0.78	373322	468824	673	8	42	25	Sedimentary	1	0	0	1	0	1	1	1	0	0
0.4	0.379299844	0.21	0.332826085	0.53	0.31	0.18	0.18	553009	137509	630	9	20	3	Sedimentary	0	0	1	0	0	0	1	1	0	0
0.56	0.307066377	0.25	0.303038537	0.61	0.27	0.31	0.31	456820	269013	654	8	66	5	Sedimentary	1	0	0	1	1	1	0	0	0	0
0	0.029129224	0	0.186993355	0	0.05	0.23	0.23	567382	253520	1057	7	289	33	Sedimentary	0	0	0	0	0	0	1	0	0	1
0	0.03235345	0	0.189260195	0	0.05	0.21	0.21	563001	318645	1197	7	215	96	Sedimentary	0	0	0	0	0	0	1	0	0	1
0	-0.011401663	0	0.094203716	0	-0.01	NA	NA	396954	416960	1311	6	300	108	Sandstone	1	0	0	0	0	0	1	0	0	0
0.7	0.376029036	0.15	0.294842623	0.63	0.3	0.44	0.44	356604	188244	633	9	27	9	Sandstone	0	0	0	1	1	1	0	1	0	0
0.01	0.148544472	0.17	0.248789835	0	0.13	0.54	0.54	321554	471622	812	8	155	28	Limestone	0	0	0	1	0	0	1	0	0	0
0	-0.134879544	0.07	0.145265982	0	-0.15	0.27	0.27	455374	455367	1556	5	385	19	Limestone	0	0	0	0	0	0	0	0	0	0
0	0.051230955	0	0.16750333	0	0.07	0.15	0.15	443855	493006	1049	6	290	57	Sedimentary	1	0	0	0	0	0	1	0	1	0
0	-0.066366807	0	0.163226437	0	-0.08	0.38	0.38	336650	287000	1393	7	313	15	Limestone	0	0	0	0	0	0	0	0	1	1
0.1	0.262040694	0.28	0.306429877	0.04	0.24	0.29	0.29	459000	189061	708	8	47	4	Sedimentary	1	0	0	1	0	1	1	0	1	1
0	0.081166675	0	0.170685096	0	0.1	0.49	0.49	470950	204667	1012	7	220	24	Sedimentary	1	0	0	0	0	0	1	0	1	0
0	-0.037531369	0	0.236663099	0	-0.07	0.06	0.06	386577	572990	1270	6	298	25	Limestone	0	0	0	0	0	0	1	0	1	1
0	0.000514031	0.14	0.192950203	0	-0.01	0	0	375464	537644	1264	8	215	9	Limestone	0	0	0	0	0	1	1	0	0	0
0	0.173697876	0.09	0.196879635	0.01	0.19	0.18	0.18	412879	556802	843	7	149	2	Sedimentary	1	0	0	1	0	0	1	0	0	0
0	0.08789262	0.01	0.187607143	0	0.11	0.28	0.28	512971	384535	995	7	199	7	Sedimentary	0	0	0	0	0	0	1	0	1	0
0	0.065058984	0.19	0.232344728	0	0.09	0.4	0.4	431074	269074	1026	8	177	13	Sedimentary	0	0	0	0	1	0	0	0	0	0
0	0.157307116	0.2	0.235647426	0.01	0.17	0.04	0.04	404912	538542	875	8	92	10	Sedimentary	0	0	0	1	0	0	1	0	1	0
0	0.170741777	0.09	0.203472552	0.01	0.19	0.49	0.49	381103	358342	841	7	145	1	Sedimentary	1	0	0	1	0	0	1	0	0	0
0	0.092071894	0	0.245227197	0	0.09	0.18	0.18	332620	248980	932	7	257	60	Sedimentary	0	0	0	0	0	0	1	1	0	0
0.59	0.434724252	0.36	0.278351407	0.59	0.19	0.46	0.46	334741	563482	641	9	102	7	Sedimentary	0	0	1	1	0	0	0	0	1	1
0.84	0.429414934	0.06	0.281115142	0.81	0.39	0.04	0.04	401587	84344	648	9	89	1	Sedimentary	0	0	1	1	0	0	1	1	1	0
0.46	0.499542715	0.26	0.287281583	0.56	0.43	0.48	0.41	277481	83467	666	9	115	10	Limestone	0	0	1	1	0	1	0	1	1	1
0.76	0.497761233	0.2	0.276651573	0.9	0.35	0.39	0.39	541510	120425	690	9	97	10	Limestone	0	0	1	1	0	0	1	1	0	0
0.68	0.448605783	0.15	0.232648182	0.36	0.32	0.07	0.07	559000	244950	836	9	166	5	Limestone	0	0	1	1	1	0	0	0	1	1
0.49	0.49051397	0.36	0.264646912	0.58	0.34	0.64	0.64	265494	229200	740	9	103	7	Limestone	1	0	1	1	0	0	1	1	0	0
0.59	0.464190072	0.33	0.259057092	0.65	0.36	0.28	0.28	352637	564173	700	10	95	3	Sedimentary	0	0	1	1	1	0	1	0	0	1
0.55	0.441154406	0.24	0.232226395	0.1	0.3	0.49	0.49	316787	169531	859	9	178	13	Limestone	0	0	1	1	0	0	1	0	0	0
0.7	0.457641041	0.18	0.232647283	0.43	0.37	0.37	0.37	454632	159417	793	9	164	20	Sedimentary	1	0	1	1	0	0	1	1	0	0
0.64	0.458524505	0.03	0.219653203	0.07	0.36	0.15	0.15	550538	143668	846	9	161	60	Sedimentary	1	0	1	1	0	0	1	1	0	0
0	-0.006251786	0.28	0.297625753	0.01	-0.01	0.5	0.5	229031	219200	1202	8	177	27	Sandstone	1	0	0	0	1	1	1	1	0	0
0	0.014130692	0.1	0.317819722	0	-0.01	0.36	0.36	494943	197856	1112	8	195	80	Limestone	0	0	0	0	1	0	0	0	1	0
0.5	0.336023186	0.09	0.277266176	0.79	0.3	0.56	0.56	287450	368387	666	9	53	16	Sandstone	1	0	1	0	0	0	1	0	0	1
0	-0.095471686	0.06	0.252687241	0	-0.07	0.6	0.6	280840	57169	1317	7	340	40	Sedimentary	0	0	0	0	0	1	1	1	1	0
0.06	0.335675633	0.26	0.305044244	0.08	0.32	0.48	0.48	296397	346089	682	9	29	3	Sedimentary	1	0	1	0	0	0	1	1	1	1
0.04	0.059606801	0.65	0.265533001	0.08	0.05	0.83	0.83	463585	112702	1117	8	160	19	Sandstone	0	0	0	0	1	1	1	0	1	1
0	0.024451138	0	0.232639809	0	0.02	NA	NA	363468	537455	1111	8	255	130	Sandstone	0	0	0	0	0	0	1	0	1	1
0.04	0.203760422	0.23	0.291116485	0.04	0.18	0.37	0.37	589463	279357	803	9	126	19	Sandstone	0	0	0	1	0	0	1	0	1	0
0	-0.045409128	0	0.232437305	0	-0.04	0.06	0.06	385846	84615	1120	8	365	29	Sandstone	0	0	0	0	0	0	1	0	1	1
0.62	0.426936124	0.18	0.269549067	0.63	0.4	0	0	524875	438942	611	9	26	14	Sedimentary	0	0	1	1	1	0	1	1	1	1
0	0.071357008	0.15	0.350303791	0	0.07	0.1	0.1	346993	385499	902	8	240	72	Sedimentary	0	0	0	0	1	0	1	1	1	1
0.01	0.156176853	0.29	0.296826143	0	0.14	0.65	0.65	349471	371307	915	9	89	41	Sandstone	1	0	0	1	0	0	1	0	1	0
0.09	0.324722035	0.26	0.309661942	0.11	0.31	NA	NA	346354	372994	701	9	49	6	Sedimentary	0	0	1	0	0	0	1	1	0	0
0.44	0.341951462	0.17	0.31209209	0.48	0.33	0.11	0.11	363308	486791	653	9	44	5	Sedimentary	1	0	1	0	0	0	1	1	0	1
0.01	0.044752209	0.4	0.372122894	0	0.05	0.09	0.09	397009	271440	1040	8	109	6	Sedimentary	0	0	0	0	1	0	1	1	0	1
0.01	0.090036729	0.73	0.265290104	0	0.08	0.56	0.56	614402	213723	1019	9	187	27	Sandstone	0	0	0	1	0	0	0	0	0	0
0.01	0.126565071	0.36	0.330966984	0.01	0.13	0.39	0.39	331895	110846	974	9	77	3	Sedimentary	0	0	0	1	0	0	0	0	1	1
0	0.040476276	0.57	0.324938284	0.01	0.03	0	0	298202	309132	1116	8	120	8	Sandstone	0	0	0	1	0	0	0	0	0	0
0	0.044950854	0.63	0.334971257	0.01	0.03	0.58	0.58	330699	327936	1048	8	152	60	Sandstone	0	0	0	1	0	0	0	0	0	1
0.43	0.330987634	0.19	0.281359494	0.4	0.3	0.34	0.34	389413	310661	649	9	69	9	Sandstone	0	0	0	1	1	1	0	0	0	1
0.01	0.007245083	0.58	0.356012203	0.01	0.02	0.92	0.92	253609	120842	1160	8	136	3	Sedimentary	0	0	0	1	0	0	0	0	0	1
0	0.064669368	0.85	0.361175891	0	0.07	0	0	492981	384711	1004	8	142	65	Sedimentary	0	0	0	1	0	0	0	0	0	1
0.09	0.444271549	0.3	0.270235642	0.06	0.42	0.33	0.33	422531	542237	602	9	9	0	Sedimentary	1	0	1	1	1	0	1	1	0	1
0	-0.016462237	0.06	0.307341656	0	-0.01	0	0	483151	127359	1302	8	172	13	Sedimentary	1	0	0	0	0	0	1	1	0	1
0.13	0.181491226	0.48	0.299799716	0.26	0.16	0.3	0.3	614789	285002	936	9	92	15	Sandstone	0	0	0	1	0	0	1	0	1	1
0.06	0.286200071	0.28	0.324763974	0.04	0.26	0.3	0.3	425021	589081	695	9	37	1	Sandstone	0	0	0	1	1	1	0	0	1	0
0.07	0.124790405	0.34	0.249048182	0.04	0.11	0.6	0.6	405722	108983	1140	9	87	4	Sandstone	1	0	0	0	0	0	1	1	0	0
0	0.042885599	0.21	0.311083565	0	0.05	0.25	0.25	348424	527146	1044	8	238	28	Sedimentary	0	0	0	0	0	0	1	1	1	0
0	-0.067446829	0.01	0.22681829	0	-0.07	0.72	0.72	235026	340933	1343	7	324	54	Sandstone	1	0	0	0	0	0	1	0	1	1
0	-0.020437565	0	0.215868817	0	-0.02	0.07	0.07	201689	50875	1124	8	391	83	Sandstone	0	0	0	0	0	0	0	1	1	1
0.59	0.350594702	0.12	0.319436061	0.46	0.34	0.27	0.27	244987	83240	644	9	29	3	Sedimentary	0	0	1	0	0	0	1	0	1	1
0.06	0.118262331	0.34	0.277712648	0.03	0.12	0.69	0.69	537008	144870	1140	9	115	7	Sedimentary	0	0	0	1	0	0	0	0	1	1
0.01	0.161893726	0.42	0.358867799	0.01	0.16	0.35	0.35	424930	454403	850	8	122	28	Sedimentary	0	0	0	1	0	0	1	0	1	1
0	-0.07759149	0.27	0.254375878	0	-0.06	0.12	0.12	390504	485188	1337	8	321	26	Sedimentary	0	0	0	0	1	0	1	0	1	1
0.19	0.247443278	0.47	0.353469854	0.15	0.24	0.02	0.02	259005	189891	732	9	62	22	Sedimentary	1	0	0	1	0	1	1	1	0	1
0	-0.023933254	0	0.200518321	0	-0.02	0	0	408581	388888	1436	7	307	105	Sedimentary	0	0	0	0	0	0	1	0	0	0
0	-0.038248238	0	0.249990376	0	-0.04	0.49	0.49	260808	124835	1130	7	380	10	Sandstone	1	0	0	0	0	0	1	0	1	1
0.48	0.403667866	0.15	0.29814096	0.29	0.38	0.26	0.26	343000	278760	614	9	19	3	Sedimentary	1	0	1	1	1	1	1	1	0	1
0.22	0.336805755	0.23	0.325960666	0.23	0.32	0.28	0.28	407810	225137	653	9	30	5	Sedimentary	0	0	1	0	1	0	1	0	1	1
0.01	0.05145088	0.21	0.178715144	0.01	0.04	0.79	0.79	239312	122990	1377	8	165	11	Sandstone	1	0	0	0	0	0	1	0	0	1
0.03	0.051594525	0.12	0.272198159	0.02	0.03	0	0	408715	409011	1305	8	95	32	Sandstone	0	0	0	0	0	0	1	1	0	0
0.01	0.075993858	0.24	0.313264859	0	0.06	0.52	0.52	411618	249012	1015	8	170	8	Sandstone	0	0	0	0	0	0	1	1	1	0
0.02	0.124351435	0.38	0.347290153	0.06	0.12	0.36	0.36	425949	539065	939	8	131	21	Sedimentary	0	0	0	1	0	0	0	0	1	1
0.42	0.225448724	0.42	0.305586521	0.56	0.2	0.06	0.06	386795	538903	800	9	77	55	Sandstone	0	0	0	1	0	0	1	0	1	1
0.01	0.00874682	0.05	0.25924913	0	0.01	0.67	0.67	236061	369467	1363	8	172	11	Sedimentary	0	0	0	0	0	0	1	0	0	0
0	0.333461564	0.48	0.292047035	0	0.28	0.19	0.19	415170	631205	600	11	13	7	Sedimentary	0	0	0	1	1	1	1	1	1	1
0	0.313564257	0.22	0.290233237	0	0.27	0.15	0.15	472909	459210	611	11	25	4	Sedimentary	0	0	0	1	1	1	0	0	1	0
0	0.338787215	0.2	0.292618464	0	0.29	0.74	0.27	334824	572418	599	11	7	2	Sedimentary	1	0	0	1	1	1	0	1	0	0
0.13	0.294809316	0.33	0.268870181	0	0.23	0.24	0.24	168901	17932	649	10	30	7	Sandstone	0	0	0	1	1	0	1	1	0	0
0.09	0.330179234	0.29	0.28568209	0	0.28	0.79	0.79	247665	84506	605	11	13	2	Sedimentary	0	0	0	1	1	1	0	0	0	1
0	0.324976541	0.16	0.295565928	0	0.28	0.33	0.33	284989	70763	601	11	15	1	Sedimentary	1	0	0	1	1	1	0	0	1	1
0.1	0.308619075	0.31	0.245124801	0	0.25	0	0	400896	543466	653	11	30	4	Sandstone	0	0	0	1	1	1	0	0	0	0
0.33	0.481102319	0.6	0.330721043	0.86	0.41	0.32	0.32	470158	163884	642	9	87	12	Sedimentary	1	0	1	1	0	1	1	1	0	1
0.51	0.501055667	0.23	0.330346716	0.7	0.43	0.26	0.26	334976	121323	643	10	55	15	Sedimentary	0	0	1	1	0	1	1	1	0	1
0.29	0.470853639	0.16	0.32310849	0.51	0.41	0.43	0.43	306599	524294	665	9	93	15	Sedimentary	0	0	1	1	0	1	0	1	0	1
0.27	0.19248259	0.32	0.277006257	0.23	0.18	0.44	0.44	613350	300991	737	8	210	40	Sedimentary	0	0	0	1	0	0	1	0	1	1
0.26	0.281873764	0.48	0.276980202	0.15	0.23	0.4	0.4	449090	228895	699	8	82	14	Sandstone	0	0	0	1	1	1	0	0	1	1
0.44	0.349986454	0.18	0.320483549	0.04	0.29	0.38	0.38	187075	222338	640	9	65	7	Sedimentary	0	0	1	0	0	0	1	0	0	0
0.48	0.426618944	0.23	0.314916498	0.35	0.36	0.56	0.56	207553	207595	617	9	15	8	Sedimentary	1	0	1	1	1	1	1	1	0	0
0.2	0.256690092	0.51	0.302026283	0.22	0.22	0.33	0.33	323921	372092	698	8	140	25	Sedimentary	1	0	0	1	0	0	1	0	0	0
0	-0.115059151	0	0.141766808	0	-0.13	0.12	0.12	611153	261005	1364	5	457	27	Limestone	0	0	0	0	0	0	0	0	0	1
0.08	0.26968974	0.31	0.349417785	0.05	0.23	0.54	0.54	313800	186900	664	8	65	3	Sedimentary	1	0	0	1	0	1	1	0	1	1
0	0.260468464	0.72	0.297939498	0	0.22	0.4	0.4	335000	310833	698	8	142	61	Sedimentary	1	0	0	1	0	1	1	1	0	1
0	-0.121317621	0	0.110478331	0	-0.09	0.29	0.29	497011	275006	1271	5	565	101	Sedimentary	0	0	0	0	0	0	0	0	1	0
0.46	0.351120219	0.15	0.326686278	0.35	0.29	0.08	0.08	494998	264868	647	9	40	5	Sedimentary	1	0	0	1	1	1	0	0	1	0
0	-0.038536122	0.07	0.197904075	0	-0.05	0.02	0.02	614331	229122	1227	6	322	14	Limestone	0	0	0	0	0	0	0	0	1	1
0.13	0.170402575	0.83	0.311699634	0.08	0.16	0.64	0.64	352979	119203	754	8	190	36	Sedimentary	1	0	0	1	0	0	1	1	1	1
0.04	0.030595255	0	0.186525691	0	0.02	0.01	0.01	293360	238008	945	6	415	66	Sandstone	0	0	0	0	0	0	1	0	0	1
0.59	0.294577512	0.18	0.289621754	0.71	0.24	0.06	0.06	432814	389358	666	8	80	15	Sandstone	1	0	0	1	1	0	1	1	0	1
0	0.122571028	0.06	0.277081052	0	0.12	0.6	0.6	310660	297118	856	7	229	18	Sedimentary	0	0	0	1	0	0	0	0	1	1
0.27	0.31070482	0.46	0.296304307	0.18	0.25	0.82	0.82	320080	326684	662	9	52	5	Sandstone	0	0	0	1	1	1	1	1	1	0
0.29	0.215479894	0.63	0.33464126	0.43	0.19	0.87	0.87	399146	337572	693	8	135	14	Sedimentary	1	0	0	1	0	1	0	0	1	0
0	-0.070394639	0	0.173032595	0	-0.05	0	0	293514	202468	1148	5	497	107	Sedimentary	0	0	0	0	0	0	0	1	0	0
0	-0.020547669	0.1	0.217314356	0	-0.04	0.57	0.57	421318	422074	1183	6	299	13	Limestone	0	0	0	0	0	0	1	0	1	1
0.01	0.154276603	0.06	0.300969622	0.01	0.15	0.37	0.37	392060	238981	871	7	117	35	Sedimentary	0	0	0	1	0	0	1	0	0	0
0.01	0.151448025	0.5	0.262683861	0	0.15	0.59	0.59	363452	362271	786	8	227	26	Sedimentary	0	0	0	1	0	0	1	1	1	1
[truncated: 1,132 more rows]
