# Supplementary material for: Resolving large‐scale pressures on species and ecosystems: propensity modelling identifies agricultural effects on streams
Source: J Appl Ecol. 2016 Jan 18;53(2):408–17. doi: 10.1111/1365-2664.12586 (PMC5102586; doi:10.1111/1365-2664.12586)
Supplement: Supplementary file 4 — Table S3. Data used in models of relationships between water quality and invertebrate response variables and agricultural land cover. [file JPE-53-408-s004.csv]

Contains Centre for Ecology and Hydrology and Environment Agency information
� Environment Agency and database right
Land Cover Map 2007 � NERC (CEH)
Leap	Arable % Catchment LU	Improved pasture % Catchment LU	Arable pasture % buffer	Improved pasture % buffer	Easting	Northing	Altitude (m)	Distance to source (Km)	Slope (degrees)	Rainfall (mm/yr)	Temp (�C)	Geology	BOD	Ammonia (mg/L)	TON (mg/L)	Phosphate (mg/L)	Richness	EPT richness	BMWP	ASPT	Detrivores	Grazers
North Ceredigion	0	0	0	0	275342	290493	365	4	10.5	1970.380005	6.97000027	Sedimentary	0.384972289	0.03	2.7	0.024	17	12	110	6.111111111	0.476921637	0.239218775
North Ceredigion	0	0	0	0	284659	275799	330	6	37	1824.420044	6.47916698	Sedimentary	0.5	0.017976072	1.67	0.014639171	17	10	93	6.2	0.480152788	0.280885167
North Ceredigion	0	0	0	0	277100	278300	273	5.9	10.5	1512.199951	7.68083334	Sedimentary	0.5	0.020060502	0.34	0.025	19	12	115	6.388888889	0.467350934	0.220573127
E. Hampshire	0.436255364	0.196670524	0	0	471470	105670	5	5.4	1.1	744.7900391	10.30333328	Sedimentary	1.29	0.045	7.07	0.692	15	3	69	3.833333333	0.367474861	0.216935546
Swansea & Llanelli Area	0.002899751	0.059030655	0	0	267930	197606	10	4.5	1.3	1369.01001	10.56166649	Sedimentary	0.9	0.015	0.563	0.012154083	25	6	111	4.826086957	0.383770215	0.227801561
Douglas	0.414735801	0.108787793	0.302270012	0	356400	403500	38	2	8	1014.590027	9.42833328	Sedimentary	2.68	0.175	2.22	0.179	14	1	15	3	0.452331356	0.150166669
Idle & Tourne	0.709659091	0.226704545	0.921052632	0	455210	376330	50	0.7	10	622.7700195	8.95666695	Sedimentary	4.97	0.429	28.5	0.729	12	2	45	3.75	0.495203382	0.16966632
Dee	0.002028081	0.002184087	0	0.00248825	284400	341900	300	4.85	14.3	2075.560059	7.05083323	Hard	0.5	0.013629586	0.29	0.025	19	10	159	6.913043478	0.488505932	0.290906501
North Ceredigion	0.000518606	0.004611604	0.000573096	0.00677295	274800	280950	220	17.8	13.3	1377.949951	7.49250031	Sedimentary	NA	NA	NA	NA	21	11	160	6.4	0.436476187	0.262433842
W. Yorks Calder	0.005999077	0.026495924	0	0.007012623	404700	411600	185	6.3	18	1409.280029	7.71083307	Sandstone	1.45	0.0405	3.605	0.1	20	10	11	2.75	0.450325462	0.158190463
S. Yorks / NE. Derbyshire	0.011354453	0.045579441	0.003534112	0.008912108	419817	400618	250	7.5	16.7	1342.25	7.68083334	Sedimentary	1.9	0.072	3.06	0.024	19	11	69	5.75	0.509653313	0.215100292
Lower Trent & Erewash	0.442728267	0.117687261	0.297345133	0.010619469	453900	352000	85	2.3	20	723.1799927	8.97833347	Hard	1.13	0.0315	7.9	0.13	26	8	90	5	0.398788232	0.178493373
Wye Area	0	0.004431876	0	0.010928962	283266	255596	330	6.5	12.5	1878.109985	6.57499981	Sedimentary	0.5	0.015	0.45	0.01183585	18	10	84	5.6	0.465523837	0.260604968
Idle & Tourne	0.872872048	0.041186161	0.724669604	0.011013216	456510	388600	43	2.7	9.1	639.6300049	8.95666695	Sedimentary	1.49	0.103	12.35	1.93	26	9	83	4.611111111	0.402026481	0.221597078
Tame / Goyt / Etherow	0.010550643	0.071040997	0.022988506	0.011494253	397700	399700	132	6.02	16.7	1014.01001	8.6716671	Sandstone	1.455	0.028423822	1.05	0.03475	25	9	89	4.45	0.444304719	0.18616596
Sankey / Glaze	0.563137755	0.067729592	0.847036329	0.013384321	367500	396100	19	2.78	0.8	876.9599609	9.62833309	Sandstone	2.08	0.108	2.31	0.257	16	2	37	3.7	0.415576081	0.165344351
Eryri / Llyn	0.001401846	0.007108476	0.001727968	0.014152884	255800	362400	100	11.6	0.9	1825.469971	8.73666668	Hard	0.5	0.024	0.2	0.025	32	14	185	6.166666667	0.447692956	0.239431311
Idle & Tourne	0.455864324	0.12362076	0.917910448	0.014925373	454400	367000	70	1.1	9.1	677.8800049	8.90666676	Sedimentary	1.33	0.055	3.15	0.147	23	4	41	3.727272727	0.381899904	0.187326277
W. Yorks Calder	0.006864527	0.141707046	0.002031746	0.017904762	401300	425800	95	9	16.7	1115.660034	7.27166653	Sedimentary	1.4	0.0735	2.575	0.0595	23	14	171	6.576923077	0.502141474	0.279016882
Sankey / Glaze	0.713971429	0.059914286	0.645594406	0.01958042	353500	396600	25	3.3	7.4	910.7199707	9.43833351	Sedimentary	2.385	0.998	6.76	0.884	18	2	61	3.8125	0.449778933	0.216045333
Ribble	0	0.014887397	0	0.021159154	379300	477800	270	7	20	1803.400024	6.9958334	Limestone	1.09	0.054	0.98	0.039	35	19	126	6.3	0.445604852	0.237042056
Conwy / Clwyd	0.001115272	0.021149463	0.001992377	0.021612959	279108	356740	10	20.6	14.3	1788.01001	9.21250057	Sedimentary	NA	NA	NA	NA	25	13	156	6.5	0.435694711	0.219459189
Eryri / Llyn	0.009706439	0.046243687	0.009747706	0.021788991	246800	351400	110	5.45	25	1554.47998	9.59916687	Sedimentary	0.623213954	0.015	0.535	0.009977413	29	16	187	6.448275862	0.387565405	0.259027458
Lower Trent & Erewash	0.733868191	0.048911921	0.80588786	0.024029959	480500	414400	2	10.6	0.1	583.3800049	9.23666668	Sedimentary	1.39	0.04815	11.85	2.17	20	2	76	4	0.398070824	0.160655928
Idle & Tourne	0.531332563	0.083140687	0.665374677	0.029715762	452150	391800	90	4	5.5	675.8900147	8.71749973	Sedimentary	1.19	0.017037811	3.88	0.192	15	4	30	3.333333333	0.40475242	0.249238487
W. Yorks Calder	0.003465283	0.112728007	0.005317802	0.032603191	399217	427283	100	12.9	8.8	1235.5	7.60000038	Sedimentary	1.7	0.084	3.28	0.02	25	13	159	6.36	0.441296889	0.256061868
Sankey / Glaze	0.515480816	0.209385624	0.317991632	0.032635983	362000	404600	40.1	7.2	0.1	985.789978	9.43083382	Sedimentary	4.18	0.211	3.76	0.435	19	5	77	4.529411765	0.436391877	0.186869342
Teign & Torbay	0.164009409	0.208376895	0.148148148	0.033179012	280750	82310	210	3.95	66.6	1036.069946	9.17916679	Hard	1.1	0.074	3.345	0.052	29	12	215	6.323529412	0.466259926	0.210979688
Tyne	0.001934777	0.029776101	0.00113308	0.033425868	378200	585000	118	16	20	972.9899902	7.0041666	Sedimentary	1.75	0.015	0.2	0.025	29	15	171	6.333333333	0.471299966	0.227259569
Wye Area	0.00153794	0.029258525	0.00050369	0.034097628	296550	265670	190	29.5	5	1223.27002	8.39000034	Sedimentary	0.724128239	0.015	0.1	0.025	26	15	146	6.347826087	0.442287942	0.186891906
Lower Trent & Erewash	0.545704012	0.245268736	0.834502104	0.035063114	454450	330900	30	1.6	0.7	600.1699829	9.58166695	Sedimentary	1.16	0.023281577	2.94	0.0657	16	1	59	3.6875	0.482605275	0.273702731
New Forest	0.017198959	0.05249373	0.015824074	0.035313282	430250	103100	10	14	0.9	842.5700073	9.96000004	Sandstone	1.02	0.055	0.99	0.069	44	16	190	6.129032258	0.341936178	0.225125703
Idle & Tourne	0.720906316	0.030321125	0.39929078	0.037588652	452800	370300	75	6	5	657.4799805	8.77999973	Hard	NA	NA	NA	NA	33	12	136	5.230769231	0.406595404	0.2088849
Upper Witham	0.856531268	0.063595791	0.865515621	0.038700963	494900	362500	10	24.5	0.2	574.4599609	9.38416672	Sedimentary	1.25	0.029199657	12	0.194	33	5	115	4.423076923	0.320873767	0.164105293
Lower Trent & Erewash	0.350663371	0.056347555	0.516338104	0.03915744	486800	405900	5	11.8	0.1	602.7000122	9.18833351	Sedimentary	1.19	0.112	7.59	1.34	15	0	26	3.25	0.410676704	0.188705145
Idle & Tourne	0.661670062	0.124444393	0.817093836	0.039504342	479900	399000	5	8.9	0.1	581.210022	9.13583279	Sedimentary	1.68	0.416	3.05	0.388	21	1	81	3.857142857	0.390208738	0.184298162
Lower Trent & Erewash	0.863756881	0.065677623	0.88929684	0.040275923	489530	399630	5	10.1	0.1	598.3399658	9.0466671	Sedimentary	1.41	0.059	6.14	0.467	30	9	49	3.769230769	0.373601268	0.260045177
West Cumbria	0.008083202	0.013191153	0.025052192	0.04091858	325800	515000	89	10	0.3	2338.719971	7.21166658	Hard	1.32	0.031	2.43	0.038	26	17	162	7.043478261	0.451319958	0.199868237
W. Yorks Calder	0.015708732	0.212698329	0.009386174	0.041567342	413100	407400	170	7.1	18.8	1382.560059	8.29500008	Sedimentary	2.05	0.063	2.33	0.025	23	9	149	5.96	0.445264144	0.265158036
Eden & Estuary	0.001912046	0.034682388	0.015375154	0.041820418	338600	516900	160	6	41.6	2294.26001	7.13583326	Hard	0.5	0.015	0.627	0.0054	20	12	93	6.2	0.416348077	0.271076938
Taff Area	0.006454545	0.017727273	0.028957529	0.043758044	292791	199057	200	3.41	16.7	2420.840088	7.22916698	Sedimentary	0.5	0.030330901	0.605	0.006876805	26	16	161	6.708333333	0.433274063	0.278480827
Old Bedford Incorporating the Middle Level an	0.352702703	0.021517672	0.355371901	0.045454545	547100	285800	1	194.5	0.1	540.5899658	9.49083328	Sedimentary	1.44	0.291	3.96	0.025	32	6	137	4.892857143	0.307298354	0.207898234
Alt Crossens	0.370821296	0.082060806	0.705105105	0.045645646	340200	397400	14	4	2	862.1900024	9.69333267	Sandstone	2.54	0.268	4.9	0.154	13	1	35	3.181818182	0.362309526	0.200541944
Eden & Estuary	0.004185072	0.012787328	0.005091578	0.045824199	366400	571100	195	24	4	1110.219971	7.17000008	Sedimentary	1.935	0.086	4.75	0.147	25	13	172	6.142857143	0.464363574	0.240192868
Eastern Valleys	0.011351052	0.036129568	0	0.04598597	325500	208410	300	4.5	25	1467.530029	7.74083328	Limestone	1.45	0.0655	1.945	0.092	26	12	35	4.375	0.457453135	0.22175615
S. Yorks / NE. Derbyshire	0.023433218	0.167275717	0.005396157	0.048433798	429700	395500	112	12.6	11.7	965.8900147	8.18083286	Sedimentary	2.15	0.085	7.53	0.242	26	14	158	6.076923077	0.414770895	0.204245457
Tyne	0.002416384	0.050175512	0.00376251	0.049401761	378800	585400	120	12	10	972.9899902	7.0041666	Sedimentary	1.95	0.001431436	0.2	0.025	28	17	210	6.5625	0.498231925	0.252431019
Croal / Irwell	0.030507559	0.082703384	0.038961039	0.04978355	379400	418100	151	5.52	10	1349.089966	7.32666683	Sandstone	1.4	0.055	1.09	0.076	20	10	138	6	0.512551637	0.218186809
Middle Severn	0.252812751	0.144253951	0.217893218	0.050505051	369300	315300	60	1.2	1.2	651.2600098	9.13583374	Sandstone	0.966168696	0.1	5.4	0.314	12	2	41	3.727272727	0.599841999	0.231377703
Meirionnydd	0.00488973	0.055580307	0.008994807	0.051094214	258450	326813	10	11.6	2.9	1113.550049	10.21749973	Sedimentary	0.5	0.015	0.31	0.025	29	13	176	6.518518519	0.419606901	0.237630097
Derbyshire Derwent	0.233721432	0.169685209	0.252136752	0.051282051	439400	351800	90	3.2	33.3	767.5999756	9.07166672	Sedimentary	1.05	0.015	3.94	0.108	15	3	71	4.176470588	0.502455699	0.193889148
Grimsby / Ancholme	0.825361071	0.051626474	0.826611383	0.052205051	512000	419400	5	11.5	0.8	625.9299927	9.38166618	Chalk	2.16	0.1565	8.875	0.69	29	6	90	4.285714286	0.378743011	0.244841997
Rivers Avon & Erme	0.004864208	0.014795298	0.001862197	0.054934823	267810	62490	210	3.45	50	2002.429932	8.74083328	Hard	1.01	0.015	5.76	0.029	17	11	118	6.941176471	0.49125208	0.259943125
Louth Coastal	0.784726733	0.060847175	0.773691655	0.056223479	540100	385400	5	5.2	0.5	628.1400147	9.16749954	Chalk	1.51	0.119	9.31	0.259	34	12	171	5.34375	0.39998496	0.217162106
Grimsby / Ancholme	0.725067803	0.065187912	0.74418142	0.058683111	498100	416800	1	7.5	0.6	614.1699829	9.30083275	Sedimentary	1.435	0.049	10.145	0.2305	27	4	53	4.076923077	0.351761808	0.181871858
Severn Vale	0.087002404	0.093628106	0.047371334	0.059103486	363300	201850	8	15.1	9.1	824.2000122	9.98583317	Sedimentary	1.39	0.008765295	7.07	0.292	23	3	88	4.4	0.402090462	0.213556736
Nidd / Wharfe	0.000782194	0.103711868	0.001178947	0.062315789	404000	460900	150	4.75	16	1231.670044	8.11916637	Limestone	NA	0.34	6.99	0.243	28	15	168	6.461538462	0.477702826	0.203717534
Cheviot / E. Northumberland	0.015729866	0.060542506	0.027464854	0.062377805	399700	624800	120	13	10	937.9699707	6.46916676	Sedimentary	1.6	0.041	5.85	0.025	28	18	179	6.392857143	0.424268147	0.256736018
Derwent	0.301121335	0.181974817	0.195037625	0.063758389	479700	484600	30	20.3	2.7	657.5200195	8.63750076	Limestone	1.4	0.041	0.93	0.012109678	35	17	161	6.192307692	0.392312776	0.272460654
South Cumbria	0.004002809	0.076264045	0.01456028	0.064647641	330200	497600	55	5	20	2142.98999	7.79500008	Sedimentary	1.415	0.054	1.78	0.045	19	10	104	6.933333333	0.431541628	0.152048988
Idle & Tourne	0.50952381	0.110034014	0.406332454	0.065963061	467830	367500	35	2.7	3.4	622.0800171	8.96166611	Sedimentary	2.08	0.252	4.9	0.115	20	2	24	3.428571429	0.386750924	0.259187776
Upper Witham	0.817751023	0.078399858	0.800699906	0.067669173	506500	376700	15	16	0.2	583.7600098	9.14166641	Sedimentary	1.73	0.154	11.5	0.559	32	7	136	4.533333333	0.427897167	0.196044062
Louth Coastal	0.860166894	0.068239101	0.858051131	0.069468612	550900	383700	1	12.1	0.8	617.8300171	9.39833355	Chalk	1.645	0.088	9.21	1.305	19	1	79	3.761904762	0.392408024	0.283530225
Derbyshire Derwent	0.028828315	0.62680177	0.104255319	0.070212766	423800	375300	130	3.2	25	971.8499756	7.33916664	Sedimentary	1.93	0.076	12.7	0.464	23	8	89	5.235294118	0.429309705	0.208889003
Upper Witham	0.791283328	0.094640204	0.778593868	0.070793328	517800	349800	5	30	0.3	576.7700195	9.2966671	Sedimentary	0.768340022	0.038	9.7	0.1	30	6	124	4.592592593	0.356200495	0.213992285
Idle & Tourne	0.67063552	0.073250811	0.407236336	0.071208622	455800	375300	50	9.8	1.2	622.7700195	8.95666695	Sedimentary	1.81	0.2595	9.895	1.065	21	3	67	4.1875	0.440789041	0.223220374
Upper Witham	0.777454477	0.116904449	0.753299038	0.071572355	510600	349700	10	22	0.2	596.710022	9.25250053	Sedimentary	1.66	0.058	3.595	0.1065	32	7	122	4.518518519	0.376558353	0.214556445
Grimsby / Ancholme	0.703149966	0.066223465	0.679245283	0.071755289	491000	420300	10	9.25	1.5	620.8800049	9.25833321	Sedimentary	1.105	0.027765915	11.95	0.4035	28	5	110	4.4	0.319143388	0.220348877
Hull & East Riding	0.830328544	0.049327354	0.681127983	0.073318872	484358	437457	10	6.5	0.1	599.9100342	9.03166676	Sedimentary	1.5	0.064	9.14	0.02	20	3	64	3.764705882	0.500757663	0.24785686
Lower Mersey	0.163181194	0.127385132	0.726436782	0.075862069	345400	387400	9	2.9	5	824.9199829	9.80999947	Sandstone	4.01	0.315	2.02	0.55	12	1	26	3.25	0.482627749	0.157212599
Dee	0.021006776	0.123668925	0.045454545	0.07589658	304200	338500	160	6.1	14	1162.569946	8.56166649	Sedimentary	0.120710629	0.019925046	0.76	0.00974731	27	14	159	6.36	0.42897867	0.220974625
Meirionnydd	0.008440138	0.067403876	0.01376673	0.077055449	286700	315900	90	6.8	12.5	2040.98999	7.04083347	Sedimentary	0.441390142	0.015	0.465	0.025	22	10	196	6.75862069	0.364205832	0.260898728
Rural Usk	0.032283912	0.071236559	0.029271733	0.077235056	324540	214580	90	10.8	40	1386.780029	8.43083382	Sandstone	1.1	0.0445	1.585	0.1925	24	11	119	5.95	0.452321328	0.265912972
Neath, Port Talbot & Bridgend Area	0.018373271	0.161623024	0.008715039	0.07742197	277288	188966	10	8.6	10	1030.050049	10.69333363	Sandstone	0.456116982	0.033	0.48	0.025	29	14	176	6.285714286	0.518869881	0.243669438
Nene	0.228838951	0.101404494	0.302034429	0.078247261	491700	291500	90	3.5	5	612.5900269	8.84583378	Limestone	1.46	0.0635	3.08	0.159	13	1	28	3.5	0.538874574	0.190208823
Lower Trent & Erewash	0.699429191	0.144070195	0.844720497	0.07855316	473100	342300	20	4.9	0.6	584.3099976	9.35166645	Sedimentary	1.36	0.0333	1.74	0.0471	21	1	104	4.52173913	0.307427317	0.244887089
New Forest	0.47176354	0.0498679	0.342857143	0.078571429	438120	97780	5	2.9	3.4	773.25	10.22083378	Sedimentary	1.23	0.042	0.56	0.037	37	13	205	5.694444444	0.371110357	0.215951153
Upper Witham	0.647009539	0.139050013	0.617214836	0.079076277	503400	376300	15	8.25	0.2	610.6300049	9.07083321	Limestone	1.73	0.325	11.9	0.724	22	4	73	4.055555556	0.358981611	0.25655086
Neath, Port Talbot & Bridgend Area	0.021396114	0.12997268	0.019635891	0.079540529	277101	190924	28	19.8	28.6	1304.109985	10.08166695	Sandstone	NA	NA	NA	NA	22	9	192	6.4	0.472466487	0.168873716
Witham	0.789836124	0.08328437	0.770965673	0.079845587	534200	350800	5	100	0.7	561.8300171	9.25916672	Sedimentary	2.01	0.0535	9.63	0.536	25	3	95	3.958333333	0.409626641	0.213111156
Idle & Tourne	0.689533325	0.06850859	0.527596697	0.080399826	453650	382270	60	6.4	5	653.6400147	8.81916618	Hard	1.7	0.0509	3.42	0.2775	28	9	99	4.95	0.390913207	0.253088879
S. Yorks / NE. Derbyshire	0.039938647	0.300972605	0.027267563	0.080571861	429878	389521	109	12.5	7.7	1032.150024	8.29333305	Sandstone	1.4	0.030339297	5.07	0.01114433	22	7	115	5.75	0.468335842	0.217257823
Idle & Tourne	0.428675273	0.150819958	0.695038911	0.0807393	466200	405200	5	8.3	0.1	577.8599854	9.27666664	Sandstone	NA	NA	NA	NA	18	1	20	2.857142857	0.38407395	0.17096648
Tame / Goyt / Etherow	0.024420183	0.163014881	0.016372796	0.082211413	396400	390700	75	27.46	4	960.0800171	8.90666676	Sedimentary	1.3	0.6215	3.91	0.064	25	13	67	4.785714286	0.47218834	0.209567899
S. Yorks / NE. Derbyshire	0.629770084	0.105018366	0.562685094	0.08283975	444300	377100	50	19.4	1.3	679.75	9.28583336	Sedimentary	2.6	0.04	2.84	0.066	17	4	55	3.666666667	0.48391994	0.153654904
West Cornwall	0.515137923	0.119000897	0.37041076	0.08433297	176800	58680	5	8.65	6.6	897.7000122	10.76416588	Sandstone	1.14	0.015	4.98	0.013667113	34	17	195	6.09375	0.399076729	0.303111372
Grimsby / Ancholme	0.741549587	0.122334711	0.804161567	0.086168911	504900	403100	10	12.25	0.3	619.6099854	9.12333298	Sedimentary	1.33	0.501	10.7	0.555	26	8	145	5	0.460097639	0.21894026
Ely Ouse	0.795326444	0.073743542	0.521613833	0.086455331	573300	271800	10	1.75	5	553.8300171	9.69416618	Chalk	1.325	0.0585	7.67	0.168	24	3	117	4.68	0.386853197	0.265883712
Roch / Irk / Medlock	0.032762918	0.15787077	0.044739602	0.088430619	388870	413296	128	10.71	7	1072.699951	8.76749992	Sedimentary	1.31	0.017379883	0.888	0.069	22	8	46	3.833333333	0.454396821	0.160588062
Upper Witham	0.816047071	0.076170099	0.736853589	0.089679249	487700	341700	30	8	2.6	567.8499756	9.29583359	Sedimentary	1.12	0.039	8.95	0.208	30	5	98	4.454545455	0.35695219	0.230466943
Grimsby / Ancholme	0.787744247	0.085076531	0.765747014	0.090278345	497300	419000	1	46	0.3	614.1699829	9.30083275	Sedimentary	1.32	0.273	3.52	0.025	28	5	131	4.851851852	0.377787509	0.255940783
North Norfolk	0.688027204	0.063369886	0.451612903	0.091013825	608500	336400	35	4.5	4	666.5499878	9.1758337	Chalk	NA	NA	NA	NA	36	12	165	5.689655172	0.401452288	0.234220042
Roch / Irk / Medlock	0.065650797	0.162959846	0.080790794	0.092416642	386100	411300	99	0.69	2	1072.699951	8.76749992	Sedimentary	0.749358471	0.0492	0.804	0.022	16	4	28	3.5	0.539050455	0.171864322
Neath, Port Talbot & Bridgend Area	0.000671667	0.097951416	0	0.092462097	294009	210318	260	11	12.5	1759.72998	8.32666683	Sandstone	0.802944971	0.013512146	0.51	0.009552263	24	13	202	6.516129032	0.472282183	0.270377824
Ribble	0.017680339	0.439078602	0.019664967	0.092498179	385500	438700	111	7	22	1131.830078	8.17249966	Sedimentary	3.84	0.308	5.97	1.52	30	12	32	3.2	0.42862295	0.22462053
Lower Trent & Erewash	0.468833093	0.079920991	0.319218241	0.092833876	463600	360300	65	7.7	3.2	676.0999756	8.94750023	Sandstone	1.63	0.0606	14.8	0.375	19	4	65	4.333333333	0.521387034	0.166280938
Burton, Nuneaton & Tamworth	0.516689144	0.193358058	0.541778976	0.09344115	421700	296100	65	3.6	1.4	640.460022	9.13000011	Sedimentary	1.63	0.084	10.6	1.98	21	4	42	3.230769231	0.375111327	0.216990832
Sankey / Glaze	0.460704181	0.086627633	0.407685881	0.093567251	358700	393500	23	6.7	2.3	869.1099854	9.66333294	Sandstone	1.405	0.133	3.88	0.236	20	4	73	4.055555556	0.415820334	0.252476129
Nene	0.338152847	0.067719091	0.391009852	0.094211823	490000	288700	45	8	5	610.0900269	8.92500019	Limestone	1.88	0.0735	9.28	0.582	19	5	61	4.066666667	0.438158345	0.138254985
Idle & Tourne	0.464998026	0.079771023	0.563529517	0.094292583	468000	372800	30	28.8	1.3	608.3200073	8.98583317	Sedimentary	1.64	0.06	6.71	0.345	30	7	137	4.724137931	0.340914382	0.238341974
Wear	0.01673788	0.13535814	0.019581987	0.094811103	411000	531900	115	14	10.1	760.2399902	8.19250011	Sandstone	1.4	0.04	3.94	0.194	33	20	166	6.384615385	0.432208354	0.233492149
Welland	0.784951307	0.082415428	0.780608962	0.095603943	525100	328100	5	57.5	0.2	570.5100098	9.36000061	Sedimentary	NA	NA	NA	NA	28	4	124	4.428571429	0.37661076	0.208613912
Upper Witham	0.757306453	0.093563719	0.730991347	0.095724775	519700	356200	5	107.75	0.2	578.4000244	9.31583309	Sedimentary	1.27	0.093	9.47	0.157	30	6	119	4.576923077	0.316197199	0.235279506
Eastern Valleys	0.047036745	0.149695785	0.064689659	0.095901259	325862	188850	40	33.5	4.5	1103.660034	9.91749954	Sedimentary	1.038162849	0.012602753	0.68	0.015366298	29	12	106	5.047619048	0.440168948	0.218512402
North Essex	0.789986737	0.11770557	0.799313441	0.096646422	576200	237700	50	8.5	1.5	559.75	9.47583389	Chalk	1.61	0.047	4.27	0.261	24	6	93	4.428571429	0.429319008	0.213772318
Neath, Port Talbot & Bridgend Area	0.012517423	0.200761231	0.025907649	0.097462108	290656	184874	50	11.3	16.7	1262.76001	9.61666679	Sandstone	0.642863977	0.015	0.55	0.025	27	12	140	6.363636364	0.504510721	0.23071865
Test & Itchen	0.397922636	0.312679083	0.084444444	0.097777778	446800	108730	15	1.4	8.7	770.7600098	10.65166664	Sedimentary	NA	NA	NA	NA	25	5	89	4.684210526	0.326878103	0.160910973
Lower Trent & Erewash	0.785474148	0.098510318	0.790111643	0.09984051	481900	380400	5	8	0.6	588.2600098	9.14916611	Sedimentary	1.17	0.017905638	16.7	0.8875	20	1	42	3.230769231	0.429833301	0.263398945
Thames (Benson to Hurley) Pang & Wy	0.694114933	0.158033478	0.810914313	0.101005266	458600	186800	46	3.96	0.8	622.3800049	9.59000015	Chalk	2.52	0.7895	9.215	0.1355	32	8	172	5.375	0.388392249	0.222590861
Nene	0.248408075	0.083457526	0.277269758	0.101241019	492100	289600	85	0.78	6	610.0900269	8.92500019	Limestone	1.76	0.0435	3.22	0.07	19	1	11	2.75	0.184386945	0.132241284
W. Yorks Calder	0.005278129	0.157585335	0.003854307	0.10175371	395100	424500	125	8.3	3.5	1405.310059	7.21500015	Sedimentary	3	0.644	NA	NA	22	10	75	4.411764706	0.358808354	0.236178344
Croal / Irwell	0.042811159	0.153969957	0.053775744	0.104118993	378900	415000	107	5.61	33.3	1349.089966	7.32666683	Sedimentary	1.11	0.098	0.853	0.048	31	17	91	5.055555556	0.474101459	0.28473211
Lower Mersey	0.359692242	0.098752404	0.634531326	0.104662458	345500	386600	7	9.7	1.5	824.9199829	9.80999947	Sandstone	1.66	0.189	2.42	0.363	14	2	18	3	0.477959192	0.324037138
Cam	0.867276795	0.082152876	0.816767029	0.107687495	533400	248500	20	13.5	0.7	533.9299927	9.64750004	Sedimentary	3.12	0.507	19.15	0.422	29	6	110	5.238095238	0.371931547	0.228348074
Severn Vale	0.221176704	0.147484152	0.283969466	0.108396947	364780	215700	159	2.9	9.1	839.3200073	8.60750008	Sedimentary	4.295	0.233	3.5	0.162	19	8	106	5.3	0.440517416	0.160447334
Wey	0.059936561	0.174127286	0.036973231	0.109461967	480820	136690	66	17.36	1.4	834.6300049	9.59333324	Sandstone	1.48	0.09	4.8	0.47	39	18	206	5.885714286	0.413353375	0.20836799
Wye Area	0.344642008	0.19570647	0.305780347	0.109537572	352925	200187	10	8.98	38.5	1035.27002	9.33583355	Sandstone	0.854031884	0.018963711	3.835	0.032	31	10	156	6.24	0.344620314	0.191075714
West Cumbria	0.003321256	0.052109974	0.008403361	0.111176471	313000	497800	10	22	0.9	1244.73999	9.15083313	Hard	0.5	0.015	0.499	0.01	29	14	154	6.416666667	0.377601157	0.23827518
Lower Trent & Erewash	0.319992506	0.123707312	0.289235062	0.113810742	454900	339200	25	19.9	1	617.7399902	9.63500023	Sandstone	NA	NA	NA	NA	23	6	80	4.210526316	0.438166969	0.218962329
Upper Witham	0.726699502	0.108791328	0.688268124	0.114081979	501500	370900	10	82	0.2	597.2600098	9.125	Sedimentary	1.52	0.051	16.2	0.281	24	2	86	4.095238095	0.358194418	0.219499121
Wye Area	0.669843946	0.096018635	0.678492849	0.114411441	349154	241447	60	13.5	2.5	640.0800171	9.47249985	Sedimentary	1.05	0.024858627	6.12	0.0345	26	6	105	4.375	0.361853963	0.297456291
Swansea & Llanelli Area	0.019671214	0.168791085	0.019774205	0.114796442	268500	199900	12	37.8	4	1369.01001	10.56166649	Sedimentary	0.976850027	0.056	0.79	0.027	32	14	172	6.37037037	0.434480538	0.236606833
Lower Trent & Erewash	0.59962406	0.18656015	0.610241443	0.115149907	462500	337200	25	2.4	2.5	588.9000244	9.65999985	Sedimentary	1.31	0.071	4.88	0.059	20	2	59	3.6875	0.405637326	0.163776901
Alt Crossens	0.760097767	0.090099227	0.751765101	0.115880309	330800	405800	5	9.25	0.7	826.7000122	9.60249996	Sedimentary	2.96	0.27	0.942	0.1945	25	5	59	3.6875	0.415785078	0.196548829
Warwickshire Avon	0.575454122	0.219492315	0.579617834	0.115923567	430040	269480	60	4.9	6.7	644.5899658	9.28499985	Sedimentary	1.096104635	0.033	9.44	0.125	23	5	101	4.80952381	0.390507101	0.161602764
North Ceredigion	0.018912874	0.095682614	0.034798535	0.116529304	275016	280852	223	6.9	22.2	1659.159912	7.05750036	Sedimentary	0.5	0.014382594	0.190236595	0.007	20	12	120	6.315789474	0.483971454	0.249544471
Eastern Valleys	0.074897959	0.168027211	0.249657064	0.11659808	327420	201762	150	3	50	1413.849976	8.8949995	Limestone	0.911202031	0.068	1.685	0.025	24	11	83	5.1875	0.456389173	0.254517785
Middle Severn	0.146405002	0.130166725	0.099674973	0.117009751	371400	303900	100	1.8	10	681.1900024	9.10416698	Sedimentary	10.85	2.3	14.9	5.24	13	0	37	3.363636364	0.398023483	0.228528264
Tame / Goyt / Etherow	0.023797006	0.206039708	0.017907015	0.117134878	401000	395200	114	12.11	3.6	1127.140015	8.36000061	Sandstone	1.34	0.053	2.33	0.163	22	9	112	5.6	0.520187398	0.219422531
Tame / Goyt / Etherow	0.061189125	0.218822826	0.10987334	0.11719823	399200	404600	155	14.28	7.3	1122.819946	8.63166618	Sandstone	NA	NA	NA	NA	25	8	113	5.380952381	0.43300404	0.188800356
Warwickshire Avon	0.649971942	0.192620651	0.81934184	0.117528543	397840	235670	35	5.1	3.1	650.8599854	9.28166676	Sedimentary	0.38897956	0.009293764	4.825	0.02535	22	7	74	3.894736842	0.466583256	0.227213473
Louth Coastal	0.859108428	0.059044193	0.623074769	0.117894147	532100	387200	25	7.25	4.9	681.539978	8.94750023	Chalk	NA	NA	NA	NA	35	14	138	5.111111111	0.368463126	0.256237026
Neath, Port Talbot & Bridgend Area	0.015179785	0.149262548	0.015436725	0.11814644	277260	198964	5	35.3	0.7	1494.099976	9.57916641	Sandstone	1.1	0.033	0.79	0.01715746	32	14	161	5.75	0.451764433	0.296723804
Roding, Beam & Ingrebourne	0.492045163	0.250384911	0.531781558	0.118173679	549030	205850	64	2.7	2	617.8399658	9.4958334	Sedimentary	NA	NA	NA	NA	25	5	56	3.733333333	0.390047546	0.226354376
Louth Coastal	0.72003358	0.113835538	0.549856031	0.118907966	540200	367500	15	12	2	670.1699829	9.04083347	Sedimentary	1.96	0.0675	5.77	0.082	40	17	211	6.028571429	0.372606584	0.251103345
Eden & Estuary	0.027163121	0.174599797	0.015910154	0.119638122	351900	559200	50	17	16.6	882.3800049	8.10666656	Sandstone	1.925	0.208	2.02	0.192	26	14	186	6.2	0.423802911	0.251837173
Ribble	0.001481238	0.047893351	0.007104796	0.119893428	365300	453200	169	6	12	1782.75	7.48333359	Sandstone	1.79	0.2645	6.95	0.93	15	10	124	6.888888889	0.537410694	0.217966267
West Cumbria	0.01231776	0.040032719	0.031294861	0.120442148	325500	517600	79	13.3	0.8	2338.719971	7.21166658	Sedimentary	1.47	0.197	3.88	0.132	32	19	211	6.806451613	0.404664185	0.26297071
Loddon	0.169989775	0.10775523	0.093238822	0.121592148	488570	153650	66	9.152	1	710.0499878	9.68000031	Sandstone	1.655	0.327	7.895	0.2375	21	1	127	4.703703704	0.362174083	0.150609009
Burton, Nuneaton & Tamworth	0.613196377	0.149724705	0.640894397	0.122036638	420040	298760	70	7.2	2.1	640.460022	9.13000011	Sedimentary	1.160643489	0.042	7.31	0.35	28	7	140	5	0.427357237	0.250336896
Loddon	0.066322884	0.145384458	0.065621939	0.122428991	486150	158100	61	5.462	1.5	680.3900147	9.71166706	Sandstone	1.625	0.0415	4.52	0.309	28	7	104	4.52173913	0.401023861	0.208387855
Warwickshire Avon	0.693478261	0.115345269	0.720122574	0.122574055	429500	263500	50	13.9	2.2	631.6799927	9.46416664	Sedimentary	1.39	0.039	8.635	0.311	21	7	75	4.411764706	0.42345203	0.250460519
Rural Usk	0.013997636	0.104502142	0.020105948	0.123404768	311865	222975	120	14.6	10	1219.340088	9.58250046	Sedimentary	0.5	0.015	0.73	0.013225937	29	14	185	6.166666667	0.438006873	0.229061607
Idle & Tourne	0.565998349	0.086023879	0.576380256	0.12511883	464600	401200	5	15.2	0.1	572.4000244	9.35083389	Sandstone	NA	NA	NA	NA	29	7	121	4.653846154	0.353553373	0.205607783
Roch / Irk / Medlock	0.048339505	0.198758004	0.058387097	0.125322581	385109	399902	37.5	6.4	12.5	894.6600342	9.90833378	Sandstone	3.71	0.524	15.85	2.135	6	1	15	3	0.655991804	0.289020039
Eryri / Llyn	0.019085382	0.142175522	0.025010292	0.125566077	243500	352700	5	14.8	11.1	1114.459961	10.27916622	Hard	0.745721852	0.020544388	0.88	0.025	32	15	145	6.041666667	0.440779864	0.26069305
Croal / Irwell	0.007701981	0.094938699	0	0.125615764	367727	415841	211	5.38	50	1471.459961	7.64833355	Sandstone	2.67	0.177	1.93	0.07	25	14	95	6.785714286	0.553356494	0.265938317
Ely Ouse	0.68792738	0.150181209	0.739531086	0.125626968	545850	269150	5	15	0.1	536.1099854	9.80166721	Sedimentary	1.39	0.05	9.645	1.0065	35	4	123	4.392857143	0.30285007	0.198482122
Warwickshire Avon	0.050524635	0.171190693	0.061082024	0.12565445	400750	227190	125	2	25	744.460022	9.51333332	Sedimentary	1.33	0.018285378	4.975	0.5325	22	11	148	6.434782609	0.394142907	0.218079603
Bedford Ouse (Lower Reaches)	0.725970664	0.090767903	0.703728814	0.126101695	511000	233800	50	7	1.7	611.3800049	9.47583294	Sedimentary	1.16	0.046	4	0.074	24	9	55	3.928571429	0.479693919	0.277572045
Taff Area	0.008147025	0.103211444	0.005827506	0.127039627	294907	208920	240	4.5	12.5	2085.73999	8.94833374	Limestone	0.811550247	0.01470514	0.435	0.013579815	34	16	156	6.24	0.486026503	0.238928903
W. Yorks Aire	0.003485802	0.258246897	0.005622334	0.127568825	403354	435516	195	4.6	8.5	1236.939941	8.0625	Sedimentary	NA	NA	NA	NA	33	14	175	6.481481481	0.423466511	0.254789289
Wear	0.00097894	0.144459731	0.001289214	0.128634866	399000	539800	220	7	20	1056.420044	6.81166649	Limestone	1.45	0.010554338	0.37	0.025	27	13	159	6.913043478	0.38754266	0.226036681
Ribble	0.000905888	0.034046301	0.005833738	0.128828391	365300	453200	170	6.35	25	1782.75	7.48333359	Sandstone	1.645	0.164	2.83	0.069	22	14	110	6.470588235	0.392243907	0.26911858
Roch / Irk / Medlock	0.031307787	0.253287446	0.025623849	0.128956624	385080	411951	95	8.85	10	1072.699951	8.76749992	Sedimentary	0.867992269	0.022126559	0.912	0.042	24	13	108	5.4	0.446485653	0.24353735
Mersey / Bolin	0.449126931	0.203492277	0.146103896	0.129058442	375400	384000	27	5.86	8.7	828.039978	9.55666637	Sedimentary	1.165	0.1105	0.8655	0.0355	24	5	111	4.826086957	0.414055394	0.150626006
Douglas	0.099510025	0.204693443	0.106990232	0.129120879	359200	416200	76	8	8	991.2600098	9.1133337	Sedimentary	1.46	0.13	3.21	0.081	25	9	102	5.666666667	0.472409933	0.205864343
North Essex	0.584766057	0.109910352	0.149707602	0.129239766	617000	235850	10	4.75	1	564.9699707	9.7033329	Sedimentary	1.645	0.2145	3.95	1.765	16	2	95	4.130434783	0.530017892	0.181515016
Arun	0.149001633	0.287014944	0.06533101	0.129573171	498330	135710	40	10.8	1.8	805.9000244	9.6916666	Sedimentary	1.34	0.0495	4.845	0.3355	33	16	194	6.689655172	0.463370502	0.231097385
Douglas	0.160274945	0.232099674	0.172050662	0.129927423	355500	417800	26	21	3	991.2600098	9.1133337	Sedimentary	1.82	0.292	2.95	0.1405	26	7	60	3.75	0.446252917	0.234997061
Soar	0.852064027	0.081634372	0.773255814	0.130021142	482800	317290	85	7.7	2.5	620.3300171	8.90083313	Sedimentary	1.27	0.032	5.58	0.056	29	10	97	4.619047619	0.434501897	0.235641045
Roch / Irk / Medlock	0.080576923	0.175769231	0.130337079	0.130337079	389800	399800	64	2.72	7.1	894.6600342	9.90833378	Sedimentary	0.956566393	0.0581	1.17	0.04675	21	8	32	3.555555556	0.455141695	0.237221999
Eden & Estuary	0.004283346	0.101694915	0.014745308	0.131367292	340200	520000	160	10	62.5	1569.689941	7.33583355	Sedimentary	1.09646348	0.023405138	3.14	0.0585	27	15	130	6.5	0.466323407	0.221330008
Bedford Ouse (Lower Reaches)	0.635689318	0.117958896	0.6747011	0.131659493	510400	250000	20	20.5	1	549.5900269	9.52916622	Sedimentary	1.435	0.2115	8.48	0.3435	35	12	109	4.36	0.378508534	0.208738265
Eden & Estuary	0.12035217	0.152743653	0.12555768	0.132143616	354900	574500	116	5.5	6.7	1040.22998	8.00250053	Sedimentary	NA	NA	NA	NA	27	14	192	6.620689655	0.501061386	0.236761013
Idle & Tourne	0.59000982	0.098435799	0.586955911	0.132913704	476600	396200	5	87.3	0.2	581.210022	9.13583279	Sedimentary	1.26	0.04	2.4	0.103	35	7	116	4.461538462	0.350878204	0.191210657
Tamar Esturary & Tributaries	0.106805496	0.167936883	0.225582548	0.133862172	255660	60090	65	3.1	22.2	1492.040039	9.0158329	Sedimentary	0.952233374	0.015	1.48	0.016750646	14	6	110	6.111111111	0.433313783	0.182449057
Warwickshire Avon	0.721195185	0.141157925	0.685028249	0.134180791	400490	245530	20	10.6	4.8	600.7299805	9.51333332	Sedimentary	1.555	0.041	6.72	0.21	21	4	50	3.846153846	0.480388119	0.147461252
Lower Mersey	0.518648931	0.075378195	0.280353201	0.134657837	352400	386400	17	2.9	10.7	805.1699829	9.61833382	Sandstone	1.51	0.19	7.94	1.14	10	1	13	3.25	0.579153299	0.188655118
Lower Trent & Erewash	0.769241095	0.156389834	0.764914773	0.136008523	473600	352400	20	9.8	1.5	609.3699951	9.31166649	Sedimentary	1.45	0.0575	5.35	0.291	22	2	69	4.058823529	0.328258382	0.208147441
Teme	0.079184221	0.11963807	0.101952278	0.136388286	344100	290900	170	5	20	835.7399902	7.52833319	Sedimentary	0.257946311	0.008285506	5.03	0.135	29	13	210	6.363636364	0.432079937	0.249090708
Severn Vale	0.504224464	0.253152585	0.240062354	0.137178488	384670	199090	65	4.8	8.3	897.8900147	9.06916618	Sandstone	1.69	0.068	6.25	0.13	26	9	119	4.76	0.474165572	0.231777542
Upper Ouse	0.64954096	0.184286723	0.723924002	0.138037999	497000	223000	90	11.5	0.9	612.2800293	9.39249992	Sedimentary	1.15	0.04	8.63	0.401	22	5	75	4.411764706	0.488862655	0.208489907
Bedford Ouse (Lower Reaches)	0.798945132	0.116017425	0.754957671	0.138698829	536700	269700	10	5	0.1	534.3200073	9.72416687	Sedimentary	1.925	0.1025	16.55	3.88	29	3	118	4.37037037	0.329141424	0.201420329
Tame / Goyt / Etherow	0.00116252	0.077016973	0.005432099	0.139259259	404600	394800	178	6.88	20	1128.349976	7.58583355	Sedimentary	1.142182533	0.119	1.53	0.026	19	13	110	6.470588235	0.429015019	0.269422796
Bedford Ouse (Lower Reaches)	0.811987545	0.12372081	0.808045377	0.139637286	519200	273100	10	22	1	543.5900269	9.68000031	Sedimentary	2.14	0.036	21.9	1.01	23	2	131	4.678571429	0.383753046	0.203820828
Severn Vale	0.654839394	0.160605632	0.646918013	0.140335129	369320	232200	40	6.7	3.3	690.0999756	9.69916725	Sedimentary	1.205	0.03645	6.755	0.4375	19	5	51	4.25	0.449089732	0.241732533
Croal / Irwell	0.021075113	0.229771115	0.020051746	0.141009056	377800	421900	181	2.35	10	1447.339966	8.20333385	Sedimentary	0.5	0.016144515	0.478	0.008	21	9	45	4.090909091	0.373663079	0.200234695
West Cumbria	0.034205977	0.129420845	0.041495668	0.141054872	308100	499500	5	25	2	1016.359985	9.24749947	Sandstone	NA	NA	NA	NA	30	11	192	6.4	0.363915798	0.258775146
Roch / Irk / Medlock	0.059925527	0.213983675	0.079888451	0.141076115	385700	397800	37	19	2	894.6600342	9.90833378	Sedimentary	2.65	0.136	2.97	0.438	22	6	16	2.666666667	0.43693758	0.185788488
Eden & Estuary	0.108585457	0.173975271	0.100087686	0.141174997	349700	573100	66	19.3	5.6	1021.099976	8.13500023	Sedimentary	0.843857172	0.015	2.55	0.0236	30	17	163	6.52	0.492463343	0.241924768
Swansea & Llanelli Area	0.015740978	0.110378807	0.027608607	0.141291108	274929	212584	155	5	9.7	1751.47998	9.00583267	Sedimentary	0.5	0.020782527	3.765	0.0535	25	12	200	6.25	0.415354224	0.246243728
Lower Trent & Erewash	0.825159998	0.086216765	0.757062918	0.141394841	480300	376000	5	11.9	1.7	585.1500244	9.14833355	Sedimentary	1.82	0.116	8.45	1.02	26	7	64	3.764705882	0.431098681	0.300449335
S. Yorks / NE. Derbyshire	0.095296542	0.317914744	0.048253524	0.141668814	429907	395549	110	30.7	6.3	965.8900147	8.18083286	Sedimentary	1.7	0.058	6.37	0.851	19	6	38	3.454545455	0.355674118	0.223067341
West Cumbria	0.055976176	0.165228145	0.039289375	0.142125043	308500	502900	35	12	5	1107.77002	8.89750004	Sedimentary	1.05	0.015	0.437	0.001065618	26	13	173	6.653846154	0.405077828	0.265647128
Croal / Irwell	0.061302259	0.259595736	0.058732373	0.142259414	373330	408668	62	15.51	7.1	1126.640015	9.01000023	Sedimentary	2.76	0.197	6.54	0.219	29	12	105	5.526315789	0.458639149	0.185874783
Bedford Ouse (Lower Reaches)	0.650987999	0.150018184	0.659360972	0.14232902	502800	231900	75	4.5	3.3	621.9699707	9.40583324	Sedimentary	1.285	0.00988701	3.565	0.333	22	5	81	4.5	0.456825044	0.209381194
Wyre	0.008591358	0.12385165	0	0.142405063	356600	455300	132	4	25	1562.300049	7.06583309	Sedimentary	1.56	0.0487	0.933	0.041	25	15	142	6.454545455	0.43461415	0.286018932
Tees	0.776086957	0.121480331	0.700954861	0.143229167	436800	525300	65	5	10	626.2799683	8.16916656	Sedimentary	2.9	0.235	7.55	0.6225	17	6	80	4.444444444	0.317033922	0.276629056
Welland	0.446061269	0.236214442	0.476424361	0.143418468	487500	308500	90	5	1.3	653.6699829	8.91749954	Sedimentary	1.44	0.009397869	3.17	0.079	24	5	41	3.416666667	0.316704773	0.261882757
Bedford Ouse (Lower Reaches)	0.465049785	0.146663079	0.482426304	0.143424036	504400	236400	60	2.75	2.9	615.3900147	9.28666687	Sandstone	1.61	0.028045209	21.9	0.46	22	2	55	3.928571429	0.3964402	0.199056532
Ely Ouse	0.263459018	0.219439964	0.132698916	0.143536875	583600	295300	15	16	0.8	643.0100098	8.90499973	Chalk	1.555	0.456	8.335	0.255	30	5	160	5.161290323	0.333890521	0.241230064
Lower Trent & Erewash	0.781091499	0.090180564	0.728070175	0.144110276	476800	373700	20	7.2	4	600.4500122	9.08166695	Sedimentary	2.39	0.096	16.3	0.83	20	3	65	4.0625	0.419109216	0.175132623
Tees	0.003424065	0.16631585	0.000212404	0.144576607	403500	512200	230	21	5.7	930.3699951	7.38833332	Limestone	2	0.02942717	0.44	0.019221621	33	18	214	6.6875	0.433650815	0.21036941
Tame / Goyt / Etherow	0.052147752	0.296047134	0.062553679	0.145433725	400200	385800	149	13.12	0.3	1084.560059	8.1916666	Sandstone	1.075	0.015	0.715	0.025	26	13	143	5.72	0.510691105	0.233444023
Eryri / Llyn	0.000219941	0.2478739	0	0.145764316	252100	342900	95	8.3	9.5	1557.150024	9.34500027	Sedimentary	1.05	0.114	1.415	0.028	28	13	148	5.92	0.44335532	0.245913859
Rural Usk	0.050384822	0.14436042	0.054086312	0.14598907	323770	216300	70	23.4	12.5	1342.810059	9.86583328	Sedimentary	0.5	0.013	1.41	0.022	23	11	156	6.24	0.417756483	0.280793178
Hull & East Riding	0.842362616	0.05599025	0.652637749	0.146307151	506400	456100	5	14	0.1	631.9099731	8.80000019	Chalk	1.55	0.0545	1.46	0.078	24	10	141	5.222222222	0.400823659	0.215704599
Tees	0.01019455	0.182821078	0.006172731	0.146625749	406400	515200	125	49	0.2	739.5700073	7.7616663	Limestone	1.6	0.005629506	0.22	0.025	32	17	193	6.433333333	0.485892079	0.175810596
Lower Trent & Erewash	0.397293405	0.161011004	0.42901062	0.147288988	444600	353600	80	2	14.3	731.0800171	8.80249977	Sedimentary	2.33	0.3175	7.405	1.985	16	3	56	3.733333333	0.449110974	0.22704301
Tees	0.003868228	0.180440771	0.001228942	0.148189871	401200	520100	167	19	0.4	808.3699951	7.00333309	Sandstone	1.8	0.020694085	0.48	0.025	33	19	211	6.59375	0.470239403	0.249016456
W. Yorks Calder	0.000645161	0.305698925	0	0.148397436	398500	427200	110	9	60	1235.5	7.60000038	Sedimentary	1.4	0.04	1.95	0.041	25	15	147	6.391304348	0.493702608	0.266167421
Dee	0.020162527	0.231754063	0.001779359	0.148398577	319500	335900	230	7.1	11.8	1173.859985	7.29583359	Sedimentary	0.895078484	0.030165954	1.36	0.009885024	28	14	168	6.72	0.449668999	0.245568222
Eden & Estuary	0.108530962	0.135046113	0	0.148989899	339500	555800	17	44	5	823.0200195	8.97083378	Sandstone	0.5	0.009920358	0.412	0.003	30	12	104	4.727272727	0.407073051	0.226141615
Wye Area	0.696999819	0.113817097	0.593049327	0.149103139	340500	253400	90	6.6	1.8	697.5899658	9.25333309	Sedimentary	1	0.054	0.62	0.022	32	11	84	4	0.374677994	0.276323831
Hull & East Riding	0.866479401	0.057324178	0.600595238	0.149404762	503700	449100	5	7.6	0.1	646.5300293	9.11083317	Chalk	1.8	0.04	7.38	0.835	31	9	148	4.933333333	0.433874385	0.215101027
West Cumbria	0.017920198	0.056648507	0.058758519	0.150488119	331500	524500	135	19.3	3.3	1766.780029	6.70916653	Sedimentary	0.913641415	0.023367657	0.4695	0.00565	36	18	194	5.878787879	0.373635204	0.21318572
Fal & St Austell Streams	0.506017192	0.287249284	0.309665871	0.151551313	188660	52820	45	3.25	9.5	1106.719971	10.19416618	Sedimentary	NA	NA	NA	NA	38	21	228	6.705882353	0.434656224	0.246460656
Taff Area	0.014325986	0.166624079	0.01879816	0.151811883	307988	189720	50	42.59	3.3	1460.829956	9.08333397	Sandstone	1.35	0.0795	2.06	0.1455	29	12	116	5.272727273	0.432024328	0.256715044
Wear	0.006462278	0.181019884	0.010155324	0.153454154	407400	536900	140	30	5	825.9099731	8.00916672	Sedimentary	1.6	0.018602287	0.37	0.025	32	18	151	6.291666667	0.462650272	0.211923365
Mersey / Bolin	0.21961521	0.122270412	0.30625	0.153571429	371300	390400	12	16.44	1.7	833.2700195	9.75749969	Sedimentary	1.78	0.192	1.1	0.1	16	1	34	3.4	0.456895493	0.127158411
New Forest	0.185571859	0.211249059	0.07751938	0.15374677	446810	100820	1	3.5	3.2	759.0999756	10.68249989	Sandstone	1.91	0.08	9.14	0.304	30	7	174	5.8	0.36925897	0.154000715
West Cumbria	0.037753949	0.12638499	0.075087195	0.154459392	326200	523700	79	26.5	1.7	1558.410034	8.42666626	Sedimentary	1.094772149	0.0455	2.175	0.044	32	19	98	5.764705882	0.405350006	0.233791837
S. Yorks / NE. Derbyshire	0.668329955	0.143146733	0.493650794	0.154761905	445400	365600	90	1.7	12.5	712.039978	8.68249989	Sedimentary	3.05	0.18	10.15	1.755	12	0	61	4.066666667	0.440110511	0.162803851
Lune	0.000280387	0.175031544	0	0.155180497	371600	466800	150	7	12	1374.47998	8.30916691	Sedimentary	1.99	0.675	4.86	0.303	26	13	170	6.296296296	0.490169975	0.251136801
Torridge & Hartland Streams	0.061120647	0.163621873	0.051344086	0.155645161	258980	95100	155	8.8	18.2	1179.219971	9.18249989	Sedimentary	1.7	0.035	2.92	0.068	30	16	195	6.724137931	0.443432291	0.254895673
Lower Trent & Erewash	0.434865757	0.1780036	0.333659491	0.155903457	446500	347400	65	7	4.2	708.5499878	9.18249989	Sandstone	1.64	0.0325	8.03	0.5595	20	6	67	4.1875	0.498167227	0.267913743
North Essex	0.656213514	0.100372154	0.554942418	0.156429942	569800	244000	55	8.2	1.9	589.4699707	9.32416725	Chalk	1.48	0.0375	4.275	0.1385	20	5	83	4.611111111	0.46644807	0.19702288
Burton, Nuneaton & Tamworth	0.579521078	0.12702669	0.549841144	0.156473392	420300	301500	60	19.7	2.7	620.4400024	9.16666698	Sedimentary	NA	NA	NA	NA	22	5	96	4.363636364	0.367174558	0.228915163
Colne	0.392646218	0.288864546	0.121861152	0.161004431	502800	206300	87	8.34	3.5	729.9000244	9.14750004	Chalk	0.83174272	0.015	4.48	0.057	23	6	64	3.764705882	0.418731978	0.178948332
Colne	0.358009891	0.344091863	0.329199549	0.162344983	497900	199600	88	4.07	2.2	752.8099976	9.22666645	Chalk	1.58	0.0565	6.75	1.0025	28	9	151	5.206896552	0.439502323	0.201653163
Cam	0.794007902	0.110591998	0.735474558	0.163298448	534700	256100	40	9	3.1	542.5499878	9.38000011	Sedimentary	4.28	0.073	2.12	0.191	25	6	70	3.888888889	0.372568551	0.229114113
Cherwell Valley	0.630853124	0.237451575	0.629775158	0.164374591	445500	242400	94	13.62	1.7	637.4500122	9.16916656	Sedimentary	1.34	0.034	5.57	0.774	23	9	135	5.192307692	0.36404499	0.231113131
Lower Trent & Erewash	0.521337521	0.133336412	0.519666269	0.165673421	478700	351500	10	7	1.2	583.1199951	9.34166622	Sedimentary	2.4	0.346	3.35	0.155	19	2	92	4.181818182	0.358256404	0.210091097
Staffordshire Trent Valley	0.108927956	0.104145122	0.093994778	0.167101828	397900	308900	115	4	5	684.7000122	8.95166683	Sedimentary	1.54	0.144	7.23	0.156	28	6	85	4.25	0.320556857	0.215357191
Wye Area	0.628290125	0.146596082	0.484524479	0.168261114	364162	225735	50	7.53	4.4	683.2399902	9.3591671	Sedimentary	0.9	0.011954045	8.2	0.029	25	6	102	4.636363636	0.457246149	0.191541065
Upper Lee	0.749208234	0.106294537	0.669805399	0.168863779	537700	213300	33	27.39	1.7	628.9099731	9.92249966	Chalk	2.29	0.04	4.57	0.081	39	15	179	5.424242424	0.364180066	0.188477318
Isle of Wight	0.799351944	0.086615155	0.741898148	0.168981481	445240	80000	20	3.3	12.5	788.1600342	9.87166595	Sandstone	NA	NA	NA	NA	21	3	72	4	0.394181845	0.180232838
Neath, Port Talbot & Bridgend Area	0.056123035	0.383421324	0.053532251	0.169153137	281646	182266	15	10.2	5	1054.800049	10.34749985	Sedimentary	0.5	0.03	1.34	0.025	28	12	174	5.8	0.435703996	0.251489691
Cheviot / E. Northumberland	0.059944491	0.205214906	0.033184267	0.169610733	410100	599600	60	48	2.5	770.1300049	8.07250023	Limestone	NA	NA	NA	NA	39	16	221	5.972972973	0.432251378	0.215923788
S. Yorks / NE. Derbyshire	0.440151612	0.217989553	0.529411765	0.169974738	440100	366200	95	6.3	3.9	751.8400269	8.68916702	Sedimentary	4	0.273	4.87	1.03	15	5	38	4.222222222	0.460662867	0.152802109
South Cumbria	0.026506279	0.178481727	0.039609236	0.171225577	330700	484900	15	21	9	1381.079956	8.99749947	Sandstone	1.605	0.458	2.655	0.122	33	14	177	6.103448276	0.376043442	0.280107397
Conwy / Clwyd	0.014704185	0.182111945	0.01910273	0.172597005	279900	361500	5	32.05	0.3	1775.959961	8.54583359	Sandstone	0.890318144	0.015	0.112429752	0.025	23	11	185	6.166666667	0.419745971	0.256303817
South Cumbria	0.012767837	0.078782858	0.038617663	0.172792101	336700	503500	45	14	2.5	1875.420044	8.80333328	Hard	0.935407865	0.014048625	0.3105	0.00315	28	14	159	5.888888889	0.468038832	0.21834971
Rivers Avon & Erme	0.023949546	0.177461875	0.017911049	0.173676796	263850	57130	100	13.65	25	1363.050049	9.36999989	Sedimentary	0.5	0.015	10	0.154	22	14	134	6.7	0.405477795	0.325273201
Eden & Estuary	0	0.270202622	0	0.174720094	382500	512900	195	8	20	894.0499878	7.53833294	Limestone	1.8	0.294	1.74	0.1555	30	15	166	6.148148148	0.419326239	0.254809722
Idle & Tourne	0.762531819	0.102310554	0.618062088	0.174976482	466600	386600	10	2	0.3	596.5499878	9.05500031	Sandstone	NA	NA	NA	NA	29	7	101	4.391304348	0.391196926	0.263422565
Upper Witham	0.803687636	0.094510725	0.597663551	0.175233645	526900	370400	40	9.5	6.7	643.1300049	8.77499962	Sedimentary	1.32	0.096	4.67	0.024	30	10	152	5.24137931	0.389566164	0.274450072
Sankey / Glaze	0.33225278	0.211877223	0.297504798	0.175239923	364800	399100	19	8.87	0.7	887.5	9.49833298	Sandstone	1.83	0.0835	4.095	0.1575	17	1	49	3.5	0.435333645	0.22026475
West Midlands Tame	0.091735967	0.158004158	0.029663147	0.175465058	402600	278900	150	5.8	5.3	825.4299927	8.89249992	Sedimentary	1.39	0.057	13.25	1.28	15	2	52	3.714285714	0.450378448	0.161923321
Tyne	0.124408118	0.268452798	0.058101386	0.175574135	418700	560400	15	46	0.4	642.1000366	8.30416679	Sedimentary	2	0.05	2.95	0.1165	30	15	193	6.225806452	0.533346081	0.239101978
Wear	0.018328156	0.235117199	0.008263069	0.175632378	407600	537600	140	13	10	825.9099731	8.00916672	Sedimentary	1.6	0.015	0.21	0.025	20	11	217	6.575757576	0.530943785	0.262388325
Upper Lee	0.798039412	0.116547464	0.738433126	0.176224728	539000	224700	68	13.9	2.2	623.0900269	9.29500008	Chalk	1.35	0.017623911	4.79	0.241	32	14	150	5.172413793	0.393442586	0.215421216
Upper Witham	0.797379506	0.100511009	0.594485852	0.176703384	526100	368100	25	29.5	2	626.4500122	8.88000011	Sedimentary	1.665	0.052	14.05	0.97	23	2	174	4.971428571	0.411413296	0.170438051
Cam	0.619307379	0.265278407	0.698296837	0.176804542	558700	269900	5	9.25	0.1	533.3800049	9.77166653	Sedimentary	1.555	0.9365	8.93	1.14	30	6	129	4.961538462	0.337875117	0.182403138
Loddon	0.000837054	0.150390625	0	0.176954733	485200	154880	67	1.581	1.6	710.0499878	9.68000031	Sandstone	NA	NA	NA	NA	9	2	41	3.416666667	0.556343926	0.180060337
Bedford Ouse (Lower Reaches)	0.779584791	0.14923	0.733147535	0.177321024	510500	266900	30	13.5	1.1	545.6500244	9.32916641	Sedimentary	1.95	0.1415	15.65	0.233	25	3	117	4.5	0.326681329	0.190942358
South Cumbria	0	0.170175262	0	0.178169014	328900	492500	55	7	66	1825.569946	8.00166702	Sandstone	0.82394442	0.0695	1.13	0.04	33	17	183	6.535714286	0.399092529	0.238724722
Tamar Esturary & Tributaries	0.001021997	0.099474401	0.006185567	0.178350515	255100	75120	280	8.2	66.7	1908.709961	7.86166668	Hard	0.735649548	0.015	1.3	0.011017842	28	14	154	7	0.396268715	0.224160984
Dee	0.022456993	0.14184742	0.03036896	0.178496963	288200	331100	160	11.65	4	1571.77002	8	Sedimentary	0.9	0.015	0.161212884	0.025	27	15	181	6.961538462	0.48389297	0.252049333
Ribble	0.002591368	0.056987758	0.025698683	0.178605846	366000	449300	111	10	11	1539.329956	7.72583342	Sedimentary	NA	0.015	0.353	0.025	22	11	141	6.714285714	0.424422669	0.285281943
Wye Area	0.689700375	0.102372035	0.626277372	0.178832117	346818	232747	90	4.5	5	709.5200195	9.41833305	Sedimentary	0.816515623	0.019565213	10.9	0.0705	32	6	129	5.16	0.309150003	0.23511401
North Essex	0.827871603	0.112571301	0.686248769	0.178864457	621330	230280	5	7	1	545.7199707	9.85666656	Sedimentary	3.475	0.1435	9.765	3.785	24	2	97	4.217391304	0.323912153	0.149087904
Eden & Estuary	0.007110885	0.113673943	0.017678435	0.18013716	347100	524600	145	22	2.5	1371.079956	7.54333305	Sedimentary	1.295	0.0642	6.32	0.06205	31	16	186	6	0.446589377	0.261719391
Idle & Tourne	0.52453888	0.097966909	0.421503701	0.180625893	464800	371100	35	26.3	1.9	628.3200073	8.74833298	Sandstone	1.39	0.09	5.87	0.369	29	5	84	4.666666667	0.397263924	0.262510078
Dart	0.004833693	0.166298469	0.016546937	0.18064412	265900	72930	255	15.15	10.5	1990.380005	9.14583397	Hard	1.05	0.015	0.1	0.025	23	14	196	6.75862069	0.410567674	0.274895243
Eden & Estuary	0.088325489	0.260465697	0.066679404	0.180932365	350900	562600	30	15	6.6	873.6799927	8.53833389	Sandstone	0.5	0.015	1.15	0.0145	25	16	233	6.852941176	0.551700663	0.291053225
Thames (Buscot to Eynsham) Windrus	0.639095415	0.212825279	0.57605178	0.181229773	434100	211800	90	2	20	662.5	9.33500004	Limestone	NA	NA	NA	NA	26	7	136	5.037037037	0.419694639	0.185466585
West Midlands Tame	0.064949318	0.156776279	0.102099237	0.18129771	413600	292200	90	9.1	2.8	691.9799805	9.35249996	Sedimentary	NA	NA	NA	NA	31	11	122	4.518518519	0.354775398	0.227607718
North Essex	0.799782143	0.128306069	0.740105541	0.181618294	587800	249200	45	11	2.5	563.1199951	9.39416695	Sandstone	1.655	0.017305954	8.93	0.0295	23	6	98	4.666666667	0.437229396	0.234719767
Severn Vale	0.385964912	0.323351482	0.163985149	0.181930693	359890	200460	20	4.6	8.3	976.7800293	9.07999992	Sandstone	1.64	0.19	3.68	0.097	34	15	158	5.851851852	0.465170279	0.230496411
Wye Area	0.597072964	0.176776961	0.611007113	0.182703107	350022	248145	60	8.44	3.3	671.5700073	9.30166626	Sedimentary	NA	NA	NA	NA	32	11	120	5	0.381518575	0.182612531
New Forest	0.018227781	0.119278872	0.026081425	0.183206107	429720	102340	15	3.5	3.9	860.289978	9.87666702	Sandstone	1.09	0.026961298	0.140607022	0.025	43	16	152	5.846153846	0.365986979	0.216051175
West Cumbria	0.176587448	0.347288647	0.162992922	0.183619818	301200	513000	50	11.5	6.6	1222.359985	8.4608326	Limestone	0.5	0.015	0.394	0.00701	32	15	117	5.318181818	0.442572275	0.212238636
Alt Crossens	0	0.159011628	0	0.18410596	338600	396600	18	9	2	835.5599976	9.74083328	Sandstone	1.85	0.061	2.42	0.114	14	2	29	3.222222222	0.440709978	0.232364612
Mersey / Bolin	0.091707871	0.111001604	0.160824742	0.18465063	375400	390300	19	11.76	1.7	840.3399658	9.87583351	Sandstone	2.09	0.516	2.875	0.0825	11	1	15	2.5	0.504225041	0.244408808
Burton, Nuneaton & Tamworth	0.501810453	0.140979219	0.492511013	0.185022026	427200	299600	75	3.2	2.6	651.9899902	8.77833366	Sedimentary	0.890440156	0.009419125	4.285	0.0315	16	4	52	4.333333333	0.541090912	0.206137417
Eden & Estuary	0.008291673	0.242432332	0.006262537	0.186114781	352400	528200	125	26	4	901.4899902	8.25333405	Sandstone	1.40352519	0.015	0.2955	0.0121	28	14	202	5.941176471	0.399457431	0.210709925
Swansea & Llanelli Area	0.035795572	0.232153942	0.026243094	0.186464088	261471	190973	10	8.2	6.8	1242.52002	10.22833347	Sedimentary	1.20001456	0.378	1.13	0.018304416	23	10	203	6.151515152	0.581082586	0.275616749
Neath, Port Talbot & Bridgend Area	0.027462224	0.307177916	0.027376327	0.186557887	289115	178450	10	26	5	1011.780029	10.28666687	Sedimentary	0.9	0.020254288	1.14	0.034	23	11	173	6.178571429	0.468104264	0.264973802
Cheviot / E. Northumberland	0.459325906	0.228229453	0.314949202	0.186709517	414900	633400	20	14	4	655.2799683	8.16916656	Limestone	NA	NA	NA	NA	18	7	148	5.481481481	0.536833228	0.247065373
Upper Ouse	0.496495755	0.210629849	0.586919879	0.187549163	489300	240400	60	11	0.5	598.8499756	9.45583344	Sedimentary	1.16	0.079	8.86	0.309	20	6	113	5.136363636	0.490897865	0.304219395
W. Yorks Aire	0.005639937	0.235341747	0.006432545	0.188803894	403409	437977	155	8.1	23.2	1236.939941	8.0625	Sedimentary	2	0.042	1.41	0.03	25	12	143	6.5	0.446264075	0.253370209
West Cornwall	0.556196325	0.245506291	0.428085685	0.189051343	159890	32400	35	7.45	4	1010.109985	10.6291666	Sedimentary	1.04	0.023545831	6.06	0.028	13	8	84	7	0.369843776	0.205222488
West Cumbria	0.030779119	0.116974934	0.069300721	0.189087488	324100	523700	79	10	2.6	1933.060059	7.52250004	Sedimentary	NA	NA	NA	NA	24	11	169	6.76	0.424960687	0.222903437
Lower Trent & Erewash	0.35371179	0.180858806	0	0.18957346	462200	341900	25	1.3	3.4	603.3200073	9.59749985	Sedimentary	1.34	0.059	5.91	0.587	15	1	43	3.909090909	0.436431697	0.179233126
North Essex	0.800467352	0.11050207	0.714350006	0.190111868	569900	231000	60	12.65	1.6	584.3699951	9.35499954	Sedimentary	1.64	0.015	9.64	0.468	29	11	141	5.423076923	0.460449054	0.244848806
West Cornwall	0.527361751	0.296514977	0.28769018	0.190871369	172840	51660	27	4.35	33.3	976.2399902	10.95166683	Sedimentary	0.5	0.017448598	6.885	0.288	13	8	117	6.157894737	0.349916137	0.191037505
Exe	0.250336022	0.347110215	0.050397878	0.190981432	314900	108270	185	2.25	20	1016.25	8.86083317	Sandstone	1.39	0.048	5.385	0.1085	30	16	162	5.785714286	0.448020628	0.223997775
East Suffolk	0.747182727	0.129262529	0.626535455	0.191443328	606200	257500	25	14.5	1.3	575.9199829	9.56750011	Chalk	1.31	0.0745	8.56	0.31	23	4	110	4.782608696	0.305950008	0.280162355
Bedford Ouse (Lower Reaches)	0.727814429	0.119493509	0.665781613	0.19249917	522100	247400	35	2	3.3	546.4500122	9.50083351	Sandstone	1.02	0.123	0.43	0.218	23	6	76	4	0.438678444	0.25010706
Lower Trent & Erewash	0.53632857	0.178944817	0.554407713	0.193526171	465300	348000	30	8.1	3	617.1300049	9.38833332	Sedimentary	NA	NA	NA	NA	17	2	100	4.545454545	0.356954442	0.242801385
Wye Area	0.004678041	0.125894331	0.011131725	0.193568336	297323	263857	190	5.5	20	1479.810059	8.3358326	Sedimentary	0.5	0.015	0.31	0.025	30	16	170	6.8	0.48542919	0.220252217
Upper Witham	0.729035348	0.132894574	0.363846509	0.193712436	492000	328700	75	10.5	3.8	649.7399902	8.92916679	Limestone	1.415	0.1675	10.02	0.274	45	16	208	5.621621622	0.369360589	0.209750567
Grimsby / Ancholme	0.618162764	0.148282881	0.520185615	0.194153132	503300	391100	10	21.75	0.3	615.460022	9.16333294	Sedimentary	1.02	0.015	12.8	0.031	27	6	96	4.173913043	0.40337343	0.19701042
Cheviot / E. Northumberland	0.224129509	0.241853922	0.166285333	0.194523001	399800	630700	40	45	0.5	693.289978	8.40999985	Sandstone	1.8	0.037996977	2.185	0.025	39	19	200	6.060606061	0.420932694	0.26323247
Tyne	0.250385112	0.17802573	0.284940691	0.195203713	426400	565900	30	12	5	655.1599731	8.70166683	Sedimentary	2.15	0.0855	2.175	0.124	16	4	36	3.272727273	0.451250238	0.230780977
Soar	0.264440254	0.190402938	0.162478083	0.195791935	443440	318420	80	6.2	5.9	681.7700195	8.91416645	Sandstone	NA	NA	NA	NA	27	12	113	5.380952381	0.417224826	0.222173941
North Cornwall	0.538419199	0.280896815	0.32006703	0.19941349	191450	63980	55	4.25	8	1129.530029	10.09916687	Sandstone	NA	NA	NA	NA	39	21	203	6.548387097	0.444086417	0.238352421
Derwent	0.746498327	0.090829507	0.212048193	0.2	485200	448300	39	3.5	4	691.1799927	8.3708334	Sedimentary	2.45	0.245	16	0.072	34	14	163	5.620689655	0.411684127	0.206044849
North Essex	0.474394464	0.255017301	0.578651685	0.200374532	586850	208650	10	6	0.6	542.9400024	10	Sedimentary	2.09	0.162	8.425	3.12	19	1	70	4.117647059	0.440804291	0.208941641
Lower Mersey	0.280195599	0.196077832	0.343662465	0.200455182	328500	390900	2	8.8	0.6	759.7700195	9.97500038	Sandstone	2.19	0.998	6.04	0.827	13	1	29	2.9	0.44940758	0.33099032
West Cumbria	0.064645309	0.163506593	0.023271969	0.201111497	309500	497700	5	13	3.3	1016.359985	9.24749947	Hard	1.28	0.012703559	3.08	0.175	32	14	179	6.172413793	0.427974476	0.231826782
Hampshire Avon	0.113322162	0.161185589	0.038461538	0.201465201	386400	142400	120	2.5	11.4	917.0700073	9.24333382	Sedimentary	0.906202339	0.015	2.065	0.025	23	10	190	5.757575758	0.489464924	0.191226029
Fal & St Austell Streams	0.284201899	0.254507889	0.226377235	0.201568771	201700	47300	3	10	4.4	1083.540039	10.69750023	Sedimentary	1.061736869	0.065	3.16	0.0705	20	7	140	5.384615385	0.459258805	0.182340845
Ely Ouse	0.662379973	0.144490169	0.7104	0.2016	596900	263700	40	2.5	5	579.1500244	9.39249992	Chalk	1.57	0.737	6.425	0.067	20	2	66	4.125	0.43175979	0.231885646
Hampshire Avon	0.018839643	0.151069833	0.00746826	0.201643017	415000	107200	20	12.5	1.5	799.5700073	9.52583313	Sedimentary	NA	NA	NA	NA	34	17	180	6.206896552	0.415853622	0.244380769
North Essex	0.585272806	0.159616584	0.4318406	0.201814954	598520	220510	10	15	0.5	558.9000244	9.77083302	Sedimentary	NA	NA	NA	NA	30	11	122	4.692307692	0.410843655	0.193217934
North Cornwall	0.594309748	0.254849085	0.44509476	0.20206243	184780	62310	9	10.5	4	914.1199951	10.78999996	Sandstone	0.650022512	0.054	6.99	0.058	34	17	206	6.242424242	0.42199098	0.266688863
South Cumbria	0.036824324	0.185641892	0.099002849	0.202991453	318700	484000	10	6	0.6	1183.170044	9.06999969	Sandstone	0.5	0.015	0.232	0.00058448	28	14	139	5.791666667	0.527200874	0.226857707
West Cornwall	0.535855846	0.234953583	0.382156134	0.203717472	160630	41050	13	9.7	4.8	1027.699951	10.67000008	Sedimentary	0.528801329	0.02486458	7.19	0.002858016	28	12	125	5.952380952	0.364761404	0.246999072
North Essex	0.848770666	0.091002543	0.710120592	0.204243627	584600	242100	25	7.25	1.1	562.2600098	9.53333282	Chalk	1.745	0.138	10.35	0.628	29	11	148	5.481481481	0.436794442	0.225482181
Ely Ouse	0.736948019	0.124751998	0.652126795	0.204551612	577300	271500	15	13.25	0.9	564.2299805	9.75916672	Chalk	NA	NA	NA	NA	27	7	108	5.142857143	0.35971512	0.220976545
Burton, Nuneaton & Tamworth	0.548434086	0.129617105	0.577388402	0.204839383	409900	303800	100	5.1	3.3	704.5200195	9.21916676	Sandstone	1.61	0.0545	6.98	0.0435	19	3	82	4.1	0.388409447	0.185056294
West Somerset Streams	0.254563984	0.321989838	0.169943402	0.205093834	305730	142510	20	14.4	7.7	745.3200073	10.16916656	Sedimentary	1.36	0.015	3.75	0.025	40	19	232	6.27027027	0.391523426	0.201354441
Brue & Axe	0.275512453	0.480493718	0.169029444	0.20610687	352720	146090	30	2.1	20	865.4500122	9.74416637	Sedimentary	0.885281123	0.060202859	5.475	0.025	31	12	139	5.56	0.411925566	0.207511635
West Midlands Stour	0.471215352	0.214219083	0.56978233	0.206145967	388000	293200	90	4.4	12.5	664.9899902	9.38500023	Sandstone	1.58	0.148	9.08	4.05	20	7	98	4.9	0.485731518	0.243700322
Upper Lee	0.64845764	0.160080423	0.554790007	0.207297346	549300	219200	30	25.51	1.3	594.5200195	9.57583332	Chalk	NA	NA	NA	NA	25	7	125	4.62962963	0.385349294	0.162975066
Upper Thames	0.553578412	0.226046148	0.462050599	0.207723036	416300	198200	77	3.1	0.9	645.1400147	9.53083324	Sedimentary	1.745	0.029267839	9.065	1.75	25	8	97	4.409090909	0.42325075	0.274894768
Soar	0.348319575	0.216194969	0.245199409	0.208271787	455760	300740	60	5.1	5.3	620.7999878	9.3791666	Sedimentary	1.08	0.03000431	4.97	0.628	16	2	55	3.666666667	0.367835304	0.206216995
Middle Severn	0.378033279	0.210134042	0.396020539	0.20860077	386850	257850	29	6	2.5	606.2600098	9.81416702	Sedimentary	1.26	0.019512862	6.11	0.067	15	4	65	4.0625	0.512824055	0.175685169
S. Yorks / NE. Derbyshire	0.066821465	0.361687307	0.04963907	0.208804919	425500	403300	199	3.3	66.7	866.5499878	8.37750053	Sandstone	3	0.453	6.87	1.093	22	9	50	3.846153846	0.407385175	0.228289224
Tyne	0.001346568	0.170783318	0	0.208972047	383700	583100	100	8	50	879.8699951	7.35166645	Sedimentary	1.9	0.033430928	0.2	0.025	37	18	209	6.53125	0.41858503	0.20659452
Wye Area	0.176861187	0.255573866	0.139482201	0.209708738	320237	240587	90	7.2	20	831.6099854	9.57499981	Sedimentary	1.1	0.03	2.29	0.081	31	15	192	6.193548387	0.459513613	0.241185377
Cam	0.696203403	0.196822862	0.655930961	0.210276947	553700	269800	1	20	0.1	531.6900024	9.77416706	Sandstone	3.465	0.053	0.88	0.154	27	7	121	4.481481481	0.402049878	0.248892186
Grimsby / Ancholme	0.563804683	0.12030314	0.551919446	0.210824418	529800	406400	5	6	1.6	604.1099854	9.33749962	Chalk	1.115	0.02930676	10.6	0.013014815	17	1	63	3.705882353	0.336238647	0.236737364
Derwent	0.0619219	0.195439945	0.037117755	0.211775523	457400	484300	75	23	3.6	811.3099976	7.69916725	Sedimentary	NA	NA	NA	NA	31	17	182	6.740740741	0.484183223	0.250930696
Lower Trent & Erewash	0.668429637	0.14028425	0.663703704	0.211851852	467500	357300	35	4.6	2.6	645.3300171	9.12250042	Sedimentary	2.25	0.499	11.4	2.03	29	9	117	4.5	0.413873395	0.229555619
Wye Area	0.729107466	0.17376001	0.719756015	0.212131481	346473	232720	90	5	1.4	709.5200195	9.41833305	Sedimentary	0.50149283	0.045	1.3115	0.0435	33	6	66	3.666666667	0.308956398	0.177174064
North Essex	0.806402593	0.11293182	0.697913216	0.212984432	573200	223520	55	8	2.8	569.0900269	9.46666718	Sedimentary	1.2	0.04	7.09	0.7145	28	15	163	6.037037037	0.461689823	0.193794689
Fal & St Austell Streams	0.394028335	0.365123594	0.343061224	0.213673469	179090	39420	1	8.7	2.9	1246.059937	10.55333328	Sedimentary	NA	NA	NA	NA	15	6	47	4.272727273	0.448807865	0.173562424
W. Yorks Aire	0.000947133	0.148011021	0.002549575	0.21388102	390259	462126	185	6.8	12.1	1218.420044	6.92000008	Sedimentary	1.95	0.014016749	1.585	0.025	32	16	222	6.529411765	0.434575018	0.250153565
Kennet Valley	0.252254791	0.220405862	0.004115226	0.21399177	465500	168400	61	1.46	8	684.7600098	9.83333397	Sedimentary	3.46	0.564	11.9	0.627	24	7	66	4.4	0.423478883	0.177585481
West Midlands Stour	0.410378195	0.172448514	0.395629846	0.215184775	386100	287400	57	23	1.4	650.7299805	9.40750027	Sedimentary	1.79	0.047	5.79	0.17	24	5	69	4.3125	0.352332596	0.255515557
Neath, Port Talbot & Bridgend Area	0.033774732	0.348129637	0.025524387	0.215988544	288818	186607	60	14.1	4.7	1581.73999	9.76333332	Sedimentary	1.5	0.045	1.94	0.139	22	10	150	5.769230769	0.46450082	0.245041733
Nene	0.341919322	0.110804214	0.362040592	0.216127263	490200	269500	50	5.25	3.5	582.1500244	9.48666668	Sedimentary	1.35	0.0865	8.565	0.227	15	1	22	2.75	0.362825062	0.237746514
Upper Witham	0.738670729	0.146738885	0.663987688	0.216655267	492700	326900	80	13	2.4	649.7399902	8.92916679	Limestone	1.23	0.0505	10.25	1.061	39	16	138	5.307692308	0.398913556	0.213223593
Wye Area	0.524700876	0.22736524	0.539242591	0.216794731	359680	231100	50	7.8	6.7	682.960022	9.52750015	Sedimentary	0.5	0.015849475	10.4	0.092	31	14	137	5.269230769	0.412580974	0.192053744
North West Norfolk	0.557218643	0.182076544	0.397911227	0.217754569	560100	303300	1	201	0.1	580.0200195	9.26416683	Sedimentary	1.03	0.092	6.15	0.366	25	4	63	4.2	0.401626641	0.233111156
Bedford Ouse (Lower Reaches)	0.589398345	0.185595347	0.563584308	0.217832919	516300	239800	35	22.75	1.8	547.4700317	9.64916611	Sedimentary	1.365	0.164	10.85	0.3215	17	6	119	5.173913043	0.518438505	0.243298417
Eden & Estuary	0.163371876	0.343994778	0.073513514	0.218378378	349400	571200	75	5.5	10	1021.099976	8.13500023	Sedimentary	0.5	0.004587366	0.07107871	0.0088	26	14	179	6.172413793	0.506844951	0.210456545
Kentish Stour	0.702427963	0.137209231	0.610680448	0.218776916	633050	155320	5	7.2	0.6	593.8300171	10.12333298	Chalk	2.095	0.043	5.35	0.377	21	3	81	4.263157895	0.320849252	0.193516136
Derwent	0.623304356	0.114706725	0.313818565	0.219409283	481200	450600	50	5.1	5.9	676.0700073	8.30249977	Sedimentary	1.7	0.0975	4.305	0.007775203	33	16	155	5.961538462	0.391183921	0.212160009
North Essex	0.826210873	0.119110379	0.731353919	0.219477435	592010	249130	35	15.5	2.7	559.8699951	9.30583382	Sandstone	0.98240372	0.041	6.98	0.4035	26	5	105	4.565217391	0.380453853	0.181396494
Derbyshire Derwent	0.360840987	0.246083198	0.465595178	0.219487695	442300	357300	90	5.6	10	747.2900391	9.03333378	Sedimentary	2.37	0.086	9.035	0.374	18	3	56	4	0.471766878	0.227833124
Lune	0	0.393377976	0	0.219550039	365300	465400	130	5	30	1219.26001	8.12249947	Sedimentary	NA	NA	NA	NA	24	14	150	6.52173913	0.507093864	0.287932909
Eryri / Llyn	0.011977186	0.360134542	0.010402219	0.220873786	246200	338000	5	18.15	3.4	1121.140015	10.10416698	Sedimentary	0.517755463	0.022024701	0.5	0.007736252	37	14	222	6.342857143	0.342139068	0.221033907
Severn Vale	0.477458273	0.257597061	0.44232715	0.222765599	377280	222330	12	10	2	670.0700073	10.02583313	Sedimentary	1.42	0.116	7.66	1.79	28	6	169	5.121212121	0.432112795	0.160347042
Swale / Ure / Ouse	0.003229212	0.235940635	0.002990065	0.22387571	409200	489400	109	39.7	2.2	959.7999878	7.37249994	Limestone	1.65	0.0525	3.005	0.0705	39	18	191	6.821428571	0.443122357	0.259253073
Loddon	0.524206042	0.198683191	0.398668639	0.224852071	469450	154340	63	5.231	3.3	744.5900269	9.6916666	Sedimentary	0.439777005	0.018737337	5.36	0.0885	31	12	171	5.34375	0.410512181	0.251285307
Soar	0.759383767	0.16949792	0.633830122	0.225130256	481200	318810	80	19.9	2.9	620.3300171	8.90083313	Sedimentary	1.042977728	0.024492234	6.195	0.4825	29	9	166	5.1875	0.487643287	0.248644768
West Cumbria	0.113814427	0.261122074	0.118374374	0.22610601	300700	506100	10	34	5	1001.52002	9.0158329	Sandstone	1.32	0.031	2.43	0.038	30	16	167	5.964285714	0.408275159	0.245561997
Warwickshire Avon	0.702926209	0.212468193	0.518518519	0.226337449	466200	283400	145	1.25	10	683.710022	8.60416698	Sedimentary	1.59	0.038	5.605	0.113	19	2	63	3.9375	0.364185208	0.171799214
Middle Severn	0.258369782	0.26038123	0.170217002	0.226557834	377780	276300	27	14.5	5.3	717.4199829	9.34916687	Sedimentary	1.39	0.04	3.72	0.226	25	14	118	5.9	0.562542833	0.239450723
Upper Lee	0.56775975	0.214690646	0.466242391	0.226618705	550500	224000	64	8.21	5	598.4899902	9.41583347	Sandstone	1.05	0.101	12.2	2.26	14	2	135	4.655172414	0.551809133	0.220887171
Cam	0.798477798	0.111260303	0.609485491	0.226895879	552000	249300	30	15.25	1.7	556.2299805	9.53333282	Chalk	1.43	0.259	4.785	0.062	24	5	176	5.333333333	0.407418761	0.23609758
Nene	0.283447332	0.209575923	0.336923077	0.227692308	474400	261000	60	7.75	1	622.3800049	9.13500023	Sedimentary	1.18	0.018486499	5.12	0.088	19	4	37	3.363636364	0.336794493	0.239694227
Welland	0.280551676	0.127589618	0.318460192	0.227909011	517600	303600	10	8.25	0.3	539.9699707	9.63666725	Sedimentary	NA	NA	NA	NA	23	2	94	4.272727273	0.341459514	0.210901747
South Cumbria	0.003887224	0.178133196	0.007085917	0.22874225	339600	499900	45	12	10	1764.75	7.64499998	Sandstone	1.08849977	0.077	1.51	0.071	30	17	184	6.571428571	0.447191066	0.20503034
Swansea & Llanelli Area	0.049139322	0.378294782	0.028101313	0.229062673	261000	200880	35	11.3	9.1	1464.22998	9.78666687	Sedimentary	0.5	0.041060394	1.025	0.019780949	38	20	219	6.083333333	0.434376803	0.277484322
W. Yorks Aire	0.009109024	0.306646741	0.003930376	0.229084784	413200	438600	75	2.6	45	940.7199707	9.0783329	Sedimentary	2.8	0.984	3.675	0.1225	40	17	183	6.310344828	0.409914595	0.253123281
Cam	0.743931918	0.127548407	0.60315998	0.230227095	546700	250600	15	28.25	1	546.6199951	9.74833298	Chalk	1.635	0.082	8.975	1.04	29	9	119	4.958333333	0.367630065	0.230380461
Wey	0.064175408	0.208163364	0.016214428	0.231303772	495350	161950	35	8.415	3.2	656.0999756	9.89583397	Sandstone	NA	NA	NA	NA	29	10	122	5.083333333	0.424650656	0.20201975
Carmarthen Area	0.057937328	0.366907713	0.018134715	0.231865285	244500	205100	20	6	11.8	1175.400024	9.71916676	Sedimentary	0.574756063	0.031	3.54	0.034	33	15	246	6.15	0.441408963	0.235303847
West Cumbria	0.050772163	0.233196736	0.075132573	0.231873856	312200	530400	46	24	5	1023.22998	8.47083282	Sandstone	0.5	0.01303711	0.357	0.005	34	16	193	6.655172414	0.403722001	0.281355698
Sankey / Glaze	0.144562853	0.353566768	0.161666253	0.232085296	367400	398500	19	2.34	2.9	876.9599609	9.62833309	Sandstone	4.48	0.266	8.84	1.35	19	3	59	3.6875	0.373368838	0.237727403
New Forest	0.069024008	0.253425104	0.05242227	0.232284888	430670	94110	1	14.6	1.4	762.289978	10.30333328	Sedimentary	1.14	0.096	3.05	0.235	37	18	192	5.647058824	0.427497714	0.196376121
Cheviot / E. Northumberland	0.148705236	0.31231696	0.102113501	0.232625709	417300	586200	40	25	5	719.3800049	8.25583267	Sedimentary	2.3	0.028954314	1.06	0.01246546	35	18	217	6.575757576	0.454176281	0.234184913
Severn Uplands	0.033285416	0.243308498	0.04205522	0.233205339	303160	309750	155	17.9	4.5	1347.420044	7.56333351	Sedimentary	NA	NA	NA	NA	33	15	191	6.586206897	0.428964417	0.204136539
Ely Ouse	0.696717773	0.113752911	0.53452867	0.233268241	571900	301100	10	9	0.1	614.7399902	9.48750019	Sedimentary	1.09	0.0655	10.55	0.2665	31	7	124	4.592592593	0.38219948	0.207688567
Eden & Estuary	0.034046248	0.294808518	0.012078043	0.233508826	355800	541300	92	10	16.6	855.1400147	7.85666656	Sandstone	1.59	0.0415	1.22	0.0202	23	16	150	6.818181818	0.434427494	0.329339558
Axe & Lim	0.259464665	0.412227683	0.195031056	0.233954451	325870	111030	120	7	7.4	1016.350037	9.0041666	Sedimentary	NA	NA	NA	NA	34	20	248	6.526315789	0.451021529	0.224511313
Loddon	0.402852144	0.184611122	0.261348567	0.234009997	474100	163300	46	19.561	0.9	682.6799927	9.58250046	Sedimentary	1.37	0.091	4.33	1.2	38	15	221	5.815789474	0.410102421	0.225779896
Upper Thames	0.276076279	0.163753251	0.369760479	0.23502994	419800	187900	93	3.22	5	671.6900024	9.47416687	Sedimentary	1.855	0.276	4.31	0.626	16	3	84	4.421052632	0.45239148	0.22814832
North Cornwall	0.340951493	0.442397388	0.167431193	0.235091743	223240	117250	64	3.35	2	968.6300049	9.77916718	Sedimentary	1.45	0.023889628	4.82	0.0895	33	16	196	6.533333333	0.400047796	0.215816761
Croal / Irwell	0.024744027	0.352754754	0.074712644	0.236516357	383500	423100	230	6.69	14.7	1405.569946	8.26666641	Sedimentary	1.02	0.0427	1.34	0.047	23	10	78	5.2	0.526168877	0.232086612
Nene	0.585444121	0.14608078	0.515645659	0.23732922	498400	279800	30	24	2.5	592	9.40666676	Limestone	1.51	0.015724828	3.21	0.087	34	14	135	5	0.395424712	0.248976229
Eden & Estuary	0.047143768	0.11925272	0.124879785	0.239276784	336300	566300	7	67	0.6	861.6500244	8.81916618	Sandstone	4.64	0.235	5.56	0.8045	32	13	155	5.961538462	0.414386385	0.216096446
Thames (Buscot to Eynsham) Windrus	0.422549592	0.185530922	0.405049396	0.239297475	435200	208600	77	2.93	0.8	623.5999756	9.6408329	Sedimentary	0.92504741	0.093	7.09	0.032	28	6	57	3.5625	0.394589963	0.181797487
Weaver / Dane	0.388994518	0.376129685	0.439070719	0.239479836	371100	355100	48	17.08	2.9	708.0499878	9.31750011	Sedimentary	NA	NA	NA	NA	19	6	39	3.9	0.488682625	0.274075339
North Essex	0.612737329	0.190551663	0.598606738	0.239705481	569000	207200	30	19.75	1.3	587.7199707	9.6716671	Sedimentary	0.978011283	0.0525	6.53	0.181	26	8	121	4.84	0.427549474	0.234526444
Bedford Ouse (Lower Reaches)	0.533631124	0.214764649	0.475139747	0.240070609	518800	230800	50	6.5	2.9	597.3400269	9.62833309	Chalk	1.535	0.081	9.975	0.394	10	3	44	4	0.552790633	0.181695612
Eastern Valleys	0.055301288	0.297776451	0.063967477	0.2411018	324262	185500	40	41	3.2	1229.97998	9.86999989	Sedimentary	0.873235061	0.015	0.95	0.017014788	31	12	130	5.652173913	0.439841571	0.166840974
Fal & St Austell Streams	0.314333623	0.322525728	0.2302668	0.241337319	207390	53780	1	13.15	3.2	986.6300049	10.81500053	Sandstone	NA	NA	NA	NA	36	18	139	6.043478261	0.406706329	0.231969547
Dee	0.040957648	0.238030804	0.046668585	0.242100026	308200	343700	140	39.3	1.4	1037.849976	7.5958333	Sedimentary	0.899883216	0.015	0.44	0.025	35	15	177	6.103448276	0.422109204	0.224827291
Dee	0.266679448	0.381742076	0.224013821	0.242441693	330200	369400	5	5.85	6	743.4400024	9.86000061	Sedimentary	0.5	0.011025869	0.32	0.00671122	22	7	106	5.3	0.426382162	0.252589863
W. Yorks Aire	0.067838053	0.254037302	0.088776449	0.243330267	433800	432000	25	10	4.2	687.0499878	9.43666649	Sedimentary	1.4	0.046	5.955	0.039	18	4	62	3.875	0.395145931	0.199297041
Middle Severn	0.414618834	0.324932735	0.341794569	0.243801653	395090	272200	105	6	8.3	705.1199951	9.00916672	Sandstone	2	0.086	8.65	1.52	20	4	91	4.55	0.405539289	0.212101623
Axe & Lim	0.338796011	0.271007479	0.227635075	0.244464128	334000	92530	15	5.3	20	933.8800049	9.61000061	Sedimentary	1.15	0.025961708	3.39	0.0695	35	18	155	5.961538462	0.440575611	0.259747665
Isle of Wight	0.468139648	0.264038086	0.448529412	0.244485294	444720	91260	5	3.8	2	825.1300049	10.4333334	Sedimentary	1.46	0.010592025	3.645	0.1045	19	4	65	4.642857143	0.407311055	0.181833782
North Essex	0.770745251	0.147020689	0.611512584	0.24470471	596400	240200	25	9.25	2.1	566.4699707	9.37333298	Sedimentary	0.836614293	0.034	15	1.73	24	7	80	4.210526316	0.455880075	0.169729018
Brue & Axe	0.251051973	0.541083817	0.081015719	0.245465538	359450	144290	80	5.7	13.3	826.7700195	9.92583275	Sedimentary	2.07	0.086	5.63	0.207	19	5	90	4.5	0.452462725	0.140745777
Freshwater Tamar & Tributaries	0.457938719	0.322632312	0.369089626	0.245589273	229970	105300	108	5.6	3.6	1070.219971	9.47833347	Sandstone	1.09	0.034774855	2.74	0.0102488	32	15	179	6.172413793	0.454450101	0.202535223
Warwickshire Avon	0.523117177	0.22936448	0.584866366	0.245748004	398050	235220	35	6	3.2	650.8599854	9.28166676	Sedimentary	1.59	0.079	1.9	0.159	22	4	75	4.166666667	0.403675896	0.284427131
Eden & Estuary	0.000571574	0.080814175	0.003497726	0.246239944	342400	519700	150	8	33	2071.879883	7.65500021	Sedimentary	3.452004547	0.1085	4.055	0.1445	27	13	169	6.5	0.356870671	0.245511426
Axe & Lim	0.52234456	0.246194948	0.437856328	0.246294185	327050	92950	20	3.75	14.2	859.3800049	9.93416691	Sedimentary	1.295	0.0575	2.3	0.098	31	12	212	6.235294118	0.426642749	0.233522768
East Suffolk	0.316864259	0.165678704	0.111428571	0.246428571	627000	242000	5	8.5	0.7	568.75	9.81750011	Sandstone	1.24	0.0435	7.855	0.078	28	9	168	5.090909091	0.388502364	0.223599371
Teme	0.459654657	0.242445625	0.520637515	0.24724152	373750	242950	98	3.9	7.1	686.1600342	9.5041666	Sedimentary	1.295	0.032	5.83	0.812	32	10	148	5.285714286	0.407858825	0.204893533
Nene	0.582402941	0.172857799	0.583262772	0.247248095	473700	257100	70	14.5	1.7	610.1600342	9.30916595	Sedimentary	1.43	0.031	4.82	0.091	23	8	119	4.76	0.465021731	0.226218569
Middle Severn	0.324808456	0.301450766	0.307478525	0.247599798	395850	268750	70	11.5	4.5	670.1099854	9.26749992	Sandstone	1.39	0.07	14.8	0.09	21	6	85	4.047619048	0.374455922	0.203536399
New Forest	0.016843972	0.162455674	0	0.248484848	424490	93090	25	0.8	5.3	740.4099731	10.27499962	Sandstone	1.72	0.0455	3.425	0.0425	30	7	61	4.066666667	0.316150733	0.234184202
Severn Vale	0.412510656	0.274190111	0.38375	0.24875	376160	202190	20	4	10	756.0200195	9.89500046	Sedimentary	1.56	0.1145	5.925	0.3025	20	4	104	4.727272727	0.42464351	0.268106765
Tyne	0.342612179	0.302950178	0.228419655	0.250066401	425100	557900	15	16.5	0.4	642.8800049	8.50583363	Sedimentary	NA	NA	NA	NA	13	1	19	2.714285714	0.421067405	0.150237151
Lower Trent & Erewash	0.356541393	0.248726787	0.402411383	0.250330542	450800	333500	30	33.1	0.6	600.1699829	9.58166695	Sedimentary	2.1	0.0445	11.7	1.875	26	8	58	3.866666667	0.385670142	0.228550214
Wyre	0.00401171	0.164642741	0.001368223	0.250897896	356500	454200	113	7	13	1471.150024	7.63333321	Sedimentary	1.9	0.065	10.2	0.701	30	15	155	6.2	0.347381566	0.300703883
Severn Vale	0.245436767	0.227249022	0.298767967	0.251026694	370960	215460	15	8.2	4	747.6799927	9.82750034	Sedimentary	1.485	0.0505	2.39	0.086	29	14	169	6.035714286	0.474607098	0.167712137
Wye Area	0.066015562	0.277901605	0.081861465	0.251267086	294930	249470	170	12.4	5	1377.290039	8.7658329	Sedimentary	0.528636543	0.015	0.48	0.010510261	30	15	174	6.692307692	0.467257087	0.265441813
Middle Severn	0.625765899	0.208852736	0.382508409	0.25132148	381250	263850	19	8	0.4	628.1599731	9.78833389	Sandstone	NA	NA	NA	NA	11	3	104	6.117647059	0.523294377	0.211451164
Thames (Benson to Hurley) Pang & Wy	0.270309803	0.288302898	0.091775659	0.251828863	489600	186600	26	17.33	3.3	680.7299805	9.77416611	Chalk	NA	NA	NA	NA	29	12	113	4.913043478	0.35454469	0.185704084
Wye Area	0.162643916	0.277381669	0.219327731	0.252268908	328000	255130	170	18	6.7	920.1199951	8.82666588	Sedimentary	1.2	0.033	7.66	0.244	26	14	187	6.448275862	0.449629423	0.22392609
Colne	0.194225956	0.222738649	0.210829493	0.252304147	523300	202400	80	5.27	5	674.039978	9.46083355	Chalk	1.21	0.058	0.595	0.0945	21	5	63	3.705882353	0.484403868	0.211556449
Lower Trent & Erewash	0.643088666	0.228353862	0.59827121	0.253253421	478600	345700	15	27	0.6	577.4500122	9.36250019	Sedimentary	1.46	0.05	2.98	0.075	36	8	165	5.15625	0.345066727	0.233273507
Cheviot / E. Northumberland	0.177656748	0.355897981	0.095545852	0.253799127	404700	623400	50	11	3.3	769.6300049	7.8241663	Sandstone	1.1	0.04	4.36	0.025	28	13	230	6.388888889	0.469788473	0.257238388
Eden & Estuary	0.041159583	0.346469584	0.026109453	0.253910448	356500	535200	85	12	10	784.4299927	7.9416666	Sandstone	2.215	0.325	6.13	0.224	26	11	107	5.35	0.465494928	0.205245782
Severn Vale	0.494287269	0.237157093	0.527787191	0.254320569	377780	228040	20	16.9	1.3	656.0700073	9.93666649	Sedimentary	NA	NA	NA	NA	31	10	150	4.6875	0.434137958	0.230688881
Bedford Ouse (Lower Reaches)	0.620886395	0.202410181	0.562224381	0.255151459	536900	272700	10	173.5	0.1	543.7399902	9.75333309	Sedimentary	NA	NA	NA	NA	29	7	171	5.181818182	0.361954001	0.257436321
Kennet Valley	0.320675175	0.205280386	0.265642355	0.25546094	467200	164200	52	12.69	1.4	685.9099731	9.66583347	Sedimentary	1.17	0.006787347	11.4	1.37	31	9	140	5	0.363855512	0.220092956
Tees	0.650217454	0.225978545	0.510199126	0.256192326	443700	523500	5	20	0.4	597.9000244	8.59249973	Sandstone	NA	NA	NA	NA	26	10	74	4.111111111	0.455299289	0.209175692
Derwent	0.202835637	0.207569589	0.164895494	0.256225246	474500	479100	24	30	0.9	674.5200195	8.79083347	Sedimentary	1.65	0.04	1.41	0.034	38	21	194	6.258064516	0.446437188	0.248972108
Eden & Estuary	0.158463661	0.394951702	0.095857732	0.257644763	346900	570500	47	14	16.7	1021.099976	8.13500023	Sedimentary	0.61673656	0.032240424	1.45	0.0344	30	17	171	6.333333333	0.488785694	0.212875603
Thames (Buscot to Eynsham) Windrus	0.409850768	0.290213804	0.314814815	0.259259259	417400	227600	160	0.83	6.7	751.4099731	8.96583366	Sandstone	1.83	0.0865	14.25	1.05	35	13	132	4.888888889	0.369736573	0.210736387
Soar	0.357921207	0.329072367	0.393552311	0.25973236	455510	312910	60	5.3	10	656.9000244	9.27999973	Sedimentary	1.52	0.055	2.88	0.098	31	15	160	5.925925926	0.49518012	0.229034674
Kentish Stour	0.477153954	0.231144737	0.454165751	0.260331941	601260	141670	35	18.9	0.7	733.9699707	9.80583382	Sedimentary	1.385	0.0355	1.47	0.0415	36	11	166	5.1875	0.381006703	0.193252987
Test & Itchen	0.030578301	0.215327533	0.053677932	0.261431412	427790	119580	25	4.2	6.5	902.0599976	9.89249992	Sandstone	1.52	0.0335	1.77	0.0665	28	12	102	6	0.397733385	0.139468438
Meirionnydd	0.027345507	0.234145903	0.038034188	0.261538462	288600	300200	95	14.8	6.3	1408.439941	8.52916718	Sedimentary	1.4	0.015150418	0.93	0.024	23	11	179	6.884615385	0.399958978	0.23259489
Tyne	0.005247976	0.334161536	0.00545931	0.262046877	369800	563200	125	10	0.3	1016.070007	7.79333305	Hard	1.8	0.021081376	0.28	0.005702623	25	13	165	6.346153846	0.505013316	0.262611422
South Cumbria	0.001841621	0.290429328	0.003330558	0.262836525	338100	493600	45	10	20	1649.410034	8.33833313	Sedimentary	1.845	0.186	6.04	0.148	33	16	150	5.769230769	0.449945236	0.234760898
Wye Area	0.157122631	0.297512692	0.119549767	0.262886333	351250	239430	49	140	0.6	656.2799683	9.55583382	Sedimentary	0.847806444	0.015	1.28	0.017218555	35	15	187	6.448275862	0.442933957	0.214240455
West Midlands Stour	0.464741898	0.254882297	0.330610911	0.264292715	387500	278300	58	8	4.5	653.5299683	9.38083363	Sandstone	1.375	0.024882974	2.76	0.0945	19	6	88	4.888888889	0.543640847	0.132617106
Middle Severn	0.575891015	0.197092478	0.374465723	0.264501804	376000	298800	45	24.5	1.5	643.710022	9.12250042	Sandstone	NA	NA	NA	NA	14	7	49	4.083333333	0.525323562	0.275109213
Lower Mersey	0.325760505	0.305297757	0.322002472	0.264524104	333700	380600	11	5.12	6.5	781.7000122	9.72916698	Sandstone	7.52	1.21	3.56	1.1055	15	2	46	4.181818182	0.44666202	0.238198561
West Cornwall	0.384591648	0.326373174	0.415789474	0.265789474	143410	30070	96	6.1	1	1270.809937	10.37750053	Hard	1.14	0.015	4.65	0.021916357	32	15	169	6.259259259	0.398643808	0.213570476
S. Yorks / NE. Derbyshire	0.336987592	0.306427674	0.304194138	0.266939392	440400	407000	34	29.3	1.6	592.8400269	9.21583366	Sandstone	2.35	0.186	7.07	0.75	18	1	56	3.733333333	0.362957687	0.198204986
Grimsby / Ancholme	0.648521739	0.108347826	0.500840336	0.267226891	510950	400150	40	2.5	10	650.9799805	8.3866663	Sedimentary	1.96	0.985	14.45	0.6335	25	10	99	4.714285714	0.495414442	0.202113358
Severn Vale	0.297665772	0.190663086	0.230118443	0.267343486	384950	216950	30	5.4	6.7	657.4799805	10.10833359	Sedimentary	0.798163643	0.012011026	5.29	0.037	17	3	70	4.117647059	0.500299812	0.162914095
Wye Area	0.127011403	0.179993246	0.154347139	0.267404363	333540	223280	110	22.76	6.7	1035.72998	8.76499939	Sedimentary	NA	NA	NA	NA	30	16	169	6.259259259	0.441306277	0.198905497
Thames ( Eynsham to Benson) & Ock	0.572068573	0.170706443	0.267945205	0.271232877	440700	191600	68	9.1	3.3	620.1500244	9.73583317	Sedimentary	0.959172465	0.054	9.31	0.103	26	11	113	4.913043478	0.367403699	0.23207897
North Essex	0.493994707	0.254945036	0.50274771	0.27235637	574980	204830	20	11.5	3.1	579.0800171	9.64416695	Sedimentary	1.39	0.058	7.79	0.375	29	9	131	4.678571429	0.359241799	0.187856602
Thames (Buscot to Eynsham) Windrus	0.570203103	0.20222026	0.608952703	0.272804054	430800	205700	75	3.2	1	634.8300171	9.58083344	Sedimentary	4.36	0.223	11.8	4.69	33	10	68	4	0.365498704	0.23789395
Hampshire Avon	0.047252415	0.242200081	0.0541495	0.273101825	415100	113300	29	8	2	796.8800049	9.60416603	Sandstone	NA	NA	NA	NA	32	15	225	6.081081081	0.431931204	0.202661018
Staffordshire Trent Valley	0.254785308	0.201021728	0.258654797	0.273244313	396700	308800	110	8.9	3.6	684.7000122	8.95166683	Sedimentary	3.34	3.68	1.23	0.036	18	2	62	3.875	0.394223378	0.216045333
River Tone	0.549087266	0.26881122	0.545040946	0.273430391	316977	122699	35	6.5	5	844.8499756	10.12666702	Sedimentary	1.675	0.0985	6.055	0.3205	36	15	162	5.225806452	0.413185114	0.275971331
Teifi Valley	0.004275675	0.26016002	0.010811683	0.274326287	267925	259674	163	7.9	6.3	1312.069946	8.56166649	Sedimentary	0.569199593	0.013985329	0.576	0.005585004	25	13	174	6.444444444	0.425088008	0.236861551
Nidd / Wharfe	0.006775908	0.251372896	0.001827411	0.274720812	407700	452400	100	6.5	26.8	960.0200195	8.80666733	Sedimentary	1.8	0.1	10.6	0.244	30	17	207	6.9	0.478939566	0.250747939
Wye Area	0.586885126	0.239636549	0.472378277	0.274812734	344066	260863	90	5	1.7	727	9.32333374	Sedimentary	0.610312395	0.015	8.15	0.00189906	32	9	91	4.789473684	0.359933557	0.235381337
Wye Area	0.352912142	0.334279368	0.261415525	0.275114155	323566	243759	80	7	13.3	831.6099854	9.57499981	Sedimentary	0.5	0.015	1.48	0.0189475	36	16	215	6.71875	0.431922914	0.189409764
Wye Area	0.289493914	0.410474055	0.295207668	0.275612354	339482	227668	70	10.57	2.8	879.6799927	9.02666664	Sedimentary	0.914750399	0.014682749	7.555	0.1645	32	13	199	6.03030303	0.482739267	0.164945198
South Cumbria	0.050403226	0.272713352	0.077822121	0.275655644	323200	486200	4	9	1	1409.089966	8.89000034	Sandstone	1.645	0.164	2.83	0.069	34	13	193	6.03125	0.368634738	0.280188852
Derbyshire Derwent	0.129128911	0.441212041	0.144285132	0.275934845	445200	331400	30	110	0.5	623.960022	9.51833344	Sedimentary	0.998378819	0.031439953	8.445	0.1765	26	10	146	5.034482759	0.382698114	0.238707164
West Cornwall	0.505198238	0.334757709	0.285154549	0.27601219	140080	22950	10	5.3	22.2	950.2600098	11.02666664	Hard	0.879181889	0.030654741	3.04	0.01846541	29	12	175	6.034482759	0.407559048	0.181249818
Taw	0.372072008	0.292932067	0.289556179	0.276687015	267270	106490	85	25.3	3.2	971.7900391	9.71000004	Sandstone	1.13	0.072	6.01	0.222	32	16	183	6.535714286	0.421983708	0.2441863
Tame / Goyt / Etherow	0.04261886	0.446343359	0.056232846	0.276760069	400200	385000	133	17.88	3.1	1084.560059	8.1916666	Sandstone	0.897348496	0.030673202	1.2	0.035	20	8	78	4.588235294	0.501497773	0.286009685
Cheviot / E. Northumberland	0.644056678	0.21569142	0.430612245	0.276870748	400700	643200	50	5	6.7	650.539978	8.28999996	Limestone	1.9	0.086	4.6	0.154	32	13	158	5.448275862	0.425572275	0.244672212
Bedford Ouse (Lower Reaches)	0.597451023	0.21859735	0.538435138	0.277082487	521400	266200	15	151.5	0.4	537.1699829	9.74166679	Sedimentary	1.51	0.0855	6.24	0.2295	36	6	102	4.25	0.268820328	0.257304704
Neath, Port Talbot & Bridgend Area	0.031688991	0.411058478	0.046550757	0.27874369	298221	182648	50	4.7	6	1314	9.89833355	Sedimentary	0.823401521	0.015	0.151973409	0.025	32	12	158	5.851851852	0.440078689	0.226913461
Wear	0.524600424	0.18038706	0.42826087	0.279130435	441300	548400	45	6	10	653.4199829	8.62416649	Hard	3.6	0.193	9.93	0.867	17	5	36	4	0.493924905	0.227341467
Teign & Torbay	0.266801743	0.29708078	0.20496653	0.279486072	284870	76050	10	43.25	0.8	1105.219971	10.56999969	Sedimentary	1.17	0.026612259	4.7	0.0505	29	16	227	6.485714286	0.48148153	0.251981994
Eden & Estuary	0.077977885	0.32385866	0.033566434	0.279847425	360800	528200	95	12	5.5	787.1699829	8.24666691	Sandstone	0.771978338	0.012074992	0.246	0.0106	24	12	153	6.12	0.452652159	0.266694367
Teign & Torbay	0.247790472	0.274682044	0.268802228	0.281337047	285920	78520	20	6.75	4.4	954.9299927	9.92000008	Sedimentary	0.858145642	0.015	4.115	0.025	37	18	189	6.517241379	0.453816934	0.23578076
Derbyshire Derwent	0.009298744	0.876184553	0.013133208	0.281425891	422000	364750	170	4.2	12.5	1019.599976	8.08416653	Limestone	10.85	2.3	14.9	5.24	36	17	213	6.085714286	0.393861544	0.228762344
Cheviot / E. Northumberland	0.011364686	0.357202254	0.007221813	0.282829772	409900	598900	60	10	10	828.2199707	7.79833317	Limestone	1.7	0.015668318	2.65	0.027	23	11	200	6.25	0.46403355	0.269901075
Upper Ouse	0.467186683	0.256731643	0.485040618	0.284039123	487800	243900	55	46.25	0.6	598.8499756	9.45583344	Sedimentary	1.38	0.069	9.03	0.378	27	6	147	5.068965517	0.38374514	0.259444465
Burton, Nuneaton & Tamworth	0.452494238	0.23136524	0.486471507	0.284476243	431700	298500	70	24.5	0.6	655.5499878	9.17333317	Sedimentary	1.09	0.063	0.979	0.049	27	9	112	4.666666667	0.414094511	0.193527097
Mersey / Bolin	0.080947259	0.331967213	0.078053031	0.285696502	385400	389300	49	18.94	2.3	855.7299805	9.71749973	Sandstone	NA	NA	NA	NA	14	3	47	3.357142857	0.48130355	0.184946999
Derbyshire Derwent	0.007442897	0.250548052	0.012880478	0.285745125	417500	383400	160	14	4.8	1051.430054	8.47500038	Sedimentary	2.42	0.832	7.34	0.098	22	12	150	6.52173913	0.433043706	0.29643358
West Midlands Tame	0.001768321	0.116912106	0.012886598	0.286082474	398300	290700	130	4	5	718.1199951	9.59833336	Sedimentary	2.39	0.095	4.87	0.611	12	1	21	2.625	0.305458571	0.230121365
Nene	0.572702554	0.227128513	0.512318224	0.288125434	504500	288900	20	93.25	0.5	569.25	9.3283329	Sandstone	1.13	0.086	9.1	0.344	34	7	189	5.108108108	0.307699591	0.256654343
North Cornwall	0.434913259	0.373327138	0.276806259	0.289691671	220260	111670	5	5.9	28.6	928.6500244	9.61499977	Sandstone	1.99	0.07	3.085	0.025	37	20	200	6.666666667	0.438750491	0.237333689
Tees	0.638943687	0.219063845	0.519904459	0.290605096	448900	527800	5	8	0.2	601.3499756	9.08916664	Sandstone	NA	NA	NA	NA	19	7	64	4	0.527010498	0.201391479
Burton, Nuneaton & Tamworth	0.209096196	0.192489759	0.274023873	0.290855651	421700	295600	65	45.2	0.7	640.460022	9.13000011	Sedimentary	1.64	0.061	6.18	0.315	20	3	49	3.769230769	0.427513566	0.168027344
E. Hampshire	0.304871221	0.281704927	0.162682216	0.290962099	453210	112020	10	5.5	1.1	806.6099854	10.42833328	Sedimentary	2.19	0.096	6.08	0.189	29	10	172	5.931034483	0.461296896	0.155033299
Welland	0.372724565	0.310460383	0.232395114	0.291874668	495100	308200	50	19.5	16	604.6900024	9.23583317	Limestone	1.16	0.035	8.24	0.13	37	14	149	4.966666667	0.408480372	0.257777213
North Essex	0.730749919	0.14047619	0.473375262	0.292382949	578800	210700	15	24	2	567.0200195	9.73916626	Sedimentary	NA	NA	NA	NA	32	10	195	5.27027027	0.354151072	0.214779659
West Cumbria	0.157457398	0.457524886	0.165859564	0.292574657	315600	533700	62	7.5	1.2	1076.560059	8.28166676	Sedimentary	1.61	0.228	1.1575	0.056	28	13	195	6.290322581	0.454635099	0.272998384
W. Yorks Calder	0.346231968	0.240072127	0.339795071	0.292716699	433600	420100	35	5.9	1	632.5200195	9.22499943	Sandstone	1.2	0.04	6.885	0.3555	20	5	61	3.8125	0.39320019	0.222498503
Fal & St Austell Streams	0.570915381	0.288783928	0.41322314	0.292798111	181600	45220	11	6.1	9.5	1085.180054	10.43166637	Sedimentary	0.531380909	0.028558557	3.435	0.01023266	36	18	196	5.764705882	0.402988078	0.201279669
Burton, Nuneaton & Tamworth	0.587291345	0.223888343	0.461641734	0.292865362	430180	312370	70	9.1	1.3	628.9899902	8.96500015	Sandstone	NA	NA	NA	NA	28	8	104	4.52173913	0.375117428	0.238724542
Thames (Buscot to Eynsham) Windrus	0.535501859	0.196607807	0.147550777	0.294504182	437700	224950	69	5.71	5	697.460022	8.93499947	Sedimentary	2.17	0.137	8.17	0.878	30	13	159	5.888888889	0.428556165	0.234321286
Ely Ouse	0.591016065	0.159740551	0.44822496	0.29479516	562100	298800	1	55.75	0.1	569.8300171	9.39999962	Sandstone	1.47	0.184	9.85	0.755	21	5	126	4.5	0.442082493	0.239145289
Kentish Stour	0.464761386	0.247143358	0.428782761	0.295076309	611600	155400	15	43.6	1.8	658.6799927	10.04083252	Chalk	NA	NA	NA	NA	31	13	191	5.162162162	0.413719666	0.225619756
Teifi Valley	0.016572909	0.380822777	0.019808109	0.295470958	267106	261389	160	16.6	0.8	1232.560059	8.82416725	Sedimentary	0.277855808	0.030112165	0.479	0.00584594	28	12	169	6.035714286	0.466714519	0.241094071
West Midlands Tame	0.577607592	0.265417676	0.527883397	0.295627376	424000	291400	85	12.2	4.3	654.4899902	9.1208334	Sedimentary	1.34	0.015	4.6	0.021	28	9	117	4.875	0.421343099	0.193562428
Derbyshire Derwent	0.434069044	0.23655914	0.458525346	0.296082949	442290	358620	100	3.8	8.3	747.2900391	9.03333378	Sedimentary	1.175	0.05405	10.2	0.2785	21	7	61	4.357142857	0.410164504	0.16373327
Neath, Port Talbot & Bridgend Area	0.033787129	0.459405941	0.020076482	0.296367113	289262	187070	70	3.3	22.2	1581.73999	9.76333332	Sedimentary	0.569471413	0.010839233	0.57	0.021	27	13	202	6.733333333	0.481511153	0.219501082
West Cornwall	0.419250823	0.377504116	0.263582738	0.296491773	168280	31440	115	6.15	9.9	1221.540039	9.75333309	Hard	0.684916245	0.015	5.18	0.025	28	14	169	6.5	0.404276773	0.242764857
Wye Area	0.058848281	0.33429911	0.046278202	0.297477349	295253	271480	240	16.04	10	1245.959961	7.84083366	Sedimentary	1	0.015	0.3215	0.025	32	12	176	6.769230769	0.371356268	0.20529527
West Midlands Tame	0.17487841	0.138559949	0.369098712	0.297567954	403000	301500	130	2.1	2.6	681.7399902	9.27000046	Sedimentary	1.060726336	0.042	3.99	0.095	17	1	55	3.666666667	0.362993263	0.181422197
North Essex	0.76863543	0.147163401	0.575429088	0.297621198	602600	242100	20	27.75	1.3	578.7999878	9.61666679	Chalk	1.24	0.037	9.27	0.593	31	11	162	5.225806452	0.361806537	0.230949455
North Essex	0.6278495	0.197022563	0.545018829	0.297843204	578600	229100	55	5.1	3.9	562.3699951	9.60416698	Sedimentary	3	0.016041428	3.8	0.009238456	22	3	101	4.208333333	0.38587827	0.205019168
East Suffolk	0.708076469	0.175514822	0.558194774	0.298099762	623400	248400	10	10.5	0.5	585.5700073	9.74916649	Sedimentary	1.45	0.129	10.8	0.2585	23	7	138	4.928571429	0.46303358	0.220713792
Tamar Esturary & Tributaries	0.254876727	0.383635871	0.183740912	0.298744217	248290	64790	20	4.4	22.2	1228.540039	10.42583275	Sedimentary	1	0.015	0.61	0.025	39	16	244	6.777777778	0.42833495	0.213137877
W. Yorks Aire	0.035330119	0.501372404	0.031275891	0.299295775	410360	438446	85	9.6	15	940.7199707	9.0783329	Sedimentary	NA	NA	NA	NA	20	7	134	5.36	0.507920722	0.218982293
Nene	0.626687166	0.26404973	0.54863841	0.299513973	473400	265300	65	17.25	1.6	632.6199951	9.15583324	Sedimentary	1.58	0.055	8.385	0.296	22	8	133	4.925925926	0.465257056	0.27402398
Mersey / Bolin	0.372327303	0.298892373	0.300990602	0.299720599	375040	385285	19	15.48	0.9	835.1699829	9.67249966	Sedimentary	1.39	0.016190489	0.977	0.111	19	6	94	4.7	0.51212033	0.176538961
South Cumbria	0.00718232	0.375069061	0	0.299741602	340200	497600	42	4	66	1633.339966	7.7925005	Sedimentary	0.5	0.014567879	0.6835	0.00455	27	14	169	6.5	0.399337478	0.294259831
Warwickshire Avon	0.691806601	0.247973364	0.677509294	0.300185874	433090	287010	109	4.1	5.3	672.7600098	9.08916664	Sedimentary	1.26	0.02691421	4.29	0.093	15	2	35	3.888888889	0.509947819	0.176367307
Nene	0.608306663	0.319391912	0.654685494	0.300385109	462300	267800	110	7	6	669.9799805	8.87249947	Sedimentary	1.74	0.088	7.15	0.5725	24	7	101	4.80952381	0.477230494	0.253208482
Warwickshire Avon	0.591265216	0.307206682	0.557630868	0.30081101	464520	280840	130	6	3.3	678.3699951	8.91666698	Sedimentary	1.26	0.044	3.64	0.015801871	31	11	103	4.681818182	0.390059969	0.253605771
Cheviot / E. Northumberland	0.448730509	0.310882521	0.398872236	0.301380027	424000	592700	35	11	5	712.1500244	8.40666676	Sedimentary	1.9	0.146	0.78	0.025	29	8	160	5.517241379	0.446541344	0.224228006
Esk & Coast (Hartlepool to Filey Bay)	0.307531526	0.261594069	0.144683833	0.302855141	466800	521500	55	6	0.1	618.3499756	9.25083351	Sedimentary	NA	NA	NA	NA	26	10	114	4.956521739	0.463341332	0.211156086
Rural Usk	0.124729463	0.34467325	0.122188141	0.304177495	338562	196888	20	98	0.6	1062.949951	9.8633337	Sedimentary	0.748737623	0.026900757	1.57	0.077	38	17	201	6.28125	0.395268655	0.202296322
Middle Severn	0.508404937	0.331560284	0.394097481	0.305261589	379850	266850	30	11.8	4.5	701.3699951	9.38916683	Sandstone	1.315	0.0395	5.495	0.292	31	15	148	6.166666667	0.428507445	0.268434521
Wyre	0.024223447	0.450751503	0.035456336	0.30531845	349900	443300	13	14	5	998.2000122	9.18666649	Sandstone	1.53	0.168	7.31	0.123	35	18	163	5.821428571	0.417125568	0.236658472
Taff Area	0.017144283	0.323388936	0.041380836	0.305598584	310140	199730	170	7.9	11.1	1439.98999	8.7033329	Sandstone	0.7	0.011053558	0.48	0.011	24	13	122	6.1	0.556142722	0.245334713
Warwickshire Avon	0.560524975	0.233881244	0.503633315	0.306316378	408450	244790	35	3.8	3.4	627	9.72500038	Sedimentary	1.48	0.032	3.85	0.191	23	6	44	3.384615385	0.428426029	0.243306055
River Parret	0.502341542	0.296756829	0.507582289	0.306689659	335830	119580	15	14.25	1.2	759.5700073	10.19750023	Sedimentary	1.38	0.098	7.235	0.232	41	13	148	5.103448276	0.355678886	0.202998759
Cheviot / E. Northumberland	0.558319923	0.297891857	0.413401906	0.307215247	419300	599700	40	11	20	735.6199951	8.22666645	Sandstone	1.3	0.04	4.06	0.016701471	31	14	217	6.027777778	0.475025603	0.267944024
Soar	0.474401596	0.270896657	0.479723046	0.307616222	463750	304850	75	5.4	5.9	624.0499878	9.20833302	Sedimentary	1.375	0.034	1.107	0.0275	28	8	75	4.166666667	0.384255986	0.256166148
North Essex	0.660280048	0.199372135	0.502610346	0.307783579	586650	228900	25	24.45	1.6	556.5700073	9.6758337	Sedimentary	1.95	0.182	6.37	0.4835	22	7	168	5.090909091	0.432202265	0.236442001
West Cornwall	0.285243272	0.422161825	0.198224852	0.308185404	148120	31130	1	6.6	16.7	1182.48999	10.73083305	Sedimentary	0.439885094	0.01963344	3.875	0.0255	27	13	163	6.037037037	0.476546105	0.229144225
River Parret	0.488374239	0.3389463	0.456932153	0.308554572	329350	136540	10	8.85	0.5	745.9199829	10.2658329	Sedimentary	1.315	0.0385	6.585	0.1105	29	5	129	4.777777778	0.368483271	0.197313591
Cheviot / E. Northumberland	0.453292683	0.360731707	0.462931034	0.30862069	419000	587100	50	2	10	719.3800049	8.25583267	Sedimentary	1.9	0.015980527	1.83	0.021629838	19	5	71	4.733333333	0.41651622	0.204712959
Cheviot / E. Northumberland	0.14382668	0.348899708	0.092504961	0.308807816	409200	586000	100	17	6.7	755.7600098	7.77250004	Sedimentary	1.9	0.01022234	3.53	0.172	37	20	199	6.633333333	0.432890175	0.239608241
Warwickshire Avon	0.380309621	0.370522006	0.37370892	0.308920188	433920	285080	94	6	5	672.7600098	9.08916664	Sedimentary	0.730127601	0.015	0.634	0.021	16	3	56	3.733333333	0.460250238	0.222018477
Teign & Torbay	0.518568287	0.324883948	0.303206997	0.309037901	274330	90010	115	7	8.9	947.4500122	9.2541666	Sedimentary	0.787671495	0.015	1.05	0.025	32	17	221	6.5	0.485491079	0.234935137
E. Hampshire	0.250460914	0.263182153	0.144112478	0.309314587	464970	107600	30	2.4	3.3	770	10.10333347	Sedimentary	1.485	0.056	5.71	0.394	21	3	100	4.545454545	0.40388873	0.167469694
Derbyshire Derwent	0	0.320182962	0	0.309720944	406300	373500	285	4.4	16.7	1315.160034	7.50500011	Limestone	1.139172202	0.079	3.85	0.266	25	12	74	4.352941176	0.462220998	0.260552263
Seaton / Looe / Fowey	0.205931954	0.449038957	0.106048305	0.310263176	210760	61320	2	34.3	2.1	1283.959961	9.71833324	Sandstone	1.22	0.036	5.19	0.1085	35	19	219	6.636363636	0.465731482	0.21983015
Tees	0.545162322	0.295481992	0.506450488	0.311541144	436200	531200	90	14.1	4	668.0599976	8.19666672	Hard	4.8	0.225	7.745	0.314	24	3	61	4.066666667	0.362755531	0.218387003
Wey	0.187353661	0.229246488	0.125018919	0.31194188	496500	154670	32	6.386	2.2	698.1799927	9.78833389	Sandstone	1.55	0.057	3.655	0.5015	30	12	143	5.296296296	0.393005425	0.190219567
West Midlands Tame	0.483636079	0.275133104	0.325093633	0.312359551	421900	281490	85	4.1	2.5	683.1799927	9.05749989	Sedimentary	1.15	0.084	8.79	0.301	27	7	96	4.8	0.438587282	0.203162528
Eden & Estuary	0.193311102	0.37289133	0.306865178	0.312655087	324200	552500	8	4	1	839.0900269	8.8166666	Sedimentary	0.5	0.013989862	1.16	0.0105	18	2	82	4.315789474	0.308806682	0.218317052
Soar	0.398903262	0.262795276	0.573913043	0.313043478	452600	297270	70	2.8	4.3	610.9500122	9.25749969	Sedimentary	1.34	0.055	5.75	0.252	18	5	59	4.214285714	0.490278253	0.134824706
Weaver / Dane	0.212798195	0.475886525	0.182806836	0.313309166	375600	346600	81	4.99	5.4	743.2800293	8.66583347	Sedimentary	2.795	0.266	2.45	0.298	24	10	93	4.428571429	0.436428595	0.171321445
Fal & St Austell Streams	0.25080819	0.329337284	0.095367847	0.313351499	204330	57940	113	1.85	6.7	1467.910034	9.75916672	Hard	1.169359952	0.107	1.61	0.025	33	12	154	5.5	0.418081331	0.217702986
Warwickshire Avon	0.04092556	0.248023715	0.012322275	0.313744076	394790	223600	57	3.7	7.7	656.789978	10.11833286	Sedimentary	1.39	0.0465	3.04	0.135	21	4	67	3.722222222	0.4640737	0.2856937
Thames ( Eynsham to Benson) & Ock	0.623595828	0.198547111	0.413888123	0.313860568	450000	193900	52	12.2	2.9	595.210022	9.75166702	Sedimentary	0.510136148	0.015	6.12	0.041	28	10	135	5	0.421988729	0.26738279
West Dorset	0.356018735	0.402763466	0.259033989	0.314132379	347400	97900	30	7	3.6	908.4299927	9.95499992	Sedimentary	1.14	0.0605	2.535	0.0895	35	18	194	6.258064516	0.454879475	0.235038618
East Suffolk	0.670041728	0.197471772	0.522811344	0.314152624	645300	266400	5	14.25	0.9	586.5599976	9.81166649	Sandstone	1.61	0.8585	8.53	0.9995	28	7	122	4.518518519	0.392357674	0.229360505
Croal / Irwell	0.140930331	0.320943076	0.12802276	0.314366999	374800	407800	75	4.4	20	1126.640015	9.01000023	Sedimentary	2.76	0.064	2.32	0.2875	18	5	58	4.142857143	0.438389555	0.166579817
Tees	0.690132827	0.23865038	0.560675563	0.315054212	438400	522200	30	3	30	608.1799927	8.42666721	Sedimentary	1.9	0.087	4.8	0.41	26	6	96	4.173913043	0.363957119	0.229428256
Rural Usk	0.308497882	0.349328483	0.321937942	0.315296679	341899	202572	25	7.1	3.2	964.3900147	9.85583305	Sedimentary	1	0.034	2.21	0.043	35	15	216	6.171428571	0.438499258	0.253011846
Thames (Buscot to Eynsham) Windrus	0.735457656	0.179426861	0.439878234	0.318112633	428200	201000	65	10.61	0.4	630.9299927	9.62416649	Sedimentary	2.39	0.108	12.45	3.295	26	6	196	5.6	0.467116471	0.256691708
Thames ( Eynsham to Benson) & Ock	0.499656829	0.335192176	0.496598639	0.318756074	430800	190700	86	5.09	2.5	646.0299683	9.62166691	Sandstone	1.04	0.036	9.3	0.26	26	6	108	4.909090909	0.448840548	0.162260867
W. Yorks Aire	0.005670399	0.300890037	0	0.319510898	400700	453300	135	2.3	14.3	988.4500122	8.22249985	Sedimentary	2.1	0.0685	1.93	0.056	31	15	198	6.1875	0.447834845	0.245995799
Warwickshire Avon	0.522530203	0.333836711	0.538968684	0.319990582	438710	280640	75	11	2.1	646.8400269	9.37999916	Sedimentary	1.009283878	0.02847043	6.92	0.262	26	8	61	4.066666667	0.403761488	0.217532279
Teign & Torbay	0.165585911	0.364545961	0.140014922	0.320442676	284270	76110	10	23.8	0.8	1105.219971	10.56999969	Sedimentary	1.52	0.046477948	3.17	0.105	31	13	210	6.363636364	0.394640544	0.257534948
Burton, Nuneaton & Tamworth	0.554297229	0.275821444	0.516403741	0.320443017	432200	299600	70	24.4	1.4	655.5499878	9.17333317	Sedimentary	1.495	0.051	8.6	0.445	36	12	172	5.212121212	0.359661074	0.230717757
Exe	0.525456029	0.301934638	0.34534413	0.321174089	285250	99100	35	20.9	3.2	846.4100342	10.09583378	Sedimentary	0.726411823	0.015	8.86	0.12	41	19	191	6.161290323	0.422941068	0.236269679
North Devon Streams	0.011057912	0.524224806	0.011932079	0.321477742	271850	148430	140	7.51	28.6	1436.030029	8.75500011	Sedimentary	0.5	0.015	1.29	0.025	27	13	175	6.730769231	0.421337446	0.275464045
Ely Ouse	0.782085897	0.12997614	0.554233928	0.321721892	594900	268400	30	8.25	1.7	592.8900147	9.57750034	Chalk	1.635	0.046	8.98	1.315	19	4	113	4.346153846	0.460121815	0.232249912
Colne	0.348508114	0.345576688	0.222007722	0.322393822	499900	198500	85	6.57	2.5	752.8099976	9.22666645	Chalk	NA	NA	NA	NA	29	12	170	5.151515152	0.433858689	0.176443571
Teign & Torbay	0.346415328	0.333699011	0.276827878	0.322585898	285080	70950	10	13.3	1.1	966.9400024	10.7033329	Sedimentary	1.47	0.119	3.03	0.102	28	12	197	6.793103448	0.47165004	0.230129921
Wear	0.529038113	0.219385806	0.395564516	0.322983871	430200	535100	75	7	5	651.4500122	8.23749924	Sedimentary	1.9	0.0985	8.49	1.032	15	4	48	3.692307692	0.502627097	0.160829787
Rural Usk	0.034413378	0.38623763	0.026098777	0.323697327	303382	228419	140	13.6	6.3	1207.209961	9.14416695	Sedimentary	0.92052756	0.017998351	0.84	0.010498746	35	19	144	6	0.469124865	0.242735554
Welland	0.585974622	0.290037797	0.493557978	0.324248431	483800	298200	75	15	4.5	638.4099731	8.61750031	Sedimentary	1.09	0.031	1.75	0.025	29	9	159	5.482758621	0.397769179	0.195417115
Bedford Ouse (Lower Reaches)	0.539177053	0.266062539	0.48606947	0.32563841	516000	253500	20	132	0.3	547.0200195	9.59250069	Sedimentary	1.27	0.043	11.2	0.815	25	6	165	5.15625	0.341265895	0.278186553
Lower Trent & Erewash	0.560754402	0.318457802	0.575994781	0.325722983	458300	329300	35	15	2	569.5800171	9.19999981	Sedimentary	1.52	0.113	9.765	0.2955	21	5	87	4.142857143	0.478688088	0.217326171
Tees	0.218424367	0.295996508	0.19482355	0.327812376	452000	507800	65	17	2.1	679.0800171	8.57916641	Sedimentary	NA	NA	NA	NA	27	10	95	4.523809524	0.421634297	0.303860358
W. Yorks Aire	0.007004714	0.255716111	0.008426966	0.328852327	415129	437601	75	13.8	5.5	829.6400147	8.65999985	Sandstone	NA	NA	NA	NA	14	2	38	3.454545455	0.428299097	0.158634411
Ribble	0.020000474	0.415017733	0.022953443	0.32919938	372500	436300	40	27	1	1148.26001	9.04166603	Sedimentary	1.216803577	0.04	1.44	0.02	27	11	107	5.095238095	0.429637814	0.247858273
North West Norfolk	0.423749393	0.184191355	0.190035587	0.329537367	567400	325600	1	7	0.7	667.6500244	9.33916664	Sandstone	1.535	0.032	8.29	0.044	28	9	136	5.44	0.435988993	0.253035126
Eden & Estuary	0.055918353	0.374585162	0.028169014	0.330452411	363500	525300	105	14	2.6	787.1699829	8.24666691	Sandstone	0.5	0.023391434	0.983	0.011	27	12	186	6.2	0.429804501	0.271001175
Axe & Lim	0.414925816	0.331038576	0.220853859	0.331280788	331940	101670	45	8.85	9	951.7999878	10.08083344	Sedimentary	0.5	0.015	1.655	0.025	40	19	251	6.275	0.408168683	0.229964193
Carmarthen Area	0.0506508	0.471439197	0.040775322	0.331284718	247530	209398	15	13.9	4	1372.959961	9.58916664	Sedimentary	1.5	0.0525	2.602	0.096	23	10	179	6.172413793	0.598357478	0.219641428
Middle Severn	0.366121023	0.389082927	0.299858223	0.331600504	365800	333100	70	18.9	1.9	712.0200195	8.75083351	Sedimentary	2.02	1.94	1.865	0.0294	29	11	162	5.225806452	0.442465014	0.214587433
Middle Severn	0.575946652	0.287953828	0.428032478	0.331829738	373100	288800	30	18.3	10	708.3099976	9.00416756	Sedimentary	2.26	0.2415	8.305	0.6685	36	17	160	5.925925926	0.421432545	0.229311015
Eden & Estuary	0.081063413	0.365693325	0.04180602	0.33235786	356600	536000	85	14	12.5	784.4299927	7.9416666	Sandstone	1.325	0.031	6.11	0.0736	27	15	154	5.923076923	0.484841925	0.202811489
Dart	0	0.378555389	0	0.332881356	260150	73830	355	5.5	20	2030.969971	8.41583347	Hard	1.115	0.025499527	4.21	0.018072744	27	17	182	6.5	0.473186056	0.276541679
North Cornwall	0.412723981	0.406802283	0.238921283	0.332944606	201570	67770	8	8.6	1.1	1228.079956	10.38166714	Sandstone	0.456390801	0.006193867	2.69	0.015435974	34	18	273	7	0.444948502	0.280893893
W. Yorks Aire	0.007533429	0.413108883	0.002358491	0.333032741	394200	455900	120	7	12	1064.540039	8.25	Sedimentary	NA	NA	NA	NA	30	16	248	6.358974359	0.448188184	0.209489465
Wear	0.512210502	0.367977528	0.522741832	0.33376041	432000	541800	65	6.5	20	653.0100098	8.45083332	Sedimentary	1.3	0.044	6.76	0.253	27	13	128	5.565217391	0.426322115	0.245432869
Esk & Coast (Hartlepool to Filey Bay)	0.302303336	0.340449954	0.163531368	0.334237466	471200	519200	5	10	20	721.0800171	8.34833336	Sedimentary	1.7	0.477	3.75	0.099	21	9	88	5.176470588	0.490539933	0.258188243
Wear	0.527892761	0.220470735	0.384130982	0.33627204	430100	535000	75	1	5	651.4500122	8.23749924	Sedimentary	2.6	0.151	4.59	0.411	18	3	57	3.8	0.395800464	0.266377441
Eden & Estuary	0.239161366	0.338634081	0.316	0.337333333	347900	542800	105	4	4	830.7200317	8.33666706	Sandstone	0.5	0.018123925	0.789	0.015006343	29	8	128	5.333333333	0.367188012	0.248326143
Broadland Rivers	0.703698914	0.14821521	0.253624911	0.338008082	623700	325300	10	14.75	0.2	643.9400024	9.42500019	Sandstone	0.936051026	0.042	5.88	0.035	29	8	153	5.1	0.417536748	0.272816645
Carmarthen Area	0.009600297	0.447590635	0.013967481	0.340305136	278600	234600	80	18	6.5	1210.599976	9.03750038	Sedimentary	0.731158579	0.019923208	1.035	0.025	35	16	227	6.676470588	0.448279091	0.212110631
Kennet Valley	0.549642268	0.234244034	0.260318432	0.340977109	461800	168600	51	82.82	2.1	699.1199951	9.60666656	Sandstone	NA	NA	NA	NA	27	12	100	5.263157895	0.483291758	0.191413594
Broadland Rivers	0.691274599	0.178724097	0.497701272	0.341067037	609600	305600	20	12.75	1.3	624.2600098	9.43583298	Chalk	0.655204441	0.052	4.97	0.024	33	10	200	5.263157895	0.397346742	0.202588475
North West Norfolk	0.570909264	0.159850133	0.365579843	0.343353222	569800	298720	1	63.5	0.1	598.6799927	9.43833351	Sedimentary	NA	NA	NA	NA	30	5	130	5	0.347904556	0.209514577
Staffordshire Trent Valley	0.349241161	0.229561374	0.359118087	0.343423019	390400	307200	90	10.8	2.1	680.9199829	9.03083324	Sandstone	1.88	0.185	6.89	2.67	25	6	94	4.272727273	0.373113611	0.231445343
Tame / Goyt / Etherow	0.04164531	0.568682727	0.078296703	0.344093407	400800	386800	150	5	14.3	1084.560059	8.1916666	Sedimentary	1.12	0.02448579	1.105	0.021	31	16	188	6.482758621	0.420649232	0.256894317
East Suffolk	0.295994411	0.116208663	0.149797571	0.344129555	636800	251300	10	3.25	0.5	587.0499878	9.69499969	Sandstone	1.03	0.033725345	5.91	0.025	24	6	144	4.8	0.354614788	0.180453493
Dee	0.056521069	0.345813825	0.071664779	0.345368063	305700	342800	135	29.85	1.5	1037.849976	7.5958333	Sedimentary	0.723612956	0.015	0.695	0.011347553	32	15	237	6.771428571	0.420650971	0.232033066
Thames (Benson to Hurley) Pang & Wy	0.356479612	0.278259992	0.147058824	0.345588235	464200	174300	43	3.33	1.2	659.5999756	9.65666676	Chalk	3.91	2.58	19.3	1.33	22	2	71	4.176470588	0.378647154	0.230722412
Nene	0.56359447	0.312788018	0.483597884	0.346031746	457800	269400	120	2.25	8	665.4699707	8.88749981	Sedimentary	1.13	0.038	2.685	0.0595	27	8	64	4	0.446758414	0.133924416
East Suffolk	0.378024502	0.144180704	0.194871795	0.346153846	631600	244500	5	2.5	2.8	567.9500122	9.7658329	Sandstone	NA	NA	NA	NA	22	6	124	4.96	0.378649376	0.202359758
Loddon	0.397281905	0.179537357	0.286089965	0.348512111	468200	158450	56	13.47	1	695.8699951	9.67000008	Sedimentary	0.482829285	0.030169805	5.45	0.02	26	13	196	5.939393939	0.49952862	0.244830137
Broadland Rivers	0.643760599	0.107475975	0.204755614	0.348745046	621100	324400	10	6.5	0.2	625.1500244	9.49416637	Chalk	1.25	0.054	2.73	0.022	38	12	155	5.166666667	0.423376233	0.208077439
Eden & Estuary	0.058972255	0.38860522	0.040264283	0.348823582	347000	556700	15	91	2.3	817.4500122	8.88083267	Sandstone	1.71	0.0807	1.24	0.065	34	14	200	5.882352941	0.415696081	0.236503798
Nene	0.618560023	0.271882407	0.530617346	0.348912772	484000	282600	85	19.5	2	639.289978	8.92666626	Sedimentary	1.3	0.004780313	5.08	0.115	27	12	132	4.888888889	0.461853908	0.229387871
North Essex	0.464205515	0.316648702	0.475451647	0.349628055	575070	204850	20	12	2.7	564.7299805	9.64750004	Sedimentary	1.32	0.015	4.65	0.302	29	8	123	4.730769231	0.330958575	0.226063423
Eden & Estuary	0.169754632	0.401358983	0.146139082	0.351336188	339400	556500	10	45	1.8	823.0200195	8.97083378	Sedimentary	1.305	0.023501779	1.53	0.0326	30	12	194	6.0625	0.470446819	0.170861796
Broadland Rivers	0.68568394	0.134047519	0.400632578	0.351344228	632800	327200	10	14	0.4	618.8200073	9.53916645	Sandstone	NA	NA	NA	NA	25	5	127	4.703703704	0.384971451	0.16656161
Fal & St Austell Streams	0.485853432	0.398809524	0.308454425	0.352047556	207680	54310	2	4.45	2.7	986.6300049	10.81500053	Sandstone	2.35	0.034226319	1.465	0.028	23	3	122	4.692307692	0.345933375	0.237027886
East Suffolk	0.779655487	0.145406499	0.50624025	0.352574103	619300	248600	15	6.25	3	573.5100098	9.61166668	Sedimentary	1.64	0.1605	14.4	0.331	19	5	107	4.115384615	0.455136037	0.141055455
Derbyshire Derwent	0.327831769	0.408102472	0.366356538	0.353031932	435800	352200	70	21.1	2.2	767.5999756	9.07166672	Sandstone	5.29	0.5945	19.9	2.63	19	5	125	5.208333333	0.446617593	0.135440355
Warwickshire Avon	0.58675858	0.279333405	0.480176211	0.353157122	419650	252840	39	37	0.8	607.9799805	9.47166634	Sedimentary	1.08	0.018735921	2.37	0.0575	39	14	183	5.545454545	0.366454718	0.266223924
Swansea & Llanelli Area	0.055371778	0.626419473	0.056654077	0.353699178	256250	202090	10	12	10.5	1364.790039	10.24166679	Sedimentary	0.664213515	0.011127677	0.439	0.005	36	18	202	6.3125	0.434629419	0.226616622
Middle Severn	0.476521438	0.410373444	0.255035737	0.354450942	374700	286300	27	6.3	25	708.3099976	9.00416756	Sedimentary	1.395	0.0875	10.3	0.438	19	9	131	5.695652174	0.602746285	0.217183983
Kennet Valley	0.491115667	0.250939689	0.334588826	0.354676711	452900	162800	70	7	4.3	763.5800171	9.52083397	Sedimentary	1.92	0.058	11.3	1.12	25	12	156	5.777777778	0.452246998	0.210024038
East Suffolk	0.742371523	0.150321559	0.508371169	0.35485244	637500	258100	5	22	0.3	588.3400269	9.65333366	Sandstone	1.21	0.074	7.62	0.04	27	9	172	4.914285714	0.418935996	0.212260495
Upper Ouse	0.573115774	0.271468111	0.480172205	0.355323793	465200	234100	90	18	1	648.4099731	8.86666679	Limestone	1.2	0.036	11.1	0.196	34	16	178	5.393939394	0.419165036	0.266764946
Axe & Lim	0.395277881	0.359837036	0.304202919	0.355950042	329020	98330	20	32.2	2.4	945.5800171	10.15499973	Sedimentary	1.725	0.063	3.445	0.1325	38	16	202	6.121212121	0.398358863	0.259037728
Nene	0.505741683	0.218983071	0.465095986	0.356893543	490300	267600	45	13	2	582.1500244	9.48666668	Sedimentary	1.5	0.965	1.09	0.010410141	26	6	42	3.5	0.41547884	0.211981693
North Norfolk	0.634949803	0.244218358	0.269150052	0.35729276	604800	336000	30	5.9	5.9	660.5100098	9.18916702	Chalk	1.28	0.029414759	6.35	0.038	30	11	165	5.5	0.485391713	0.223510196
Soar	0.430922199	0.26380216	0.386885246	0.35729298	458680	312880	45	24.5	1.2	656.9000244	9.27999973	Sedimentary	1.945	0.039	8.82	0.2915	30	13	114	5.181818182	0.39842295	0.222050801
Tamar Esturary & Tributaries	0.501202887	0.34780139	0.31142355	0.358758055	234610	59600	4	13.4	3.2	1107.819946	10.02499962	Sedimentary	1.29	0.224	4.46	0.246	35	20	223	6.757575758	0.438521565	0.256195998
Ely & Vale of Glamorgan	0.052165482	0.449062702	0.03708495	0.359853385	307320	182730	60	5.64	5.6	1283.640015	9.78250027	Sedimentary	0.283948135	0.015	1.23	0.013557396	20	5	89	4.684210526	0.447321081	0.209121671
Cheviot / E. Northumberland	0.038925961	0.488057409	0.020122855	0.359881381	415700	601300	50	9	13.3	716.710022	7.96749973	Sedimentary	1.8	0.010982001	0.88	0.021	28	14	198	6.387096774	0.422775887	0.263425551
Isle of Wight	0.38803681	0.385955302	0.251529052	0.360856269	442500	82300	20	4.1	12.2	728.7800293	10.32666683	Sedimentary	1.305	0.0775	4.43	0.1015	24	9	124	5.166666667	0.406560608	0.233161379
West Midlands Stour	0.160528441	0.212430468	0.182021414	0.361101306	392200	284900	75	11.5	2.5	726.5	9.04249954	Sedimentary	1.07	0.108	1.46	0.038	17	2	30	3.333333333	0.372956158	0.170891569
Weaver / Dane	0.316560026	0.459982648	0.265608304	0.363455961	367400	349200	40	17.27	1.5	710.8099976	9.21083355	Sedimentary	3.105	0.355	11.7	0.839	23	8	98	4.9	0.429779889	0.206852149
Teign & Torbay	0.222086957	0.38573913	0.163636364	0.363636364	267830	89010	195	7.15	8.3	1621.440063	8.96833324	Hard	NA	NA	NA	NA	30	14	197	6.566666667	0.438980745	0.245810882
West Cumbria	0.098735886	0.39488218	0.116220736	0.363712375	312530	530350	55	7.5	16.7	1023.22998	8.47083282	Sedimentary	1.16	0.031	1.265	0.00415	33	14	181	6.24137931	0.427859705	0.202971818
Derbyshire Derwent	0.276533019	0.459264012	0.338355193	0.364232542	436300	341290	55	10.8	2.6	733.9000244	8.87750053	Sandstone	1.94	0.167	7.96	0.353	28	11	64	4.571428571	0.420056633	0.227188555
West Dorset	0.330680125	0.354017071	0.250393701	0.364409449	336900	93600	7	6	9	834.4400024	10.46500015	Sedimentary	NA	NA	NA	NA	26	12	167	6.423076923	0.491639275	0.204040197
Warwickshire Avon	0.543420721	0.232543484	0.528952505	0.364996747	408050	260700	55	4	7.1	664.3499756	9.41583347	Sedimentary	1.069955454	0.062	3.39	0.242	26	14	112	5.090909091	0.426336738	0.246594082
Torridge & Hartland Streams	0.198792191	0.629798147	0.064924115	0.365935919	250150	118260	25	5.35	2.7	1054.339966	9.91416645	Sandstone	1.215	0.007046009	3.325	0.047	36	17	224	6.4	0.423534071	0.221289269
Eden & Estuary	0.35578015	0.455598456	0.325773196	0.367010309	338600	550100	55	5.7	20	798.25	8.68500042	Sandstone	1.29627379	0.026019963	2.12	0.0451	23	8	108	5.4	0.492103758	0.184353992
Upper Ouse	0.519951709	0.289776338	0.450534008	0.367903316	494300	220300	90	5.9	1	623.3099976	9.40333366	Sedimentary	1.23	0.069	8.46	0.339	23	6	105	4.565217391	0.434864228	0.262601419
Severn Uplands	0.03813938	0.433053437	0.037452917	0.368701585	301760	291060	125	15.2	1.9	900.5300293	9.00250053	Sedimentary	2.16	0.041	10.8	0.302	28	14	167	6.958333333	0.450325916	0.24286791
Hampshire Avon	0.597697101	0.253183419	0.304573171	0.368902439	415400	159300	105	6	2.9	742.6699829	9	Sandstone	1.01	0.033	7.56	0.153	17	6	121	5.041666667	0.520220243	0.259300538
Warwickshire Avon	0.568986097	0.280719	0.490082245	0.368972746	412110	251340	30	7.9	2.1	614.8300171	9.38249969	Sedimentary	1.52	0.101	10.11	0.2505	19	3	107	4.863636364	0.424770019	0.216537181
Hampshire Avon	0.586325329	0.262280651	0.30798845	0.369586141	416300	159700	107	5	2.9	742.6699829	9	Sandstone	1.01	0.033	7.56	0.153	13	5	118	4.916666667	0.565864473	0.209868338
Axe & Lim	0.318247874	0.403781435	0.264802287	0.370248971	325350	92680	10	13.14	3.6	859.3800049	9.93416691	Sedimentary	1.07	0.04833793	2.875	0.0915	38	19	241	6.342105263	0.418330223	0.250757015
Severn Uplands	0.028576438	0.407530778	0.030477528	0.370365169	296800	290300	135	12.5	4	1135.969971	8.13083363	Sedimentary	1.285	0.019424835	9.2	0.072	28	12	182	6.740740741	0.496167536	0.248616362
Kennet Valley	0.359225947	0.295761788	0.196890406	0.370420933	452100	163800	70	16	1.5	763.5800171	9.52083397	Sedimentary	1.34	0.021080899	6.79	0.183	32	13	145	5.8	0.451834009	0.212128804
Test & Itchen	0.550285249	0.214886487	0.174029851	0.371343284	435780	143500	50	9.4	2.1	743.1599731	9.54166698	Chalk	1.185	0.1675	8.85	0.1415	39	18	257	6.119047619	0.37427417	0.220347498
Teme	0.56791861	0.308991475	0.489347079	0.371683849	382850	253950	18	17.7	3.2	635.0899658	10.17416668	Sedimentary	1.21	0.033	5.99	0.105	28	11	112	4.48	0.465525196	0.22671587
West Cornwall	0.410495403	0.40334525	0.176470588	0.373161765	142310	29810	103	2.55	16.7	1126.810059	10.5783329	Hard	1.223635919	0.016290361	4.38	0.028	23	10	144	6.260869565	0.449369918	0.240484091
Exe	0.369386124	0.437882295	0.192222222	0.373333333	293540	107660	50	13.3	3.9	924.8699951	9.67416668	Sedimentary	1.265	0.0315	7.02	0.082	33	16	227	6.305555556	0.448380256	0.246396732
Severn Vale	0.230639881	0.303809524	0.248680268	0.373805108	385990	222070	15	12.5	2.4	618.4400024	10.27000046	Sedimentary	1.09	0.051685085	11.5	0.532	27	6	102	4.434782609	0.392377835	0.208056199
Ely Ouse	0.63127946	0.208490806	0.477268828	0.374506776	587200	300800	30	15	1.3	667.8499756	9.09166718	Chalk	1.24	0.05	10.4	0.272	29	6	138	4.75862069	0.373553564	0.291163138
Broadland Rivers	0.668510049	0.194922859	0.42172633	0.375176004	618900	308200	10	33.5	0.2	625.0700073	9.58749962	Chalk	1.33	0.077	7.3	0.7725	39	15	189	5.4	0.370718924	0.265083261
Teign & Torbay	0.255101365	0.269080429	0.205714286	0.375918367	284730	74730	10	8.3	0.9	1134.550049	10.3166666	Sedimentary	1.101463289	0.015	1.34	0.020963437	35	15	171	5.896551724	0.453380402	0.235980758
Rural Usk	0.08598371	0.280047028	0.14361642	0.376229786	319166	220105	80	15.2	11.1	1050.579956	9.61583328	Sandstone	0.5	0.015	0.629	0.025	29	14	166	6.384615385	0.50882573	0.195976285
West Midlands Stour	0.400557972	0.391289956	0.255589431	0.37652439	391850	277050	105	5.9	10	712.9500122	9.21749973	Sandstone	2.19	0.0785	14.7	2.025	22	7	116	5.043478261	0.496792475	0.211250587
Swale / Ure / Ouse	0.582173477	0.333387151	0.523036031	0.376599724	434600	494500	35	27	0.8	631.3400269	8.99250031	Sandstone	1.5	0.065	8.11	0.271	27	7	105	4.565217391	0.403515354	0.27009854
Wey	0.189833625	0.418378464	0.169125366	0.377313664	499850	146330	33	25.55	0.9	724.8200073	9.61166668	Sedimentary	1.07	0.015	5.71	0.076	27	6	143	5.296296296	0.323303955	0.226361748
Axe & Lim	0.353998437	0.365199271	0.217472119	0.378252788	340720	105870	80	4.7	6.3	910.7000122	9.49416637	Sedimentary	NA	NA	NA	NA	38	17	201	5.911764706	0.4110732	0.23490399
Test & Itchen	0.731134881	0.133071133	0.214349244	0.378298251	442150	142230	50	13.9	1.5	749.8699951	9.78583336	Chalk	1.32	0.048	4.515	0.492	43	19	223	5.575	0.40435202	0.217685123
Sid & Otter	0.335140246	0.387199286	0.301005322	0.378796839	309370	96070	50	30.5	5.5	866.0800171	9.79500008	Sandstone	1.32	0.174	4.39	0.127	29	10	179	5.966666667	0.417697133	0.277733082
Severn Uplands	0.062102586	0.431444586	0.05036866	0.379319535	295070	282450	185	13.2	11.1	1099.48999	7.71249962	Sandstone	3.61	0.272	17.1	5.07	25	14	201	6.7	0.48482046	0.234333441
Freshwater Tamar & Tributaries	0.236477115	0.522827092	0.201053556	0.380158033	244640	94250	139	3.8	11.8	1102.900024	9.60750008	Sedimentary	1.48	0.027960193	2.64	0.0285	39	20	213	6.65625	0.41796926	0.198116134
Upper Lee	0.584943435	0.249269099	0.436526351	0.380178986	533100	213900	36	34.31	1.3	634.8900147	9.90749931	Chalk	NA	NA	NA	NA	33	13	226	5.947368421	0.400436106	0.245982674
North West Norfolk	0.738873792	0.144078273	0.326235741	0.380481622	577900	314700	15	18	1.7	651.6699829	9.20166683	Chalk	1.205	0.0495	8.155	0.0625	38	17	143	5.296296296	0.454455667	0.231886067
Cheviot / E. Northumberland	0.177682882	0.430386651	0.090444102	0.380530973	403000	602200	90	14	2.5	795.539978	8.05000019	Sedimentary	1.6	0.3615	2.855	0.034	34	16	209	5.971428571	0.439086394	0.28500038
Thames ( Eynsham to Benson) & Ock	0.508730183	0.273942976	0.350349293	0.380548642	448300	209200	59	82.81	0.5	626.0100098	9.60416698	Sedimentary	0.832284783	0.025082079	9.04	0.02	18	7	190	5.588235294	0.503101629	0.188467446
Warwickshire Avon	0.613530571	0.291809947	0.535709657	0.381594297	440000	259300	78	15	1.7	634.4100342	9.02750015	Limestone	1.335	0.025920517	0.573	0.025	30	9	137	5.074074074	0.37753331	0.227949791
Ribble	0.039193674	0.539632956	0.054159445	0.383015598	354200	432200	24	9	3	970.8499756	9.3166666	Sandstone	2.65	0.088	3.615	0.1635	22	5	62	4.428571429	0.473567145	0.161643602
Teifi Valley	0.128459119	0.668553459	0.056390977	0.385069817	221550	242950	20	5.8	28.6	1133.339966	9.55749989	Sedimentary	0.664769514	0.029609603	2.74	0.023	37	19	185	5.967741935	0.422733655	0.248283659
Ribble	0.03766338	0.527172667	0.048060708	0.385328836	357500	427500	17	4	4	1011.059998	9.4216671	Sandstone	1.9	0.052	2.735	0.0425	18	3	43	3.583333333	0.426504988	0.244308146
Broadland Rivers	0.695652174	0.16874731	0.301843318	0.3859447	631700	324800	10	2.5	0.3	618.7399902	9.4841671	Sandstone	1.81	0.062	1.32	0.007951911	20	5	71	3.944444444	0.462187206	0.185405457
Swansea & Llanelli Area	0.0625	0.418501611	0.031233999	0.386584741	261980	213370	45	7.8	13.3	1476.969971	10.08749962	Sedimentary	0.798106209	0.019492407	1.55	0.0385	14	6	164	6.074074074	0.620719999	0.317991051
Lower Trent & Erewash	0.386531891	0.393080866	0.117424242	0.388257576	437600	321800	75	1.9	12.5	664.4899902	9.03499985	Sedimentary	1.315	0.02655697	4.215	0.0764	26	8	134	5.36	0.433367436	0.176338471
West Cumbria	0.096435391	0.322485678	0.142007926	0.389035667	307000	516100	110	6	10	1641.630005	8.09083366	Sedimentary	2.861336396	0.136	4.57	0.145	34	17	177	6.321428571	0.423228476	0.230113885
Thames (Benson to Hurley) Pang & Wy	0.522341941	0.22704371	0.28453468	0.389061589	463500	176500	43	30.01	1.7	665.5599976	9.75749969	Chalk	1.19	0.067	9.37	0.439	42	19	195	5.416666667	0.407464299	0.235310079
Tamar Esturary & Tributaries	0.584697118	0.260197851	0.252024291	0.38917004	256580	48360	11	4.7	14	929.0100098	10.06083298	Sandstone	0.5	0.015	5.045	0.046	33	16	180	6.206896552	0.407904941	0.259872581
Soar	0.571427177	0.268210757	0.496546258	0.389423621	451500	297280	70	15.7	1.2	610.9500122	9.25749969	Sedimentary	1.22	0.0558	5.33	0.5305	31	10	161	5.193548387	0.360333184	0.262422515
Swansea & Llanelli Area	0.07057172	0.560234814	0.064029271	0.389892522	250949	200645	10	12.3	8.9	1314.390015	9.94666672	Sedimentary	0.874612432	0.0465	1.245	0.028	29	13	180	5.806451613	0.378156034	0.24601998
Severn Uplands	0.031855072	0.357922705	0.04725101	0.390538088	300900	293800	190	14.7	9.1	900.5300293	9.00250053	Sedimentary	1.94	0.128	8.14	0.151	28	14	162	6.230769231	0.457416136	0.230730886
Thames (Buscot to Eynsham) Windrus	0.704705163	0.186220593	0.459814529	0.39064915	427800	218400	97	5.1	1.7	713.9299927	9.35000038	Sedimentary	NA	NA	NA	NA	30	11	86	4.526315789	0.439089208	0.279727226
Ely & Vale of Glamorgan	0.061175298	0.490694032	0.050495167	0.39088537	309929	176914	20	24.7	1.7	1170.790039	9.84500027	Sedimentary	1.105561995	0.036	2.07	0.108	26	10	155	5.740740741	0.462022815	0.222478344
Soar	0.567553552	0.304150544	0.491937651	0.391023918	450400	292900	75	12.1	2.3	634.9299927	9.18166637	Sedimentary	0.881483719	0.025492051	6.13	0.511	27	10	137	4.724137931	0.419076678	0.227729497
Torridge & Hartland Streams	0.422190407	0.413633272	0.316610103	0.391126851	242200	109410	90	21.45	3	1175.540039	9.67000008	Sandstone	1.295	0.015	4.195	0.018581438	29	14	210	6.363636364	0.383625827	0.284545214
South Cumbria	0.005245803	0.42146283	0	0.392307692	332100	484500	8	7	14	1381.079956	8.99749947	Sedimentary	1.79	1.27	0.558	0.472	32	16	198	6.6	0.418950018	0.262653565
West Cumbria	0.189311669	0.514462383	0.144309183	0.392743175	315700	541300	50	18.5	4	958.3800049	8.51749992	Sedimentary	0.5	0.018083295	1.16	0.022	29	11	123	5.125	0.39049116	0.22699287
West Dorset	0.415870532	0.405246253	0.403944773	0.392899408	339300	95900	20	9	5	962.5599976	9.34916687	Sedimentary	1.39	0.071	3.8	0.177	28	14	240	6.153846154	0.464877534	0.271727902
Bristol Avon	0.363438735	0.443280632	0.307184145	0.393063584	367600	154800	75	5.6	6.6	1056.27002	9.58749962	Sedimentary	1.545	0.0705	9.975	0.1455	30	13	145	5.576923077	0.429780555	0.22051111
Cheviot / E. Northumberland	0.402485874	0.444407905	0.392284379	0.393168329	415600	577300	50	20	2	684.2299805	8.43916702	Sedimentary	1.7	0.477	3.75	0.099	35	14	164	5.466666667	0.439213185	0.244229303
North Cornwall	0.430416941	0.448097675	0.358212162	0.394814125	221830	103300	15	9.4	3.9	944.6199951	10.20833302	Sandstone	1.21	0.014911339	2.03	0.021	39	19	173	6.178571429	0.430112689	0.207898629
Carmarthen Area	0.026560104	0.591292374	0.033548246	0.395257349	263053	236560	110	10.3	6.9	1515.839966	8.69416714	Sedimentary	0.5	0.015	0.85	0.011	33	17	205	6.212121212	0.501622481	0.213257737
Dorset Stour	0.268393689	0.246702412	0.151417666	0.395856052	412700	96400	10	26.6	0.7	807.0599976	9.84749985	Sedimentary	NA	NA	NA	NA	30	14	204	5.828571429	0.463828967	0.201952425
South Cumbria	0.108904517	0.48925317	0.083133971	0.395933014	321900	473000	25	10	10	1103.780029	8.90500069	Sandstone	1.19	0.03125	2.225	0.03855	17	3	92	4.380952381	0.541956077	0.238904889
Broadland Rivers	0.726787868	0.160124074	0.347500706	0.395933352	589300	330400	35	14.25	0.9	682.4400024	9.1291666	Chalk	1.13	0.006224681	8.47	0.079	33	13	162	5.0625	0.384613244	0.311882427
Upper Thames	0.490916711	0.233672317	0.210254646	0.396627667	420400	198800	72	51.56	1.1	635.8900147	9.53250027	Sedimentary	1.96	0.071	15.05	1.65	31	12	162	5.586206897	0.451169983	0.249343314
Dee	0.184093621	0.404863261	0.185753295	0.396655766	327780	360463	95	33.15	1.2	819.1400147	9.13666725	Sedimentary	1.1	0.093	4.87	0.504	30	10	154	5.703703704	0.388927555	0.215804063
Severn Vale	0.238685152	0.330813953	0.098955132	0.397049785	385400	205460	50	7	5	776.7199707	9.49499989	Sedimentary	1.47	0.146	2.13	0.066	24	11	130	5.416666667	0.459605206	0.181329778
Middle Severn	0.627707373	0.263951613	0.456699443	0.397109347	387050	263250	24	19	1.7	621.7700195	9.78416634	Sedimentary	1.87	0.1265	12.2	1.805	31	13	141	5.423076923	0.411770489	0.232668654
Hampshire Avon	0.636748307	0.162949688	0.05861244	0.397129187	395000	129800	90	5	2.5	885.5	9.50833321	Sandstone	NA	NA	NA	NA	39	18	213	6.085714286	0.429862312	0.286008209
Severn Vale	0.499291693	0.357920155	0.373260738	0.397459165	369420	243430	65	7	5	700.1500244	9.5783329	Sedimentary	1.285	0.027611666	4.25	0.0485	29	11	117	4.875	0.420345179	0.198402278
Tyne	0.131852552	0.569365679	0.105772439	0.398398398	389800	574500	80	8	20	794.6699829	7.71500015	Limestone	1.8	0.014533482	0.74	0.010642673	33	17	198	6.1875	0.421886297	0.229778853
Freshwater Tamar & Tributaries	0.352951821	0.465200181	0.271789399	0.39921736	242800	87380	75	14.55	3.9	1071.170044	9.96666718	Sedimentary	1.53	0.0775	2.505	0.0555	44	21	244	6.594594595	0.392804728	0.216111897
Axe & Lim	0.381798581	0.382042009	0.258513365	0.399487367	333010	102170	50	6.75	7.7	951.7999878	10.08083344	Sedimentary	NA	NA	NA	NA	38	19	246	6.473684211	0.42227197	0.265236321
South Cumbria	0.004949751	0.340481119	0.008296107	0.399649011	350700	495400	50	22	5	1450.439941	8.31999969	Sedimentary	1.11	0.222	4.13	0.097	31	16	176	6.285714286	0.406751851	0.246303823
Cheviot / E. Northumberland	0.097338855	0.53519115	0.051832827	0.400731574	405300	584100	100	13	2	764.1799927	7.71500015	Sedimentary	2.4	0.048	8.86	1.36	31	16	200	6.451612903	0.49083933	0.185858343
Burton, Nuneaton & Tamworth	0.50125481	0.292057052	0.338335287	0.401172333	435400	311600	90	8.2	3.3	644.7800293	8.81500053	Sandstone	1.03	0.002230705	3.03	0.071	28	10	72	4.235294118	0.420294415	0.266191992
Weaver / Dane	0.432848815	0.365470513	0.348426534	0.401403668	371900	372900	32	16.55	3	769.7600098	9.5041666	Sedimentary	NA	NA	NA	NA	7	0	57	3.5625	0.598510903	0.215514047
Arun	0.261624187	0.3782793	0.171321476	0.401440541	480370	122740	40	5.7	1.6	937.0200195	9.87416649	Sandstone	1.55	0.126	3.62	0.281	29	11	156	6	0.364780256	0.231692293
Freshwater Tamar & Tributaries	0.366203237	0.420179766	0.253086033	0.40177956	235890	86170	55	19.3	3.3	1036.930054	9.96583366	Sedimentary	1.275	0.013524808	1.615	0.04	40	19	250	6.41025641	0.404635603	0.21643383
Weaver / Dane	0.075324857	0.587290829	0.067092652	0.40228967	386500	363500	86	9.98	5.2	836.4400024	8.85750008	Sedimentary	1.07	0.022570307	0.893	0.025	18	6	57	3.8	0.508920878	0.217269034
West Midlands Tame	0.089975845	0.160929952	0.327181208	0.402684564	401000	296100	110	2.6	4.2	685.5499878	9.48666668	Sedimentary	2.39	0.234	9.42	1.34	20	4	58	3.866666667	0.387321081	0.204777077
Lower Trent & Erewash	0.106978275	0.117922976	0	0.403017241	455300	343100	35	3.9	3.8	631.2199707	9.45666695	Sandstone	0.868646315	0.015	1.004	0.023	12	1	37	3.363636364	0.545044941	0.24622597
Cheviot / E. Northumberland	0.265569639	0.433404861	0.148335247	0.404592423	408700	612300	60	12	1	728.1900024	8.16666603	Sedimentary	1.4	0.037374308	1.46	0.025	27	11	232	6.27027027	0.398493252	0.278777534
Warwickshire Avon	0.137691131	0.29587156	0.044345898	0.404656319	430600	277380	90	5	5	656.6300049	9.27833366	Sedimentary	1.39	0.049	5.09	0.1855	13	3	35	3.5	0.465001599	0.156885058
West Midlands Tame	0.398397669	0.325382374	0.315323295	0.405668733	409800	276700	135	10.4	4.8	762.0900269	8.96166706	Sedimentary	1.48	0.078	3.78	0.137	23	7	97	4.619047619	0.512602895	0.164026773
West Midlands Tame	0.348663804	0.335256009	0.299130126	0.405716315	421800	285200	78	35	1	667.2199707	9.03916645	Sedimentary	1.44	0.125	7.13	0.844	24	11	121	5.041666667	0.463705727	0.192391643
Broadland Rivers	0.545023528	0.254206474	0.292606188	0.406397483	619900	304100	10	6	0.2	628.6400147	9.42083359	Chalk	1.12	0.0725	5.3	0.25	24	5	111	4.826086957	0.413944563	0.215033163
Soar	0.474730893	0.372820237	0.31644778	0.407129456	475700	318950	70	10.4	4	622.0800171	8.83083344	Sedimentary	1.7	0.051	11.75	2.095	28	8	91	4.55	0.419848688	0.205771124
Nene	0.688517533	0.246634314	0.539592224	0.407302039	496700	269900	40	6.25	3.2	592.8699951	9.30166626	Sedimentary	1.21	0.0495	0.945	0.025	28	9	79	4.157894737	0.327009861	0.217722466
Test & Itchen	0.430416697	0.235219017	0.219354839	0.407553108	430340	126330	25	13.4	2	798.3099976	9.92333317	Sedimentary	1.46	0.039	1.57	0.163	45	18	253	5.88372093	0.398711362	0.255697464
Upper Thames	0.655449721	0.192248113	0.215447154	0.407982262	422200	201100	76	1.26	2	640.0200195	9.55083275	Sedimentary	1.27	0.146	1.03	0.032	33	10	161	5.366666667	0.395796118	0.208516163
Seaton / Looe / Fowey	0.238044508	0.389559659	0.228378378	0.408108108	220630	69880	205	4.15	22.2	1410.48999	9.22666645	Hard	0.328437731	0.046	0.36	0.025	33	18	206	6.866666667	0.377915158	0.229667066
Upper Ouse	0.510797485	0.332681266	0.432622645	0.408786204	487800	244200	55	57.25	0.4	598.8499756	9.45583344	Limestone	1.47	0.042	8.9	0.242	31	10	146	4.709677419	0.406456483	0.211496331
Thames ( Eynsham to Benson) & Ock	0.572803305	0.3080789	0.479373514	0.410292267	434300	192700	69	14.92	0.8	646.0299683	9.62166691	Sedimentary	1.35	0.072	6.18	0.513	27	8	139	4.964285714	0.497326624	0.226748488
Eden & Estuary	0.196584876	0.320705984	0.081034483	0.410344828	338000	571500	20	12	3.7	970.7800293	8.53499985	Sandstone	1.45	0.0975	5.32	0.3245	31	14	176	6.285714286	0.460074607	0.254493896
Freshwater Tamar & Tributaries	0.289784187	0.442990053	0.207191536	0.410412787	238930	84770	55	21.7	3.1	1078.869995	10.21916676	Sedimentary	1.125	0.052	2.695	0.04	41	22	214	6.6875	0.404185065	0.226126577
Mersey / Bolin	0.036105391	0.574808124	0.034827377	0.411265899	392100	373000	135	7.3	7.1	913.039978	8.72916603	Sandstone	1.14	0.048947097	0.246	0.012	33	14	130	5.2	0.46508833	0.218294202
Upper Lee	0.175805982	0.23828324	0.101328904	0.411960133	528700	220400	60	7.17	2.9	622.210022	9.44416618	Chalk	0.964262966	0.015	5.305	0.032	27	6	68	4.25	0.393318222	0.199708405
Soar	0.418154938	0.275044352	0.334368071	0.411973392	460080	307440	50	13.4	3.2	616.9899902	9.25916672	Sedimentary	2.37	0.059	3.44	0.06515	16	0	54	3.6	0.322429131	0.251509923
Lower Mersey	0.438890772	0.396148631	0.362509311	0.412844525	343100	374600	2	34.99	7	690.7600098	9.71500015	Sandstone	NA	NA	NA	NA	32	10	133	4.925925926	0.404867602	0.192549734
Ribble	0.011320062	0.387019115	0.012629067	0.413961907	370400	439300	39	40	1	1148.26001	9.04166603	Sedimentary	1.39	0.427	3.62	0.297	33	16	151	6.04	0.426238797	0.252326105
Ely & Vale of Glamorgan	0.056617296	0.454849498	0.023129252	0.414285714	307062	184223	70	4	12.5	1283.640015	9.78250027	Sandstone	1.2	0.035	3.29	0.143	20	10	67	4.466666667	0.449365625	0.245471912
Eden & Estuary	0.20130814	0.56159157	0.161904762	0.415238095	343600	567400	30	3.5	18.2	893.9700317	8.69416618	Sandstone	1.106730139	0.025190986	1.96	0.0275	30	14	156	6.24	0.446204568	0.237623434
Broadland Rivers	0.697174465	0.163340588	0.319294157	0.415404251	619300	329200	15	22.5	0.6	654.6699829	9.30916595	Sandstone	1.04	0.036	4.81	0.013536629	38	17	167	5.387096774	0.422723699	0.253500614
Wey	0.300940125	0.308807841	0.193940431	0.416809312	480010	138280	67	5.629	1.5	834.6300049	9.59333324	Sandstone	1.03	0.0425	8.705	0.1585	32	12	105	5.25	0.426489882	0.219348199
Severn Vale	0.351539708	0.271393841	0.373104146	0.417593529	383090	247830	20	3.8	4.2	668.1699829	10.21833324	Sedimentary	1.14	0.02088827	4.15	0.217	28	10	111	4.625	0.429319636	0.182954515
Test & Itchen	0.664702258	0.152633925	0.213973799	0.41775837	451380	149780	80	3.3	3.6	770.7999878	9.24666691	Chalk	0.5	0.015	7.25	0.021	33	13	149	5.137931034	0.385247057	0.216982615
Ely Ouse	0.647251042	0.177589398	0.327401019	0.418032144	589300	280200	15	23	0.4	623.2199707	9.41083336	Chalk	NA	NA	NA	NA	36	11	151	5.033333333	0.39396762	0.219717805
Thames (Buscot to Eynsham) Windrus	0.542214206	0.311892488	0.416680484	0.418703366	433100	220600	89	3.39	1.3	682.9899902	9.23250008	Sedimentary	1.25	0.015	6.54	0.783	21	9	138	5.75	0.46586078	0.246021491
Warwickshire Avon	0.241121797	0.328305485	0.224219725	0.419101124	390020	229790	15	12.8	1.4	603.3400269	10.1408329	Sedimentary	1.36	0.032	1.35	0.024	22	6	105	4.565217391	0.410749992	0.235789279
Eden & Estuary	0.3256396	0.453281424	0.198058252	0.419417476	350000	552800	90	1	16.6	820.8200073	8.58166695	Sandstone	1.243759131	0.0522	6.625	0.19	23	10	122	5.545454545	0.427864378	0.249884393
Ely & Vale of Glamorgan	0.040632146	0.554189807	0.042295382	0.420438957	303802	184285	60	7.86	5	1362.290039	9.84166718	Sandstone	0.9	0.015	1.21	0.011815583	29	14	33	3.3	0.492281852	0.246783449
Soar	0.531768369	0.372971435	0.463557785	0.420979618	461000	296760	75	19.1	2.5	625.7299805	9.12333298	Sedimentary	1.19	0.035	9.39	0.255	33	11	115	4.6	0.38012732	0.226217933
Freshwater Tamar & Tributaries	0.412485132	0.428124201	0.318027613	0.421301775	235560	84920	50	42.9	1.6	1078.869995	10.21916676	Sedimentary	1.525	0.026902445	2.095	0.039	45	19	217	6.2	0.358894657	0.206727069
Staffordshire Trent Valley	0.058026872	0.403551737	0.073822121	0.421348786	387200	343100	100	1.4	3.2	807.8900147	8.86250019	Sedimentary	1.43	0.089	4.08	0.092	15	2	41	3.727272727	0.526652593	0.209237623
W. Yorks Calder	0.042606516	0.653822055	0.029090909	0.421818182	408100	414500	150	1.7	44	1317.390015	7.8550005	Sedimentary	NA	NA	NA	NA	32	12	108	5.142857143	0.381425015	0.228368784
Middle Severn	0.467797302	0.339498407	0.371698249	0.4222294	386450	261850	20	27.5	0.7	621.7700195	9.78416634	Sedimentary	1.71	0.09955	3.47	0.065	26	9	134	5.153846154	0.365808971	0.255039745
Eden & Estuary	0.302422326	0.478759726	0.248132542	0.423577859	324300	555600	6	23	1	851.7900391	8.86416626	Sedimentary	0.780046363	0.01884606	2.78	0.0601	28	7	115	4.423076923	0.345214209	0.237987436
Upper Ouse	0.520683908	0.360624731	0.453787587	0.423959136	471500	248800	85	16	1.8	645.1900024	9.15833378	Sedimentary	1.63	0.024205155	6.7	1.04	33	11	108	5.142857143	0.375105056	0.206298314
Axe & Lim	0.335240275	0.424771167	0.28379773	0.424148607	321480	95340	40	6.25	10	1013.789978	9.47500038	Sedimentary	NA	NA	NA	NA	33	17	208	6.5	0.428993974	0.217173613
Ribble	0.052247191	0.49747191	0.03255814	0.424418605	364500	444100	90	5	7	1374.369995	8.60583305	Sedimentary	1.77	0.1465	5.505	0.661	27	15	158	6.32	0.429148472	0.249973181
E. Hampshire	0.319544006	0.318772401	0.319303338	0.425253991	465820	109600	30	3.1	2.4	755.6799927	10.25749969	Sedimentary	1.47	0.0335	1.73	0.055	26	8	67	3.941176471	0.429420878	0.196099432
S. Yorks / NE. Derbyshire	0.234428224	0.553284672	0.143595041	0.426652893	434800	370600	120	3.9	11.1	877.6799927	8.28583336	Sedimentary	2.1	0.048	2.93	0.04	31	13	115	5.227272727	0.431819459	0.181965391
Warwickshire Avon	0.390472879	0.372193523	0.378555799	0.427321038	430860	280180	92	5.8	5.3	661.7299805	9.15499973	Sedimentary	1	0.045336711	3.32	0.176	15	3	61	4.066666667	0.500260986	0.121581571
Soar	0.478639379	0.409670099	0.417623623	0.427700961	472890	310210	100	7.8	3.7	634.5599976	8.65583324	Sedimentary	2.315	0.298	11.45	2.135	18	7	61	4.066666667	0.55181615	0.230868657
Exe	0.124071448	0.569889622	0.090364011	0.427809906	293530	101550	25	71.7	1.6	819.0300293	9.9533329	Sandstone	NA	NA	NA	NA	41	20	219	6.441176471	0.404351299	0.240843278
Dorset Stour	0.214901779	0.335968041	0.148148148	0.428386428	408100	102000	15	9	1.7	832.1799927	9.77500057	Sandstone	NA	NA	NA	NA	23	6	147	5.444444444	0.479464603	0.173530143
Middle Severn	0.324809262	0.400298014	0.224773289	0.428466222	382450	263350	18	234	0.2	628.1599731	9.78833389	Sandstone	2.42	0.832	7.34	0.098	18	5	123	5.347826087	0.424218235	0.244602451
Wear	0.070468675	0.600095648	0.053727095	0.428927237	411300	525400	165	10	10	764.6300049	7.5666666	Hard	1.7	0.089	4.84	1.2	30	13	210	6.363636364	0.418159759	0.237794954
Tamar Esturary & Tributaries	0.195312091	0.387505896	0.123964358	0.429576364	234000	68880	48	2.7	29	1322.650024	9.63000011	Sedimentary	0.908482514	0.037708761	0.75	0.025	37	16	177	6.103448276	0.386808479	0.217530767
West Cumbria	0.183843641	0.506970825	0.162474078	0.429717789	305600	529300	36	14.8	7.7	1133.609985	8.50083351	Sedimentary	0.5	0.015	0.376	0.0013	33	16	162	5.785714286	0.447489018	0.236164076
Exe	0.520140887	0.374789166	0.336450839	0.429976019	284450	104510	60	7.85	5.9	810.75	9.90833282	Sandstone	NA	NA	NA	NA	32	15	207	6.46875	0.460574751	0.215792399
Warwickshire Avon	0.105407047	0.25072904	0.042042042	0.43043043	448600	275920	80	4.2	6.7	639.4299927	9.29249954	Limestone	1.39	0.01070727	6.4	0.406	16	3	37	3.7	0.515979795	0.164303114
Carmarthen Area	0.025447171	0.645114211	0.018293317	0.431174861	243350	221040	5	25.4	7.1	1368.800049	9.35750008	Sedimentary	0.857022825	0.03	1.865	0.0255	37	17	228	6.705882353	0.414860518	0.228854084
Dorset Stour	0.496711488	0.324174218	0.413659294	0.431897555	382500	114700	45	7	3.3	849.9899902	9.93666649	Sedimentary	1.07	0.031	6.57	0.388	12	3	176	5.866666667	0.567178081	0.192171017
Torridge & Hartland Streams	0.350243644	0.460027983	0.262181786	0.433557869	251400	100790	95	8.85	6.1	1122.060059	9.6916666	Sedimentary	1.31	0.0815	3.615	0.1095	37	17	208	6.5	0.42820897	0.206325521
Upper Ouse	0.517664721	0.38762768	0.455302962	0.434079039	472900	233200	75	31.25	0.7	632.3599854	9.1291666	Limestone	1.205	0.02945621	8.54	0.2595	24	8	163	5.258064516	0.423098435	0.204495053
Lower Trent & Erewash	0.372976099	0.43287394	0.393077288	0.434329066	469200	327700	50	6	2.8	605.9799805	8.82416725	Sedimentary	1.15	0.018747323	2.97	0.2165	17	2	56	4.307692308	0.480753764	0.285325914
Broadland Rivers	0.621134831	0.185204919	0.345743649	0.434554974	617000	311200	10	19	0.8	624.9299927	9.66166687	Chalk	1.035030128	0.15	2.87	0.01437842	35	13	216	5.684210526	0.42650911	0.183491691
Eden & Estuary	0.309879744	0.345708297	0.242655699	0.435370153	344260	556150	20	10	5.5	799.2000122	8.92083359	Sandstone	NA	NA	NA	NA	20	6	125	5.434782609	0.473890937	0.228589075
Test & Itchen	0.467857604	0.314543223	0.191268191	0.435550936	435350	124010	20	3.4	3.3	795.5800171	10.10499954	Sedimentary	2.46	2.94	5.18	0.141	35	10	226	5.255813953	0.341988564	0.201364429
South Cumbria	0.00444657	0.244915675	0.005721669	0.435585087	351300	496000	55	20	12.5	1450.439941	8.31999969	Sedimentary	1.18	0.015	0.552	0.018147744	27	15	158	6.583333333	0.375438392	0.232296283
Dee	0.034902597	0.389204545	0.044834711	0.437190083	290500	339300	200	7	10	1405.569946	8.0858326	Sedimentary	NA	NA	NA	NA	18	10	201	6.7	0.46625834	0.292903812
River Tone	0.33330263	0.455875436	0.299168497	0.437574521	324900	125740	10	40.5	1.5	723.4500122	10.1133337	Sedimentary	1.195	0.0765	7.605	0.195	30	13	197	5.324324324	0.445649427	0.228042435
Ribble	0.012079832	0.452731092	0.019632679	0.437618746	374000	427500	142	3	22	1255.400024	8.49833298	Sandstone	NA	0.015	1.13	0.052	29	14	140	5.6	0.476692579	0.231632359
Teme	0.389415853	0.426105059	0.218382032	0.438617532	372560	256060	28	13.5	5.9	696.9299927	9.74083328	Sedimentary	1.32	0.011574748	3.49	0.072	29	14	166	5.724137931	0.464509667	0.21075757
Warwickshire Avon	0.511941623	0.360233809	0.430127269	0.438994367	430910	265550	50	47.6	0.7	644.5899658	9.28499985	Sedimentary	1.26	0.134	4.27	0.039	28	6	123	4.730769231	0.364327355	0.169685274
Ribble	0.020957398	0.668231791	0.027667984	0.440711462	373900	431800	80	3	16	1223.189941	8.36083317	Sedimentary	4.025	0.242	16.8	3	29	13	129	5.608695652	0.465652238	0.242893403
Upper Ouse	0.335922698	0.382310219	0.281470138	0.440735069	468100	247000	95	5	3.9	659.0200195	8.97000027	Sedimentary	1.385	0.0505	8.33	0.274	31	9	80	4.210526316	0.314352083	0.262666471
Middle Severn	0.486640163	0.320543639	0.243243243	0.441441441	363900	303800	50	5.7	20	701.6799927	8.9883337	Sedimentary	1.51	0.0965	11.35	0.2565	22	7	97	4.85	0.453722818	0.209857435
Wear	0.231142331	0.555318615	0.099228225	0.443586917	415000	548300	130	10.5	3.3	697.5900269	7.94416666	Sedimentary	2.15	0.103	9.585	1.565	30	12	99	4.714285714	0.483387925	0.196018195
Middle Severn	0.333644816	0.450409264	0.258346152	0.443603708	355800	305700	49	29.5	3.1	632.2600098	9.31750011	Sandstone	1.265	0.028988927	8.775	0.057	34	14	146	6.347826087	0.448552755	0.258272492
Broadland Rivers	0.694361395	0.191125878	0.4197	0.4455	616800	278300	20	16.5	0.6	595.7299805	9.54416656	Chalk	1.105	0.043	5.435	0.1635	35	6	142	4.733333333	0.363724765	0.210169258
Ely Ouse	0.730555556	0.158845739	0.251578947	0.446315789	603700	295500	30	3.5	0.7	615.3399658	9.25666618	Chalk	1.09	0.078	8.83	0.089	24	6	74	4.111111111	0.425924099	0.240983543
Bristol Avon	0.356952	0.420938298	0.269821383	0.446993061	378550	150350	55	19.6	3.2	889.4500122	9.70416641	Sedimentary	0.275956501	0.00600956	6.795	0.138	38	19	166	5.928571429	0.427717401	0.225987034
Taw	0.011683286	0.735079625	0	0.448162534	269670	132650	125	77	14.3	1287	9.16583347	Sedimentary	0.854557825	0.015	3.04	0.012934481	33	17	221	6.90625	0.392984095	0.229947786
Warwickshire Avon	0.238577197	0.453990012	0.234234234	0.448448448	403330	272260	115	6	5.3	753.6500244	9.08833313	Sedimentary	0.5	0.062	1.13	0.025	30	12	128	4.923076923	0.477785025	0.224010862
Freshwater Tamar & Tributaries	0.422300644	0.461937978	0.338889179	0.450284759	228440	87820	75	19.15	2.4	1252.940063	9.85666656	Sedimentary	1.145	0.027364004	2.865	0.0245	42	21	199	6.419354839	0.378807515	0.25196967
Middle Severn	0.198025006	0.441635318	0.252892117	0.450363196	338500	306200	95	9	4.2	702.7399902	9.13999939	Sedimentary	1.59	0.0815	5.38	0.0795	27	10	128	6.4	0.430057286	0.199893781
Cherwell Valley	0.494196098	0.435971845	0.456505576	0.450557621	447090	243800	94	8.5	3.3	637.4500122	9.16916656	Sedimentary	NA	NA	NA	NA	26	8	93	4.65	0.433352951	0.181975006
River Tone	0.426449687	0.383267008	0.34510115	0.450614835	319080	128050	35	10.25	5	786.3900147	10.09500027	Sedimentary	1.51	0.075	7.8	0.165	37	14	188	5.696969697	0.422538632	0.2257465
Seaton / Looe / Fowey	0.091262717	0.694943148	0.082822086	0.45194274	222790	69910	195	4.5	16.7	1410.48999	9.22666645	Hard	0.194041003	0.015	0.51	0.025	40	17	195	6.290322581	0.37912952	0.245596276
Thames (Buscot to Eynsham) Windrus	0.611040485	0.185002282	0.265914878	0.453619498	427900	204800	80	12.46	1.1	630.9299927	9.62416649	Sedimentary	0.024620264	0.000176642	0.81	0.073	27	8	129	5.375	0.404667704	0.213805095
Upper Thames	0.20275668	0.348540002	0.135893473	0.454286054	412100	187300	87	11.14	1.4	705.75	9.53249931	Sandstone	1.14	0.0795	3.09	0.1245	23	6	88	4.19047619	0.422638659	0.196568139
Soar	0.518530001	0.36553229	0.435768556	0.455055523	452400	326300	40	19.3	1.7	589.9299927	9.36750031	Sedimentary	1.295	0.039	9.035	0.718	21	4	103	4.47826087	0.440239733	0.24662519
Thames Valley	0.391535394	0.374334351	0.337363776	0.455356302	477600	213500	70	25.79	0.6	616.5100098	9.33749962	Sedimentary	1.6	0.013447202	9.28	0.521	27	8	123	4.730769231	0.446129622	0.168630633
Derbyshire Derwent	0.345496106	0.469691839	0.324964695	0.456300016	433300	338100	60	12.1	4.8	705.8599854	9.17583275	Sedimentary	1.17	0.048	3.86	0.121	24	12	124	5.904761905	0.51496779	0.211962912
River Parret	0.282156926	0.490111745	0.222613	0.456428292	355600	111700	44	9.1	16.7	820.25	9.86416626	Sedimentary	1.69	0.091	6.905	0.315	35	11	184	5.411764706	0.368562818	0.258616953
Arun	0.399931761	0.303909144	0.187418655	0.456832972	482760	121880	35	6.1	2.6	937.0200195	9.87416649	Sandstone	1.75	0.097	2.32	0.305	33	14	193	5.848484848	0.406842233	0.242684555
Severn Vale	0.30699115	0.372153392	0.204238521	0.456887596	372750	188930	60	7.9	8.3	801.4100342	9.51416683	Sedimentary	1.325	0.0495	6.77	0.2165	35	15	191	5.96875	0.442606473	0.183606106
Dee	0.306818182	0.586518595	0.241852487	0.457975986	349059	343476	60	4	8.7	693.9699707	9.07749939	Sedimentary	0.557583409	0.022330645	1.07	0.026	23	7	93	4.65	0.384794887	0.278100773
Dee	0.071532203	0.454186485	0.079969262	0.458145492	301900	344400	180	16.35	5.3	1107.099976	8.2383337	Sedimentary	0.83579544	0.019417716	1.18	0.018786173	36	18	182	6.066666667	0.398907727	0.233548575
Bristol Avon	0.501405722	0.354072883	0.360350063	0.458296124	396490	183200	60	25.7	0.9	728.3399658	9.7033329	Sandstone	1.45	0.072	7.33	0.251	34	11	177	5.53125	0.344676407	0.205493694
Eden & Estuary	0.23742285	0.475486995	0.175403869	0.459102228	341400	556400	12	32	5	799.2000122	8.92083359	Sandstone	0.5	0.041	0.901	0.0236	34	14	149	5.518518519	0.418531459	0.264720049
Bristol Avon	0.437743191	0.414980545	0.249363868	0.460559796	366500	160800	50	2.25	9.5	895.7199707	9.6716671	Sedimentary	0.939483634	0.027010702	7.115	0.197	28	7	84	4.2	0.373056065	0.245946022
Dee	0.366126291	0.540887698	0.371967655	0.460916442	345400	355300	15	12.15	3.1	689.6699829	9.3908329	Sandstone	3.6	0.359	7.13	0.916	37	11	135	5	0.3745836	0.191665599
Thames (Buscot to Eynsham) Windrus	0.363730818	0.406329923	0.441203282	0.46308113	428600	198100	68	2.94	0.3	641.3200073	9.59000015	Sedimentary	NA	NA	NA	NA	14	1	37	3.7	0.418907975	0.183088355
Mersey / Bolin	0.324540174	0.41178606	0.289308176	0.463836478	371900	386400	23	4.19	7.7	813.0900269	9.67333317	Sandstone	1.785	0.14	3.09	0.186	12	1	55	4.230769231	0.46321383	0.102450694
Swansea & Llanelli Area	0.111622555	0.583908707	0.096446701	0.464974619	253333	201891	25	4.6	6.7	1314.390015	9.94666672	Sedimentary	0.903148904	0.3145	3.315	0.036	26	10	212	6.235294118	0.48629344	0.254837162
Nene	0.234158117	0.138805069	0.095022624	0.466063348	494400	267800	40	1.5	6.5	582.1500244	9.48666668	Limestone	1.24	0.7585	1.395	0.014144075	12	1	55	3.666666667	0.553573194	0.27898745
Thames (Buscot to Eynsham) Windrus	0.416379337	0.33989003	0.144376278	0.467157464	417800	217700	120	24.71	1.7	738.7700195	9.19833374	Sedimentary	1.205	0.015	7.8	0.063	34	16	217	6.382352941	0.407244115	0.210298238
Weaver / Dane	0.031571919	0.729111026	0.069738481	0.46762142	396300	364100	177	3.68	14.1	1017.380005	7.5333333	Sedimentary	NA	NA	NA	NA	18	6	115	5.75	0.579606345	0.197163513
North Devon Streams	0.085450215	0.671921071	0.034332689	0.468085106	257980	146920	15	4.73	13.3	1243.309937	11.01333332	Sedimentary	0.950816056	0.015	3.11	0.039	31	14	174	6.214285714	0.411507171	0.247626147
Broadland Rivers	0.60961578	0.234590097	0.386689132	0.470092671	629600	300100	15	5.25	3.8	598.4400024	9.35083389	Sandstone	1.18	0.141	8.84	0.775	17	2	53	3.785714286	0.428394407	0.243837865
Seaton / Looe / Fowey	0.460634626	0.367896973	0.21557971	0.470410628	221600	62160	61	3.2	9.5	1325.400024	9.69416618	Sedimentary	0.951987299	0.015	5.4	0.017904925	32	18	250	6.756756757	0.436536652	0.254001206
Ribble	0.002592223	0.453190429	0.003542958	0.471213463	380400	459300	132	7	25	1238.040039	8.4216671	Sedimentary	1.82	0.5695	2.74	0.235	34	20	184	6.133333333	0.462262838	0.257808968
Dorset Stour	0.637325239	0.197745483	0.356720203	0.471893491	399000	106000	30	11	2	842.4500122	9.59250069	Chalk	1.485	0.146	8.075	0.027	41	19	258	6	0.405311863	0.226748135
Frome & Piddle and Poole and Purbec	0.565983636	0.266874863	0.247307692	0.472307692	368000	92700	60	13.5	5	997.7399902	9.81583309	Chalk	0.700531833	0.054398159	4.88	0.101	31	16	206	6.058823529	0.431373503	0.221853625
Warwickshire Avon	0.521601469	0.395383693	0.413096482	0.473354232	456450	277710	101	10	1.7	644.1599731	9.20916653	Sedimentary	2.77	0.137	18.4	1.33	30	9	134	4.785714286	0.379844371	0.257882954
Cheviot / E. Northumberland	0.183611575	0.518586533	0.090488134	0.474435655	420300	602900	20	10	20	677.8599854	8.43416691	Sedimentary	2.1	0.044	3.38	0.095	26	9	170	6.071428571	0.412641394	0.301231415
North Ceredigion	0.139478897	0.56101084	0.105866235	0.474654378	260380	283800	6	10.8	4	1004.25	9.60416698	Sandstone	0.5	0.015	1.97	0.016296297	24	11	172	6.37037037	0.393947798	0.258241326
Thames Valley	0.433023357	0.362671782	0.379269261	0.475509664	473500	206400	68	7.92	1	641.0800171	9.51666641	Sandstone	0.990913107	0.015	6.885	0.0555	22	8	134	4.962962963	0.474053459	0.18715452
River Parret	0.410121093	0.526795942	0.496268657	0.476594301	357600	130380	25	6.75	1.4	730.2299805	9.89083385	Sedimentary	1.83	0.1	4.71	0.126	30	10	120	4.8	0.438513264	0.219563579
Warwickshire Avon	0.306209925	0.410231391	0.337230769	0.476615385	401690	262840	73	7.4	6.3	652.1400147	9.35750008	Sedimentary	2	0.072	13.85	2.865	25	7	80	4.444444444	0.419911947	0.226233571
Wye Area	0.554263231	0.39199239	0.440163456	0.47752481	362980	256620	130	5.23	5.6	759.4000244	8.81166649	Sedimentary	1.2	0.0405	6.595	0.1925	23	9	143	5.5	0.474874474	0.130850614
Kennet Valley	0.651610572	0.228547216	0.242848448	0.478393183	438900	174700	105	9.94	3.3	703.789978	9.03750038	Chalk	1.53	0.081	14.6	0.478	34	10	130	5	0.365799498	0.230444884
Bristol Avon	0.552002225	0.304102512	0.346627277	0.478581979	392220	188200	80	10.4	1.8	765.5300293	9.43083286	Limestone	0.5	0.015	9.21	0.095	38	16	235	6.025641026	0.406607135	0.194978163
Cleddau & Pembrokeshire Coast	0.137889577	0.628572089	0.11727775	0.478653943	195068	214626	5	7.7	6	1154.880005	9.82999992	Sedimentary	0.876262212	0.068	3.41	0.043	32	15	159	5.482758621	0.40971534	0.224155481
Ribble	0.049005682	0.426846591	0.041666667	0.479166667	342200	427500	6	4	4	886.3900147	9.29583359	Sandstone	10.1	0.558	8.06	1.58	13	1	44	3.384615385	0.549540298	0.183001569
North Cornwall	0.331179912	0.597513408	0.271510516	0.47928617	210890	85590	202	4.3	11.1	1484.22998	9.02916718	Sedimentary	1.006544084	0.023010764	2.3	0.039	33	17	200	6.25	0.428556603	0.208635226
Weaver / Dane	0.031776804	0.722437626	0.038181818	0.48	391400	364700	135	7.3	14.5	941.4699707	8.28750038	Sedimentary	2.81	0.271	5.39	0.825	22	8	120	5.217391304	0.382104823	0.190233346
Taw	0.476446322	0.414885571	0.296916118	0.480550987	271420	109290	70	20.25	2	963.4000244	9.63583374	Sandstone	1.24	0.024857494	4.02	0.133	32	14	206	5.885714286	0.509887579	0.243683829
Upper Thames	0.222796143	0.482880756	0.160472973	0.480855856	412200	186900	88	5.51	1.4	705.75	9.53249931	Sandstone	1.265	0.0805	1.285	0.062	26	6	39	3.25	0.461427945	0.202198297
Frome & Piddle and Poole and Purbec	0.641641791	0.230373134	0.116071429	0.482142857	374200	87100	50	1.3	5	905.8300171	9.86250019	Sedimentary	NA	NA	NA	NA	33	11	165	5.15625	0.431465531	0.265686654
Severn Uplands	0.089836528	0.622603873	0.069755977	0.48237614	329910	327500	100	13	7.7	853.6599731	8.96749973	Sandstone	1.32	0.037	2.81	0.03985	31	12	150	5.769230769	0.428444958	0.259140536
Severn Uplands	0.053464895	0.455570211	0.054513274	0.482576205	324200	322900	85	29.5	4.2	824.5200195	8.82916641	Sedimentary	1.6	0.052	4.76	0.419	26	14	175	7	0.496448147	0.256261169
West Dorset	0.411042628	0.435386681	0.3214596	0.483492615	366500	81300	5	9	2.5	784.6799927	10.47000027	Limestone	1.39	0.081	5.77	0.175	38	14	168	5.090909091	0.362154574	0.24154986
Wear	0.498741773	0.403406891	0.374944072	0.483668904	418800	525400	105	4	10	710.460022	7.96500015	Sedimentary	NA	NA	NA	NA	32	15	173	5.965517241	0.485115818	0.218282618
Carmarthen Area	0.046854468	0.729837385	0.015003642	0.48390386	220162	216192	15	13.25	5	1370.449951	9.39416695	Sedimentary	0.973786801	0.014116928	2.509	0.032	30	15	228	6.162162162	0.412054149	0.258400526
Teme	0.29767066	0.44335212	0.21379854	0.485010219	351200	274200	78	58.4	2	741.75	9.0666666	Sandstone	1.087224805	0.018794773	7.37	0.075	36	16	212	6.625	0.433512271	0.245397965
Severn Uplands	0.188034543	0.561571037	0.189928505	0.485079266	325090	293080	137	9.2	9.1	795.9299927	9.08583355	Sedimentary	1.05	0.019269454	5.05	0.09395	32	14	118	5.363636364	0.443964604	0.200537859
Hampshire Avon	0.506995432	0.260809267	0.23100304	0.485182371	414100	114000	28	9	1.6	806.8800049	9.55749989	Sandstone	1.34	0.015	6.72	0.014540347	38	20	215	5.810810811	0.454900679	0.247848934
River Parret	0.354449863	0.431782021	0.259361427	0.486207301	357310	116000	30	23.8	1.7	739.3699951	9.78416634	Sandstone	1.46	0.051	4.97	0.093	39	16	189	5.727272727	0.385479249	0.209041551
Lower Trent & Erewash	0.41919783	0.434876855	0.367672243	0.486760638	427000	328600	50	13.5	1.4	650.5999756	9.32916641	Sedimentary	1.74	0.161	10.45	0.299	38	14	156	5.379310345	0.429256615	0.246131061
Hampshire Avon	0.473918862	0.230339954	0.288814691	0.487293638	416400	143800	73	34	1.4	724.0499878	9.59416676	Chalk	1.35	0.0535	6.16	0.121	41	18	212	5.72972973	0.40561786	0.256389586
Dove	0.034416646	0.628928841	0.027843446	0.48988705	423000	348900	155	5.9	5.6	846.4199829	8.35416698	Sedimentary	1.475	0.0585	13.65	2.31	32	15	198	6.1875	0.428325018	0.21585124
Soar	0.222671185	0.421359055	0.167171411	0.490006057	452200	309850	105	5.9	11.1	664.4099731	9.06083298	Sedimentary	1.045	0.02900193	6.61	0.089	34	18	179	6.392857143	0.457003061	0.225607232
Sid & Otter	0.268203171	0.496733705	0.227171492	0.490348924	316850	102930	100	6.95	8.2	1038.920044	9.69666672	Sedimentary	0.482540693	0.030803563	1.98	0.052	37	20	256	6.4	0.410079365	0.259613646
Wye Area	0.071188784	0.503719063	0.053135758	0.491543182	311657	265528	220	16.1	2.5	930.0900269	7.94500017	Sedimentary	0.685095933	0.008360429	0.4	0.025	35	16	235	6.351351351	0.415855307	0.231042499
Dove	0.299173342	0.500596557	0.117567568	0.492342342	421300	340800	100	6.2	10	785.3800049	8.52583313	Sedimentary	1.54	0.0625	6.8	0.0595	39	20	147	5.88	0.41470865	0.236944169
North Cornwall	0.173454856	0.601324409	0.232676414	0.493960585	210890	83270	185	4.4	15.4	1544.060059	8.77416611	Sedimentary	0.783881354	0.028062132	3.36	0.015517345	37	20	200	6.666666667	0.414745331	0.226471014
West Midlands Tame	0.300415613	0.396006505	0.26481715	0.494325347	420400	276000	95	8	2.2	694.5900269	8.97500038	Sedimentary	1.76	0.032	4.23	0.332	31	12	157	5.413793103	0.401889216	0.247151055
Hampshire Avon	0.456117395	0.232863734	0.267830517	0.494719185	416600	143600	73	6	2.2	724.0499878	9.59416676	Chalk	1.16	0.017087459	5.15	0.198	30	11	164	5.655172414	0.439115824	0.173087252
Test & Itchen	0.567254634	0.226125015	0.180578022	0.494877602	446650	119040	10	31.2	1.4	798.2200317	10.4574995	Sedimentary	1.08	0.065	1.97	0.015544546	47	20	267	6.209302326	0.391162087	0.218351386
Teifi Valley	0.029447969	0.719983903	0.029492682	0.497083746	241203	240001	55	9.7	10	1262.719971	8.82583332	Sedimentary	0.925191424	0.051855327	3.07	0.034	29	14	186	6.413793103	0.433404937	0.214725903
Broadland Rivers	0.691584507	0.177649648	0.09736211	0.498321343	586700	328000	40	5.5	0.9	696.6199951	9.25083351	Chalk	1.01	0.015	8.905	0.0715	32	12	150	5.555555556	0.426048461	0.231475554
Wye Area	0.276209261	0.450765937	0.242717873	0.499483013	350690	258619	70	48.5	0.7	689.5900269	9.02250004	Sedimentary	0.5	0.015	4.3	0.02	39	9	148	5.103448276	0.344374499	0.227015345
Mersey / Bolin	0.079937926	0.615257164	0.057416268	0.502042245	384500	382900	58	24.31	2.8	825.5499878	9.36499977	Sandstone	NA	NA	NA	NA	19	6	56	4	0.489133834	0.283093053
Wear	0.127825999	0.553189342	0.083154506	0.504828326	410600	536200	125	7	20	725.75	7.39249992	Sedimentary	1.8	0.015	0.74	0.011157303	22	11	159	6.36	0.534377438	0.24137785
Upper Thames	0.56643281	0.28872543	0.228686636	0.506912442	407200	201700	97	1.41	2	746.1300049	9.2658329	Limestone	1.55	0.031	5.81	0.363	33	12	178	5.741935484	0.462750958	0.196323551
Teme	0.35744861	0.502469542	0.299468502	0.508495251	344970	285820	130	16	2.9	801.960022	8.22249985	Sedimentary	1	0.0319	5.14	0.067	32	13	168	5.419354839	0.44565283	0.245268731
Cherwell Valley	0.437530091	0.487241213	0.385847797	0.508678238	461290	222180	64	4	0.8	614.7199707	9.08416653	Sedimentary	NA	NA	NA	NA	18	2	55	4.230769231	0.352635523	0.1711394
Eden & Estuary	0.238853093	0.574033505	0.244797371	0.509309967	346400	562600	25	6	5	858.9299927	8.69666672	Sandstone	NA	NA	NA	NA	24	5	147	5.88	0.403204512	0.213500826
Staffordshire Trent Valley	0.083237209	0.324009228	0.120473023	0.512195122	386400	342500	100	9.4	3.7	807.8900147	8.86250019	Sedimentary	3.165	0.194	2.74	0.1615	15	4	50	3.846153846	0.484987151	0.226500238
Eden & Estuary	0.062089086	0.334853715	0.072535991	0.514950166	359700	539800	145	3.5	25	784.4299927	7.9416666	Sandstone	1.555	0.041	2.18	0.0664	25	10	175	6.25	0.408954012	0.177022671
Isle of Wight	0.116183256	0.287079763	0.423076923	0.515384615	441790	86800	40	0.7	16.7	837	10.18833351	Sedimentary	NA	NA	NA	NA	26	10	128	5.565217391	0.367426583	0.169192337
Bristol Avon	0.549614183	0.33771762	0.304855275	0.516339869	383800	183900	110	4.7	4.5	827.789978	9.17833328	Limestone	1.29	0.07	7.34	0.221	36	16	125	4.807692308	0.423115832	0.19789542
Cherwell Valley	0.354889997	0.459393262	0.238787375	0.516611296	438600	233000	135	6	4	686.460022	8.9375	Sedimentary	3.83	1.465	12.85	3.49	33	12	165	5.892857143	0.412839581	0.215165984
NA	0.09026966	0.580459571	0.075968816	0.518276143	303200	376000	10	45.85	1.2	709.7999878	9.92333317	Sedimentary	1.125765415	0.015	2.735	0.014530486	33	15	216	6.352941176	0.437389879	0.229503125
Staffordshire Trent Valley	0.063804003	0.521342559	0.054105718	0.519996676	387500	337700	90	30.5	1.5	770.7399902	8.73916721	Sedimentary	3.4	0.267	14.4	2.51	20	5	33	3.666666667	0.415993066	0.198617042
Frome & Piddle and Poole and Purbec	0.345823858	0.472193508	0.394285714	0.52	363300	99300	110	2.8	8	1032.910034	9.10333347	Chalk	1.36	0.015	7.77	0.111	28	13	161	6.192307692	0.487688995	0.164178219
Taw	0.094800333	0.743344426	0.066565041	0.520833333	275820	123070	95	11.3	6.3	1163.869995	9.13249969	Sandstone	1.13	0.015	2.41	0.024	35	18	234	6.5	0.426154678	0.234517618
Eden & Estuary	0.09187323	0.633041081	0.077819957	0.521963124	358900	524400	115	15	10	1022.01001	7.99833298	Sandstone	0.781739737	0.038	3.05	0.0518	35	17	150	5.555555556	0.433101354	0.260326552
Frome & Piddle and Poole and Purbec	0.436987402	0.361851969	0.209438989	0.522069578	384400	87200	20	39.5	2	910.0999756	10.03916645	Sandstone	NA	NA	NA	NA	38	15	225	6.25	0.418735805	0.262919158
Carmarthen Area	0.052896725	0.753091367	0.017446271	0.52414665	226977	226691	80	6.2	6.7	1558.030029	8.96583366	Sedimentary	0.790003129	0.020842945	2.61	0.02	33	16	203	6.151515152	0.422235399	0.238899154
Teme	0.450204282	0.427394077	0.363592841	0.524489946	351000	275300	87	32	2.1	726.0700073	8.8791666	Sedimentary	1.52	0.033	3.355	0.431	37	15	166	5.928571429	0.421873449	0.230344346
Wye Area	0.112560525	0.574907553	0.094252501	0.524808619	315060	234750	110	14.23	5	918.9299927	8.47083378	Sedimentary	1.25	0.052	0.38	0.1255	39	19	203	6.34375	0.441848555	0.22518888
Thames (Buscot to Eynsham) Windrus	0.426668148	0.416353319	0.314497773	0.524888669	425000	222900	108	5.75	2	707.0499878	9.33333397	Sedimentary	NA	NA	NA	NA	23	7	124	4.96	0.461136686	0.203421436
Carmarthen Area	0.060693558	0.749379824	0.037140659	0.525005246	223726	216133	10	34.41	1.5	1370.449951	9.39416695	Sedimentary	1.1	0.0425	2.375	0.031	34	16	235	6.351351351	0.450976669	0.264242162
Tees	0.269033243	0.563788257	0.18973918	0.526368587	415700	517600	70	17	10	650.3099976	8.30749989	Sedimentary	1.5	0.015	0.71	0.025	33	18	175	6.481481481	0.513654052	0.227274997
Staffordshire Trent Valley	0.402246671	0.498451186	0.336297237	0.527627818	385700	317200	85	10.9	1.1	707.2800293	8.78750038	Sedimentary	1.035	0.019475229	4.74	0.06255	32	10	91	3.956521739	0.396190256	0.201951301
Ribble	0.00936962	0.719590121	0.001612903	0.528494624	378200	448000	77	12	3	1280.800049	8.73083305	Limestone	1.12	0.078	0.799	0.047	28	12	165	6.111111111	0.418980377	0.238589605
Warwickshire Avon	0.328217011	0.493952837	0.267912558	0.529135922	415530	263080	60	14	2.4	647.3499756	9.06083298	Sandstone	1.13	0.043	4.73	0.302	29	13	103	4.904761905	0.443889526	0.222567194
North West Norfolk	0.768491997	0.153159225	0.188644689	0.529304029	568400	333400	5	3	0.5	641.8200073	9.50500011	Sandstone	1.06	0.038	8.205	0.0605	17	2	75	4.411764706	0.467591274	0.185585122
West Cumbria	0.032939189	0.673564189	0	0.52970297	306900	530000	35	0.6	20	996.4799805	8.67833328	Sedimentary	0.863180296	0.0834	4.06	0.028	32	13	49	3.769230769	0.360195077	0.259093587
Staffordshire Trent Valley	0.540539462	0.40800814	0.423213169	0.530527193	388900	314800	85	8.1	2	717.789978	8.79916668	Sedimentary	1.68	0.107	11.5	0.467	25	7	104	4.952380952	0.418478114	0.197369938
North Ceredigion	0.043948329	0.641164701	0.038981818	0.531345455	248033	263742	8	13.6	20	983.9199829	9.21000004	Sandstone	1.2	0.047	3.16	0.053	23	12	196	6.533333333	0.471445101	0.251466991
Upper Ouse	0.374381941	0.544267245	0.388818444	0.531412104	474500	227700	85	11.5	1.3	625.5900269	8.94833374	Sedimentary	NA	NA	NA	NA	18	7	154	5.310344828	0.527378248	0.198301958
Dorset Stour	0.520864947	0.226395212	0.323529412	0.531563845	381300	130900	85	3	5	868.4199829	9.48500061	Sedimentary	1.345	0.197	7.15	0.2945	28	8	133	5.115384615	0.390800243	0.237333424
Wyre	0.055036664	0.641652839	0.050847458	0.532445521	348000	441000	10	17.75	0.4	998.2000122	9.18666649	Sandstone	1.825	0.708	0.822	0.699	32	14	174	5.612903226	0.406567938	0.228899764
Teme	0.336566794	0.523868862	0.300410881	0.535184896	357400	268300	58	22	3.2	683.2999878	9.31583405	Sedimentary	1.77	0.124	3.75	0.305	29	14	183	6.535714286	0.4064158	0.22254545
Tyne	0.220629966	0.579911221	0.152815013	0.536639857	393100	571350	59	10	5	712.1599731	8.29249954	Limestone	1.45	0.015	2.485	0.007590064	33	15	182	6.066666667	0.414972851	0.251843814
Eden & Estuary	0.003134498	0.486607143	0	0.540697674	367300	514500	180	4	20	1130.26001	7.62833309	Limestone	1.23	0.015	0.1	0.015	28	13	167	6.423076923	0.41443767	0.268192339
Derbyshire Derwent	0.173023528	0.624287593	0.150949683	0.541708319	431950	344720	70	10.3	4.2	749.3499756	8.77916622	Sedimentary	1.185532885	0.019350961	9.735	0.7025	30	15	152	6.08	0.532425176	0.214897652
Severn Uplands	0.069802915	0.59402364	0.071763487	0.542125265	319300	300400	80	26.5	4.2	867.6099854	8.76166725	Sedimentary	1.21	0.053	7.5	0.069	34	17	173	5.965517241	0.454350438	0.23246202
North Norfolk	0.700457341	0.186461126	0.227616328	0.543759449	594210	339650	10	23.25	1.1	657.8499756	9.22083282	Chalk	1.72	0.04	7.93	0.082	33	12	134	4.785714286	0.467071591	0.251292714
Dorset Stour	0.367223046	0.513534584	0.322522523	0.544144144	375000	113800	50	14	2.5	824.3599854	9.69333267	Sedimentary	1.34	0.084	4.6	0.27	29	9	188	5.696969697	0.451160509	0.264381593
Exe	0.33514631	0.526717557	0.168139479	0.544781466	281980	106180	75	8.2	8	972.7000122	9.59666634	Sandstone	0.921264509	0.0415	5.39	0.0825	33	17	188	6.064516129	0.466904542	0.242406838
Dove	0.345072487	0.540467434	0.247678541	0.545725702	424200	330600	55	21.1	2	699.6199951	9.06083298	Sedimentary	3.41	0.257	13.95	3.06	37	15	187	6.032258065	0.412109117	0.23259025
E. Hampshire	0.364455907	0.41504245	0.116304348	0.546376812	452510	115140	10	6	4.1	816.7600098	10.01000023	Sedimentary	2.16	0.073	5.41	0.316	41	15	172	5.548387097	0.338417277	0.218712119
South Cumbria	0.004978314	0.513416934	0.002045312	0.54657017	352300	494300	50	24	9.1	1343.599976	8.64583397	Sandstone	2.215	0.0415	1.03	0.0844	27	16	179	6.62962963	0.424182649	0.213245103
Brue & Axe	0.290370852	0.540566038	0.210574713	0.54697318	367650	134250	55	9.7	5	830.5299683	9.65416718	Limestone	1.52	0.088	5.45	0.257	39	17	191	5.787878788	0.396968511	0.23617615
Rivers Avon & Erme	0.55477964	0.367357232	0.213350785	0.547556719	275110	44480	5	7.15	1.2	1003.080017	10.61999989	Sandstone	NA	NA	NA	NA	28	13	188	6.266666667	0.454359193	0.247556482
Frome & Piddle and Poole and Purbec	0.312560558	0.520347523	0.121338912	0.54916318	359400	97600	90	9	5	1018.420044	9.46333313	Sedimentary	0.5	0.015	9.97	0.037	33	14	174	5.612903226	0.453361728	0.228914474
Freshwater Tamar & Tributaries	0.432364341	0.444681309	0.297152718	0.549266609	235890	78780	45	9.3	6.5	1125.560059	9.96749973	Sedimentary	1.63	0.033616278	2.49	0.0765	39	20	236	6.742857143	0.428490726	0.202141507
Bristol Avon	0.366497421	0.464921825	0.35986493	0.55065123	405700	181700	90	7.4	30.7	714.6799927	9.36833382	Sedimentary	1.97	0.124	7.22	0.965	21	6	112	4.666666667	0.456568631	0.224969113
Lune	0.014104031	0.575008801	0.024427953	0.550711194	348300	455400	20	10.4	4	1017.799988	9.15166664	Sedimentary	1.645	0.1205	6.625	0.144	29	8	84	4.421052632	0.381536748	0.253513197
Tame / Goyt / Etherow	0.060075996	0.383058176	0.111954459	0.553447185	392600	388900	55	4.91	20	878.5900269	9.47333336	Sandstone	1.885	0.097	1.62	0.197	14	2	50	4.166666667	0.458407495	0.252502307
Middle Severn	0.375600508	0.445745821	0.272399123	0.556013923	347900	329900	80	7.4	1.1	693.7999878	9.01249981	Sedimentary	1.83	0.0605	16.15	0.445	23	8	115	4.791666667	0.464525574	0.263829361
Wye Area	0.097702889	0.619491059	0.08000827	0.556336572	314911	234408	110	13.44	5	912.7600098	8.83916664	Sedimentary	0.213581865	0.015	1.51	0.026	37	17	198	6.6	0.401771708	0.229531711
Dorset Stour	0.340999451	0.486166941	0.245459999	0.560178873	379700	125300	67	13	1.7	807.0499878	9.37166595	Sedimentary	1.07	0.031	7.28	0.391	30	12	206	5.885714286	0.416210483	0.239007425
South Cumbria	0.039275019	0.607561767	0.0523918	0.563553531	329800	477700	5	10	5	1345.640015	8.8008337	Limestone	0.5	0.015	0.507	0.008	31	10	141	5.423076923	0.397099838	0.241447496
Dorset Stour	0.360808163	0.499485714	0.318014838	0.566736296	373200	114300	50	15	1.5	824.3599854	9.69333267	Sedimentary	0.810439188	0.015	7.3	0.023915046	31	9	177	5.363636364	0.434444723	0.224584105
Dorset Stour	0.36151757	0.559583195	0.381500873	0.566841187	382400	117400	50	8	1.5	771.3599854	9.89750004	Sedimentary	1.3	0.123	4.03	0.255	21	3	85	4.722222222	0.379333793	0.204133742
Seaton / Looe / Fowey	0.48572509	0.422764228	0.200371747	0.568773234	215610	53150	25	4.9	5.4	966.4699707	9.86333275	Sedimentary	NA	NA	NA	NA	33	17	194	6.928571429	0.432856951	0.284677638
Severn Uplands	0.250803079	0.580415216	0.202015934	0.568958233	321400	299900	75	27.8	1.7	772.8200073	9.26916695	Sedimentary	0.712300066	0.05	4.66	0.237	36	15	220	6.111111111	0.435725361	0.253495736
Wyre	0.298436479	0.6067113	0.36960672	0.57006491	341400	447900	5	6.75	1.2	966.9199829	9.27250004	Sandstone	1.31	0.668	4.6	0.319	14	0	76	4	0.411596477	0.246319109
Torridge & Hartland Streams	0.173420928	0.674806079	0.068726937	0.572570726	252190	117140	30	7.45	8.7	1054.339966	9.91416645	Sandstone	NA	NA	NA	NA	33	19	226	6.457142857	0.458599036	0.238828682
Dorset Stour	0.441221773	0.386790314	0.267447528	0.575179169	406500	97300	10	80	0.8	836.9799805	10.00333405	Sandstone	NA	NA	NA	NA	38	15	228	5.7	0.403801058	0.225054834
Severn Uplands	0.085334146	0.584363164	0.094781497	0.577173408	321700	319900	80	18.7	3.8	785.5599976	9.15333366	Sedimentary	1.39	0.039	9.15	0.979	27	14	160	5.925925926	0.458414052	0.255524818
Staffordshire Trent Valley	0.32508891	0.542555771	0.187139324	0.579554823	384500	329400	85	12.5	1.2	734.539978	8.44333267	Sedimentary	NA	NA	NA	NA	30	6	133	4.925925926	0.329399977	0.225956457
Taw	0.128001061	0.693560154	0.072025818	0.580020537	256730	130310	10	12.2	13	972.789978	10.45750046	Sedimentary	1.535	0.0695	6.455	0.213	31	17	168	6.461538462	0.505655966	0.243218701
North Ceredigion	0.034059956	0.716165686	0.040042352	0.581352071	245757	262472	4	34.9	7	983.9199829	9.21000004	Sandstone	1	0.041	1.49	0.02	26	12	191	6.366666667	0.48892745	0.227362179
Taw	0.103283762	0.687035499	0.053785751	0.583264173	266600	118420	40	31.2	2.1	1030.630005	9.5116663	Sandstone	1.11	0.031	2.65	0.061	30	16	168	6.222222222	0.359455315	0.2671184
Upper Lee	0.636591771	0.197103881	0.204512373	0.583697234	520750	218000	74	7.31	3.1	643.2199707	9.55916595	Chalk	NA	NA	NA	NA	35	12	147	5.444444444	0.424852526	0.227078714
Staffordshire Trent Valley	0.042553254	0.642727358	0.033340531	0.583847981	389400	346900	115	4.4	5	808.5400391	8.80166626	Sedimentary	1.575	0.0885	11.65	0.2115	24	8	53	3.785714286	0.467793164	0.224978897
Frome & Piddle and Poole and Purbec	0.278593224	0.52209596	0.194690265	0.591493006	395800	82400	15	8	4	913.8699951	9.9333334	Sandstone	1.37	0.037	6.595	0.2775	32	11	205	5.857142857	0.39507147	0.204573814
Hampshire Avon	0.298817668	0.47618605	0.136164897	0.591505309	392200	127100	100	6.5	2.5	885.5	9.50833321	Sedimentary	1.44	0.183	8.4	0.146	36	16	230	6.052631579	0.41101924	0.216487567
Carmarthen Area	0.058632964	0.704161472	0.063631981	0.593554163	241868	210156	25	22.1	2.5	1309.589966	9.52333355	Sedimentary	0.692736207	0.025	1.16	0.039	35	15	239	6.459459459	0.461397866	0.205729528
Frome & Piddle and Poole and Purbec	0.597585626	0.2947726	0.254432148	0.596003008	382900	93300	35	20	2.5	873.3900147	9.7383337	Chalk	NA	NA	NA	NA	41	18	257	6.119047619	0.40545473	0.240708399
Middle Severn	0.236061199	0.633442554	0.231148584	0.596404709	334700	330300	80	10.8	1.8	783.2600098	9.38333321	Sedimentary	NA	NA	NA	NA	33	10	210	5.833333333	0.391284894	0.210676673
NA	0.02474229	0.708560724	0.02352623	0.597079502	252865	269667	3	17.9	13.3	954.5	9.53416634	Sandstone	0.5	0.015	1.22	0.091	28	12	192	6	0.4998948	0.206671853
Middle Severn	0.425174382	0.41994293	0.077142857	0.597142857	347300	318000	70	1.5	5.6	648.1300049	9.1875	Sedimentary	0.800081641	0.0505	4.585	0.08245	12	1	57	4.071428571	0.517254083	0.187334485
Dove	0.022317647	0.654152941	0.015342701	0.600802983	397400	355300	145	14.1	2.4	959.3399658	8.38000011	Sedimentary	1.54	0.139	12.3	0.746	37	16	149	5.518518519	0.425421184	0.267154898
Teme	0.360267141	0.477155469	0.261414141	0.600808081	332700	285800	157	6.8	3.1	812.6500244	8.77166653	Sedimentary	2.605	0.0855	0.8225	0.0615	29	11	128	5.565217391	0.422323742	0.204809383
Teifi Valley	0.076744235	0.748446557	0.042867112	0.603130296	229650	242050	20	17.4	5	1112.089966	9.41749954	Sedimentary	0.827853608	0.02629927	2.24	0.027	35	17	212	6.424242424	0.454430372	0.24028719
Mersey / Bolin	0.088809613	0.64861059	0.054078827	0.604949588	389900	381300	84	3.13	5.9	850.6900024	9.42250061	Sandstone	1.73	0.281	2.3	0.207	19	8	67	4.466666667	0.548199984	0.193090887
Cherwell Valley	0.228198397	0.579400387	0.179930314	0.605853659	465200	219500	62	6.5	1.1	643.4400024	8.98750019	Sedimentary	0.064660243	0.087	1.2	0.03	16	1	83	4.15	0.41214148	0.22441082
Colne	0.356362527	0.286115349	0.244692737	0.606703911	504200	210000	97	5.51	6	768.3900147	9.29083347	Chalk	2.625	0.012070667	4.44	0.2775	32	8	155	5	0.399232408	0.202303026
Middle Severn	0.357216828	0.517993528	0.35	0.608796296	339400	332700	85	8.1	3.1	717.1699829	9.18000031	Sedimentary	1.365	0.0485	5.265	0.206	19	3	82	4.1	0.39933453	0.231505415
Weaver / Dane	0.229363208	0.644266787	0.285801094	0.610897306	364400	338900	59	9.33	1.8	713.5100098	8.90999985	Sedimentary	NA	0.062	6.32	0.094	30	9	57	4.384615385	0.450080161	0.219108986
Cleddau & Pembrokeshire Coast	0.120353267	0.687601016	0.073141487	0.613908873	211651	200529	5	7.3	2.2	1106.150024	9.68083382	Limestone	0.918009535	0.0315	3.85	0.0435	25	9	94	4.7	0.381272856	0.310870304
W. Yorks Aire	0.019977169	0.6706621	0.036855037	0.614250614	415434	441579	155	3.9	80	833.1099854	8.67749977	Sedimentary	NA	NA	NA	NA	38	17	182	5.870967742	0.388275081	0.256261843
West Somerset Streams	0.169677316	0.550680746	0.108284207	0.614955011	311000	137140	61	6.05	8.3	892.4500122	9.51666641	Sedimentary	0.652844641	0.015	5.48	0.071	39	19	217	6.382352941	0.393746505	0.214586951
Soar	0.376592357	0.504953999	0.23561723	0.616363111	459400	295810	75	7.9	3.2	606.3099976	9.36083317	Sedimentary	1.39	0.015	6.64	0.064	27	9	110	4.782608696	0.401963798	0.244467236
Dorset Stour	0.315119878	0.574143539	0.259719488	0.625246063	373700	123500	58	13	0.8	814.4299927	9.79916668	Sedimentary	2.2	0.065	7.69	0.352	20	8	145	5.178571429	0.422012665	0.228563326
Cleddau & Pembrokeshire Coast	0.172876662	0.684047267	0.075384615	0.627115385	180704	224506	10	13.4	10	917.7900391	10.08166695	Sedimentary	0.578995739	0.05	1.9885	0.018975604	29	15	188	6.266666667	0.440826551	0.225502082
Lune	0.018142936	0.61209989	0.016375546	0.629912664	346500	457500	15	5	10	1017.799988	9.15166664	Sedimentary	2.61	0.338	3.34	0.413	24	6	119	5.173913043	0.419484798	0.270188682
South Cumbria	0.016734168	0.66415003	0.017548799	0.633680556	349700	479700	15	20	5	1101.77002	9.20250034	Limestone	1.318675072	0.023056044	1.16	0.0211	40	15	228	5.846153846	0.367861562	0.279941288
Wyre	0.001607717	0.607717042	0	0.633991088	352500	454200	78	7	16	1149.660034	8.68833351	Sedimentary	1.08	0.0765	1.96	0.091	32	18	171	6.107142857	0.476310515	0.248213453
Derbyshire Derwent	0.016748047	0.631152344	0.025778733	0.634443251	417200	383300	165	5	10	1051.430054	8.47500038	Sedimentary	0.857480379	0.04035	1.113	0.001453998	25	12	191	6.366666667	0.49779819	0.248369304
Dorset Stour	0.308721818	0.565784155	0.275335775	0.635989011	381500	115200	45	11.7	1.5	771.3599854	9.89750004	Sedimentary	NA	NA	NA	NA	30	10	156	5.379310345	0.363701108	0.241034446
Carmarthen Area	0.026337933	0.795775833	0.02428115	0.637060703	243600	221750	12	9	9.1	1368.800049	9.35750008	Sedimentary	1	0.037923698	1.725	0.02	33	17	213	6.454545455	0.404293699	0.257638083
Staffordshire Trent Valley	0.222517647	0.593094118	0.178177764	0.639662313	410900	319000	65	38.9	2.3	672.3300171	9.17166615	Sedimentary	1.685	0.072	9.295	0.983	39	16	187	6.032258065	0.393402334	0.254411299
Freshwater Tamar & Tributaries	0.256769374	0.631886088	0.130790191	0.640326975	215340	87040	230	1.65	17.4	1595.140015	8.80749989	Hard	1.095	0.015	2.73	0.272	37	18	152	5.846153846	0.41263252	0.217733166
Test & Itchen	0.656761017	0.172611211	0.238950276	0.641574586	456870	132330	55	8.3	2.3	810.9799805	9.66666698	Chalk	1.715	0.048	2.97	0.1805	44	18	238	5.804878049	0.407196608	0.252665487
Teifi Valley	0.053645931	0.757301202	0.020658683	0.641616766	253550	246900	110	13.5	6.5	1207.77002	8.94250011	Sedimentary	1.043423903	0.026898182	2.61	0.02	29	15	199	6.21875	0.449939819	0.250661569
Dove	0.009576012	0.782213756	0.015217844	0.642484886	412100	359800	215	17.4	3.3	1039.339966	7.63416672	Sedimentary	1.82	0.092	9.33	0.951	33	16	154	5.923076923	0.400886508	0.254072288
Upper Thames	0.126464629	0.662408598	0.119196661	0.644496609	410800	193500	78	11.96	0.5	682.0200195	9.58833313	Sedimentary	2.915	0.485	12.6	1.415	23	7	168	5.25	0.468628993	0.217833476
Exe	0.236618948	0.611561959	0.190716448	0.653279516	304490	114100	75	10	3.8	928.7199707	9.88999939	Sedimentary	1.64	0.131	7.02	0.255	33	10	170	5.483870968	0.388564874	0.269631704
Cam	0.788504053	0.082258659	0.14516129	0.658064516	538000	244900	20	4.25	0.9	567.5100098	9.55583286	Chalk	3.49	0.1475	4.39	0.012879122	31	13	161	5.366666667	0.408987639	0.238965582
Taw	0.192009102	0.724401017	0.102754237	0.658103814	259500	125370	15	7.1	7.7	1039.640015	10.41666603	Sandstone	1.105	0.015	3.17	0.020586266	38	19	233	6.472222222	0.427204426	0.212728213
Weaver / Dane	0.239731438	0.624576845	0.198113208	0.66745283	383600	366900	82	8.05	8.7	774.5	9.15083313	Sedimentary	1.185	0.105	1.23	0.103	17	4	58	4.142857143	0.469410531	0.199888538
W. Yorks Aire	0.004739336	0.73535545	0.002749141	0.679954181	403938	445234	85	6.5	8.7	968.9000244	7.95416641	Sedimentary	1.8	0.073	5.375	0.582	33	16	148	5.692307692	0.45188131	0.239486882
Severn Uplands	0.105107617	0.68735363	0.099085366	0.681300813	314100	293500	95	15	4.8	841.0100098	9.26416683	Sedimentary	NA	NA	NA	NA	37	20	218	6.228571429	0.433133285	0.239746626
Dove	0.012182203	0.791749058	0.017854047	0.683307332	410600	359300	215	14.5	4.8	1039.339966	7.63416672	Sedimentary	1.76	0.0671	4.49	0.183	36	19	207	6.46875	0.458871396	0.2359929
Severn Uplands	0.1608453	0.6781056	0.125632378	0.684092187	325310	313680	65	9.5	1.4	720.9199829	9.43500042	Sedimentary	1.465	0.0895	5.165	0.572	35	13	175	5.833333333	0.416789412	0.219895678
Tamar Esturary & Tributaries	0.321554205	0.590635327	0.139355183	0.684252598	246650	71780	55	9.2	6.9	1305.51001	10.09000015	Sedimentary	0.5	0.058	0.55	0.015149793	37	18	227	6.485714286	0.447592893	0.233896693
South Cumbria	0.012425167	0.554303626	0.006065858	0.69627383	337900	478700	25	9	6.6	1108.97998	8.94416618	Sedimentary	1.375	0.0622	3.75	0.13	43	19	162	5.785714286	0.407631972	0.270237729
Ynys Mon	0.064262691	0.693352135	0.046325879	0.697124601	252418	373256	50	7.35	1.5	1051.349976	9.85583305	Hard	1.3	0.03	1.69	0.056	30	11	126	5.25	0.459000942	0.257862544
South Cumbria	0.005717454	0.683551323	0.003306468	0.697664807	353000	481900	30	13	10	1192.780029	8.94833279	Limestone	NA	NA	NA	NA	36	18	198	6.1875	0.419133133	0.213712462
Dove	0.013003356	0.749615492	0.023580993	0.698068492	408400	350200	210	14.4	7.7	1051.569946	7.73250008	Limestone	1.24	0.049	12	0.135	31	18	158	5.851851852	0.484652346	0.22994983
Hampshire Avon	0.595111219	0.287179576	0.156652361	0.701180258	416000	126300	46	21	2.4	772.3699951	9.87166691	Chalk	NA	NA	NA	NA	40	15	232	5.8	0.38811151	0.187039042
Wyre	0.245547595	0.66870522	0.2	0.703225806	341000	447700	5	6.5	1.2	966.9199829	9.27250004	Sandstone	1.17	0.074	1.02	0.0416	11	0	42	3.5	0.459715607	0.276732402
Severn Uplands	0.075477585	0.679082269	0.055441094	0.703877131	321450	323880	100	13.2	9.1	824.5200195	8.82916641	Sedimentary	1.465	0.0623	2.96	0.0815	29	15	189	6.096774194	0.514678634	0.177031266
Nidd / Wharfe	0.027061352	0.757424775	0.030289918	0.710082215	425700	445900	45	6.5	3.3	779.5	8.79166603	Sedimentary	1.5	0.004718435	1.16	0.018571584	35	17	158	5.851851852	0.451912471	0.227585855
Eden & Estuary	0.009050881	0.718016145	0.03715415	0.72173913	374700	512800	145	4	10	1067.569946	7.65416718	Sandstone	0.5	0.015	0.888	0.00501	26	8	131	5.038461538	0.436918297	0.17611735
Dove	0.219101625	0.733523844	0.20334174	0.749054224	412800	333400	75	6.6	3.2	744.9199829	8.99666691	Sedimentary	1.22	0.011761438	8.03	0.1735	31	11	157	5.607142857	0.432020095	0.220829538
Ely & Vale of Glamorgan	0.134946418	0.640262425	0.056621216	0.755257684	299656	174681	30	9.4	2	1068.719971	9.67583275	Sedimentary	1	0.009307616	0.475	0.025	32	10	196	5.939393939	0.349432417	0.254113492
Dorset Stour	0.216404228	0.633169758	0.12727667	0.756721596	377400	113200	60	8	4	801.2799683	9.76000023	Limestone	NA	NA	NA	NA	38	15	201	5.583333333	0.404621519	0.234928181
Middle Severn	0.299252802	0.648069738	0.206076618	0.769484808	339000	334200	90	6	2	717.1699829	9.18000031	Sedimentary	1.375	0.0472	6.415	0.281	21	5	78	4.105263158	0.394842709	0.185116314
Ynys Mon	0.051860786	0.802791178	0.040005001	0.773471684	234000	377300	8	4.6	1.4	827.5300293	9.91666603	Sedimentary	0.5	0.038	2.821	0.031	40	16	206	5.722222222	0.371053443	0.269131032
Dove	0.065298507	0.781988495	0.084132841	0.778228782	414000	331100	69	5	4.8	744.9199829	8.99666691	Sedimentary	1.5	0.064	7.83	1.5	25	9	81	4.5	0.387878482	0.199023498
Staffordshire Trent Valley	0.284206081	0.646484375	0.136705577	0.795849546	405000	319000	70	10.4	2.5	734.8499756	9.13916683	Sandstone	1.69	0.06	8.715	0.615	29	9	163	5.620689655	0.40918128	0.247441706
Ynys Mon	0.039642804	0.818861157	0.037576464	0.842994465	238700	370300	20	7.7	15.4	921.0599976	9.76833344	Hard	1.7	0.016897138	1.39	0.023	33	12	203	5.486486486	0.420314124	0.249847706
Test & Itchen	0.474245361	0.403143174	0.137931034	0.844827586	424240	122000	45	0.4	7.2	829.9799805	9.70499992	Sedimentary	1.33	0.205	3.52	0.044	30	7	151	5.392857143	0.417427787	0.174325288
Wyre	0.037626263	0.827525253	0.031908105	0.85067007	353300	438200	36	6	7	1057.660034	9.15000057	Sedimentary	1.38	0.059	1.72	0.055	34	15	97	4.619047619	0.434541026	0.197681019
Lune	0.015166479	0.524548533	0	0.867779204	343200	459100	5	3.5	1	984.9400024	9.47416687	Sedimentary	2.16	0.5365	6.8	0.4135	19	2	104	4.52173913	0.382527452	0.217899337
Test & Itchen	0.678463203	0.136093074	NA	NA	458670	133930	70	0.2	10.1	810.9799805	9.66666698	Chalk	0.5	0.015	8.41	0.011533495	27	9	102	5.368421053	0.33387243	0.235083653
Roch / Irk / Medlock	0.046358409	0.142908481	NA	NA	390900	407000	45	18	2	1098.319946	8.71833324	Sedimentary	3.11	0.243	2.525	0.5245	15	3	40	3.636363636	0.484987151	0.17998861
S. Yorks / NE. Derbyshire	0.000438982	0.168239684	NA	NA	437500	390000	45	2	50	729.7299805	9.35083389	Sedimentary	NA	0.08	3.93	0.063	12	2	48	3.692307692	0.628486687	0.153557191
Roch / Irk / Medlock	0.150071891	0.175233645	NA	NA	390400	399500	71	2.1	9.1	940.1900024	9.47500038	Sandstone	3.25	0.2515	2.445	0.593	19	4	42	3.818181818	0.447228279	0.185619067
Sankey / Glaze	0.337790698	0.118023256	NA	NA	361100	402400	29	2.99	1.7	985.789978	9.43083382	Sedimentary	NA	0.435	1.79	0.083	20	4	28	3.5	0.408531518	0.205710322
